# Supplementary material for: Pan-cancer analysis reveals technical artifacts in TCGA germline variant calls
Source: BMC Genomics. 2017 Jun 12;18:458. doi: 10.1186/s12864-017-3770-y (PMC5467262; doi:10.1186/s12864-017-3770-y)
Supplement: Supplementary file 2 — Technical covariates for 9618 samples in pan-cancer cohort. (XLSX 600 kb) [file 12864_2017_3770_MOESM2_ESM.xlsx]

## Sheet: WXS.technical.covariates.small.
TCGA_ID	VCF_ID	CANCER	SAMPLE_TYPE	WGA_STATUS	CENTER	SEQUENCER	KIT	BWA	X20	YEAR_PUBLISHED
TCGA-02-0003-10A-01D-1490-08	TCGA-02-0003-10A-01D-1490-08	GBM	Blood Derived Normal	DNA	BI	Illumina HiSeq 2000	Agilent Custom	VN:0.5.7-6	92.1	2011
TCGA-02-0033-10A-01D-1490-08	TCGA-02-0033-10A-01D-1490-08	GBM	Blood Derived Normal	DNA	BI	Illumina HiSeq 2000	Agilent Custom	VN:0.5.7-6	92.6	2011
TCGA-02-0047-10A-01D-1490-08	TCGA-02-0047-10A-01D-1490-08	GBM	Blood Derived Normal	DNA	BI	Illumina HiSeq 2000	Agilent Custom	VN:0.5.7-6	92.2	2011
TCGA-02-0055-10A-01D-1490-08	TCGA-02-0055-10A-01D-1490-08	GBM	Blood Derived Normal	DNA	BI	Illumina HiSeq 2000	Agilent Custom	VN:0.5.7-6	91.9	2011
TCGA-02-2470-10A-01D-1494-08	TCGA-02-2470-10A-01D-1494-08	GBM	Blood Derived Normal	DNA	BI	Illumina HiSeq 2000	Agilent Custom	VN:0.5.9-tpx	91.8	2013
TCGA-02-2483-10A-01D-1494-08	TCGA-02-2483-10A-01D-1494-08	GBM	Blood Derived Normal	DNA	BI	Illumina HiSeq 2000	Agilent Custom	VN:0.5.9-tpx	91.5	2013
TCGA-02-2485-10A-01D-1494-08	TCGA-02-2485-10A-01D-1494-08	GBM	Blood Derived Normal	DNA	BI	Illumina HiSeq 2000	Agilent Custom	VN:0.5.9-tpx	91.5	2013
TCGA-02-2486-10A-01D-1494-08	TCGA-02-2486-10A-01D-1494-08	GBM	Blood Derived Normal	DNA	BI	Illumina HiSeq 2000	Agilent Custom	VN:0.5.9-tpx	91.9	2013
TCGA-04-1331-10A-01W-0486-08	H_GP-09-1672-10A-01W-0633-09-1	OV	Blood Derived Normal	WGA	BI	Illumina Genome Analyzer II	Agilent Custom	NA	NA	NA
TCGA-04-1332-10A-01W-0487-08	TCGA-04-1332-10A-01W	OV	Blood Derived Normal	WGA	BI	Illumina Genome Analyzer II	Agilent Custom	VN:0.5.9-tpx	77.5	2013
TCGA-04-1332-10A-01W-0489-09	H_GP-04-1332-10A-01W-0489-09-1	OV	Blood Derived Normal	WGA	WUGSC	Illumina Genome Analyzer II	Sureselect.38	VN:0.5.9	87.6	2012
TCGA-04-1336-11A-01W-0487-08	TCGA-04-1336-11A-01W	OV	Solid Tissue Normal	WGA	BI	Illumina Genome Analyzer II	Agilent Custom	VN:0.5.9-tpx	85.6	2013
TCGA-04-1336-11A-01W-0489-09	H_GP-04-1336-11A-01W-0489-09-1	OV	Solid Tissue Normal	WGA	WUGSC	Illumina Genome Analyzer II	Sureselect.38	VN:0.5.9	81.4	2012
TCGA-04-1342-11A-01W-0487-08	TCGA-04-1342-11A-01W	OV	Solid Tissue Normal	WGA	BI	Illumina Genome Analyzer II	Agilent Custom	VN:0.5.9-tpx	88.6	2013
TCGA-04-1343-10A-01W-0487-08	TCGA-04-1343-10A-01W	OV	Blood Derived Normal	WGA	BI	Illumina Genome Analyzer II	Agilent Custom	VN:0.5.9-tpx	81.5	2013
TCGA-04-1343-10A-01W-0489-09	H_GP-04-1343-10A-01W-0489-09-1	OV	Blood Derived Normal	WGA	WUGSC	Illumina Genome Analyzer II	Sureselect.38	VN:0.5.9	80.1	2012
TCGA-04-1346-11A-01W-0487-08	TCGA-04-1346-11A-01W	OV	Solid Tissue Normal	WGA	BI	Illumina Genome Analyzer II	Agilent Custom	VN:0.5.9-tpx	80.8	2013
TCGA-04-1346-11A-01W-0489-09	H_GP-04-1346-11A-01W-0489-09-1	OV	Solid Tissue Normal	WGA	WUGSC	Illumina Genome Analyzer II	Sureselect.38	VN:0.5.9	73.5	2012
TCGA-04-1347-11A-01W-0487-08	TCGA-04-1347-11A-01W	OV	Solid Tissue Normal	WGA	BI	Illumina Genome Analyzer II	Agilent Custom	VN:0.5.9-tpx	81.2	2013
TCGA-04-1347-11A-01W-0489-09	H_GP-04-1347-11A-01W-0489-09-1	OV	Solid Tissue Normal	WGA	WUGSC	Illumina Genome Analyzer II	Sureselect.38	VN:0.5.9	80.1	2012
TCGA-04-1348-11A-01W-0492-08	TCGA-04-1348-11A-01W	OV	Solid Tissue Normal	WGA	BI	Illumina Genome Analyzer II	Agilent Custom	VN:0.5.9-tpx	86.7	2013
TCGA-04-1348-11A-01W-0494-09	H_GP-04-1348-11A-01W-0494-09-1	OV	Solid Tissue Normal	WGA	WUGSC	Illumina Genome Analyzer II	Sureselect.38	VN:0.5.9	85.4	2012
TCGA-04-1349-11A-01W-0492-08	TCGA-04-1349-11A-01W	OV	Solid Tissue Normal	WGA	BI	Illumina Genome Analyzer II	Agilent Custom	VN:0.5.9-tpx	82.7	2013
TCGA-04-1349-11A-01W-0494-09	H_GP-04-1349-11A-01W-0494-09-1	OV	Solid Tissue Normal	WGA	WUGSC	Illumina Genome Analyzer II	Sureselect.38	VN:0.5.9	82	2012
TCGA-04-1356-11A-01W-0492-08	H_GP-23-1029-10A-01W-0639-09-1	OV	Solid Tissue Normal	WGA	BI	Illumina Genome Analyzer II	Agilent Custom	NA	NA	NA
TCGA-04-1357-11A-01W-0492-08	TCGA-04-1357-11A-01W	OV	Solid Tissue Normal	WGA	BI	Illumina Genome Analyzer II	Agilent Custom	VN:0.5.9-tpx	79.3	2013
TCGA-04-1360-11A-01W-0492-08	TCGA-04-1360-11A-01W	OV	Solid Tissue Normal	WGA	BI	Illumina Genome Analyzer II	Agilent Custom	VN:0.5.9-tpx	87.5	2013
TCGA-04-1361-11A-01W-0492-08	TCGA-04-1361-11A-01W	OV	Solid Tissue Normal	WGA	BI	Illumina Genome Analyzer II	Agilent Custom	VN:0.5.9-tpx	84	2013
TCGA-04-1361-11A-01W-0494-09	H_GP-04-1361-11A-01W-0494-09-1	OV	Solid Tissue Normal	WGA	WUGSC	Illumina Genome Analyzer II	Sureselect.38	VN:0.5.9	79.7	2012
TCGA-04-1362-10A-01W-0492-08	TCGA-04-1362-10A-01W	OV	Blood Derived Normal	WGA	BI	Illumina Genome Analyzer II	Agilent Custom	VN:0.5.9-tpx	78.7	2013
TCGA-04-1362-10A-01W-0494-09	H_GP-04-1362-10A-01W-0494-09-1	OV	Blood Derived Normal	WGA	WUGSC	Illumina Genome Analyzer II	Sureselect.38	VN:0.5.9	68.2	2012
TCGA-04-1367-10A-01W-0492-08	TCGA-04-1367-10A-01W	OV	Blood Derived Normal	WGA	BI	Illumina Genome Analyzer II	Agilent Custom	VN:0.5.9-tpx	87.4	2013
TCGA-04-1371-11A-01W-0492-08	TCGA-04-1371-11A-01W	OV	Solid Tissue Normal	WGA	BI	Illumina Genome Analyzer II	Agilent Custom	VN:0.5.9-tpx	80	2013
TCGA-04-1542-10A-01W-0553-09	H_GP-04-1542-10A-01W-0553-09-1	OV	Blood Derived Normal	WGA	WUGSC	Illumina Genome Analyzer II	Sureselect.38	VN:0.5.9	77.9	2012
TCGA-04-1655-10A-01W-0633-09	H_GP-04-1655-10A-01W-0633-09-1	OV	Blood Derived Normal	WGA	WUGSC	Illumina Genome Analyzer II	Sureselect.38	VN:0.5.9	83.5	2012
TCGA-05-4244-10A-01D-1105-08	TCGA-05-4244-10A-01D-1105-08	LUAD	Blood Derived Normal	DNA	BI	Illumina HiSeq 2000	Agilent Custom	VN:0.5.7-6	90.5	2011
TCGA-05-4249-10A-01D-1105-08	TCGA-05-4249-10A-01D-1105-08	LUAD	Blood Derived Normal	DNA	BI	Illumina HiSeq 2000	Agilent Custom	VN:0.5.7-6	90.6	2011
TCGA-05-4250-10A-01D-1105-08	TCGA-05-4250-10A-01D-1105-08	LUAD	Blood Derived Normal	DNA	BI	Illumina HiSeq 2000	Agilent Custom	VN:0.5.7-6	90.2	2011
TCGA-05-4382-10A-01D-1265-08	TCGA-05-4382-10A-01D-1265-08	LUAD	Blood Derived Normal	DNA	BI	Illumina HiSeq 2000	Agilent Custom	VN:0.5.7-6	86.9	2011
TCGA-05-4384-10A-01D-1753-08	TCGA-05-4384-10A-01D-1753-08	LUAD	Blood Derived Normal	DNA	BI	Illumina HiSeq 2000	Agilent Custom	VN:0.5.9-r16	86.2	2012
TCGA-05-4389-10A-01D-1265-08	TCGA-05-4389-10A-01D-1265-08	LUAD	Blood Derived Normal	DNA	BI	Illumina HiSeq 2000	Agilent Custom	VN:0.5.7-6	88.8	2011
TCGA-05-4390-10A-01D-1753-08	TCGA-05-4390-10A-01D-1753-08	LUAD	Blood Derived Normal	DNA	BI	Illumina HiSeq 2000	Agilent Custom	VN:0.5.9-r16	85.9	2012
TCGA-05-4395-10A-01D-1265-08	TCGA-05-4395-10A-01D-1265-08	LUAD	Blood Derived Normal	DNA	BI	Illumina HiSeq 2000	Agilent Custom	VN:0.5.7-6	88.9	2011
TCGA-05-4396-10A-01D-1855-08	TCGA-05-4396-10A-01D-1855-08	LUAD	Blood Derived Normal	DNA	BI	Illumina HiSeq 2000	Agilent Custom	VN:0.5.9-r16	88.6	2012
TCGA-05-4397-10A-01D-1265-08	TCGA-05-4397-10A-01D-1265-08	LUAD	Blood Derived Normal	DNA	BI	Illumina HiSeq 2000	Agilent Custom	VN:0.5.7-6	91.1	2013
TCGA-05-4398-10A-01D-1265-08	TCGA-05-4398-10A-01D-1265-08	LUAD	Blood Derived Normal	DNA	BI	Illumina HiSeq 2000	Agilent Custom	VN:0.5.7-6	89.9	2011
TCGA-05-4402-10A-01D-1265-08	TCGA-05-4402-10A-01D-1265-08	LUAD	Blood Derived Normal	DNA	BI	Illumina HiSeq 2000	Agilent Custom	VN:0.5.7-6	89.2	2011
TCGA-05-4403-10A-01D-1265-08	TCGA-05-4403-10A-01D-1265-08	LUAD	Blood Derived Normal	DNA	BI	Illumina HiSeq 2000	Agilent Custom	VN:0.5.7-6	88.7	2011
TCGA-05-4405-10A-01D-1855-08	TCGA-05-4405-10A-01D-1855-08	LUAD	Blood Derived Normal	DNA	BI	Illumina HiSeq 2000	Agilent Custom	VN:0.5.9-r16	87.9	2012
TCGA-05-4410-10A-01D-1855-08	TCGA-05-4410-10A-01D-1855-08	LUAD	Blood Derived Normal	DNA	BI	Illumina HiSeq 2000	Agilent Custom	VN:0.5.9-r16	89.6	2012
TCGA-05-4415-10A-01D-1855-08	TCGA-05-4415-10A-01D-1855-08	LUAD	Blood Derived Normal	DNA	BI	Illumina HiSeq 2000	Agilent Custom	VN:0.5.9-r16	90.7	2012
TCGA-05-4417-10A-01D-1855-08	TCGA-05-4417-10A-01D-1855-08	LUAD	Blood Derived Normal	DNA	BI	Illumina HiSeq 2000	Agilent Custom	VN:0.5.9-r16	89.7	2012
TCGA-05-4418-10A-01D-1265-08	TCGA-05-4418-10A-01D-1265-08	LUAD	Blood Derived Normal	DNA	BI	Illumina HiSeq 2000	Agilent Custom	VN:0.5.7-6	89.4	2011
TCGA-05-4420-10A-01D-1265-08	TCGA-05-4420-10A-01D-1265-08	LUAD	Blood Derived Normal	DNA	BI	Illumina HiSeq 2000	Agilent Custom	VN:0.5.7-6	88.5	2011
TCGA-05-4422-10A-01D-1265-08	TCGA-05-4422-10A-01D-1265-08	LUAD	Blood Derived Normal	DNA	BI	Illumina HiSeq 2000	Agilent Custom	VN:0.5.7-6	89.9	2011
TCGA-05-4424-10A-01D-1855-08	TCGA-05-4424-10A-01D-1855-08	LUAD	Blood Derived Normal	DNA	BI	Illumina HiSeq 2000	Agilent Custom	VN:0.5.9-r16	90.4	2012
TCGA-05-4425-10A-01D-1753-08	TCGA-05-4425-10A-01D-1753-08	LUAD	Blood Derived Normal	DNA	BI	Illumina HiSeq 2000	Agilent Custom	VN:0.5.9-r16	87.3	2012
TCGA-05-4426-10A-01D-1265-08	TCGA-05-4426-10A-01D-1265-08	LUAD	Blood Derived Normal	DNA	BI	Illumina HiSeq 2000	Agilent Custom	VN:0.5.7-6	89	2011
TCGA-05-4427-10A-01D-1855-08	TCGA-05-4427-10A-01D-1855-08	LUAD	Blood Derived Normal	DNA	BI	Illumina HiSeq 2000	Agilent Custom	VN:0.5.9-r16	88.7	2012
TCGA-05-4430-10A-01D-1265-08	TCGA-05-4430-10A-01D-1265-08	LUAD	Blood Derived Normal	DNA	BI	Illumina HiSeq 2000	Agilent Custom	VN:0.5.7-6	88.7	2011
TCGA-05-4432-10A-01D-1265-08	TCGA-05-4432-10A-01D-1265-08	LUAD	Blood Derived Normal	DNA	BI	Illumina HiSeq 2000	Agilent Custom	VN:0.5.7-6	87.5	2011
TCGA-05-4433-10A-01D-1855-08	TCGA-05-4433-10A-01D-1855-08	LUAD	Blood Derived Normal	DNA	BI	Illumina HiSeq 2000	Agilent Custom	VN:0.5.9-r16	86.8	2012
TCGA-05-4434-10A-01D-1265-08	TCGA-05-4434-10A-01D-1265-08	LUAD	Blood Derived Normal	DNA	BI	Illumina HiSeq 2000	Agilent Custom	VN:0.5.7-6	90.7	2013
TCGA-05-5420-11A-01D-1625-08	TCGA-05-5420-11A-01D-1625-08	LUAD	Solid Tissue Normal	DNA	BI	Illumina HiSeq 2000	Agilent Custom	VN:0.5.9-r16	86.3	2011
TCGA-05-5423-10A-01D-1625-08	TCGA-05-5423-10A-01D-1625-08	LUAD	Blood Derived Normal	DNA	BI	Illumina HiSeq 2000	Agilent Custom	VN:0.5.9-r16	84.8	2011
TCGA-05-5425-10A-01D-1625-08	TCGA-05-5425-10A-01D-1625-08	LUAD	Blood Derived Normal	DNA	BI	Illumina HiSeq 2000	Agilent Custom	VN:0.5.9-r16	85.7	2011
TCGA-05-5428-10A-01D-1625-08	TCGA-05-5428-10A-01D-1625-08	LUAD	Blood Derived Normal	DNA	BI	Illumina HiSeq 2000	Agilent Custom	VN:0.5.9-r16	84.1	2011
TCGA-05-5429-10A-01D-1625-08	TCGA-05-5429-10A-01D-1625-08	LUAD	Blood Derived Normal	DNA	BI	Illumina HiSeq 2000	Agilent Custom	VN:0.5.9-r16	85.7	2011
TCGA-05-5715-10A-01D-1625-08	TCGA-05-5715-10A-01D-1625-08	LUAD	Blood Derived Normal	DNA	BI	Illumina HiSeq 2000	Agilent Custom	VN:0.5.9-r16	86.6	2011
TCGA-06-0119-10A-01D-1490-08	TCGA-06-0119-10A-01D-1490-08	GBM	Blood Derived Normal	DNA	BI	Illumina HiSeq 2000	Agilent Custom	VN:0.5.9-tpx	90.9	2013
TCGA-06-0122-10A-01D-1490-08	TCGA-06-0122-10A-01D-1490-08	GBM	Blood Derived Normal	DNA	BI	Illumina HiSeq 2000	Agilent Custom	VN:0.5.9-tpx	91.3	2013
TCGA-06-0124-10A-01D-1490-08	TCGA-06-0124-10A-01D-1490-08	GBM	Blood Derived Normal	DNA	BI	Illumina HiSeq 2000	Agilent Custom	VN:0.5.9-tpx	91.3	2013
TCGA-06-0125-10A-01D-1490-08	TCGA-06-0125-10A-01D-1490-08	GBM	Blood Derived Normal	DNA	BI	Illumina HiSeq 2000	Agilent Custom	VN:0.5.9-tpx	91.2	2012
TCGA-06-0126-10A-01D-1490-08	TCGA-06-0126-10A-01D-1490-08	GBM	Blood Derived Normal	DNA	BI	Illumina HiSeq 2000	Agilent Custom	VN:0.5.9-tpx	90.4	2013
TCGA-06-0128-10A-01D-1490-08	TCGA-06-0128-10A-01D-1490-08	GBM	Blood Derived Normal	DNA	BI	Illumina HiSeq 2000	Agilent Custom	VN:0.5.9-tpx	91.9	2013
TCGA-06-0129-10A-01D-1490-08	TCGA-06-0129-10A-01D-1490-08	GBM	Blood Derived Normal	DNA	BI	Illumina HiSeq 2000	Agilent Custom	VN:0.5.9-tpx	91.3	2013
TCGA-06-0130-10A-01D-1490-08	TCGA-06-0130-10A-01D-1490-08	GBM	Blood Derived Normal	DNA	BI	Illumina HiSeq 2000	Agilent Custom	VN:0.5.9-tpx	91.5	2013
TCGA-06-0132-10A-01D-1491-08	TCGA-06-0132-10A-01D-1491-08	GBM	Blood Derived Normal	DNA	BI	Illumina HiSeq 2000	Agilent Custom	VN:0.5.7-6	91.6	2011
TCGA-06-0137-10A-01D-1490-08	TCGA-06-0137-10A-01D-1490-08	GBM	Blood Derived Normal	DNA	BI	Illumina HiSeq 2000	Agilent Custom	VN:0.5.9-tpx	91	2013
TCGA-06-0139-10A-01D-1490-08	TCGA-06-0139-10A-01D-1490-08	GBM	Blood Derived Normal	DNA	BI	Illumina HiSeq 2000	Agilent Custom	VN:0.5.9-tpx	91.5	2013
TCGA-06-0140-10A-01D-1490-08	TCGA-06-0140-10A-01D-1490-08	GBM	Blood Derived Normal	DNA	BI	Illumina HiSeq 2000	Agilent Custom	VN:0.5.9-tpx	90.8	2013
TCGA-06-0141-10A-01D-1490-08	TCGA-06-0141-10A-01D-1490-08	GBM	Blood Derived Normal	DNA	BI	Illumina HiSeq 2000	Agilent Custom	VN:0.5.9-tpx	87.1	2013
TCGA-06-0142-10A-01D-1490-08	TCGA-06-0142-10A-01D-1490-08	GBM	Blood Derived Normal	DNA	BI	Illumina HiSeq 2000	Agilent Custom	VN:0.5.9-tpx	91.5	2013
TCGA-06-0145-10A-01D-1490-08	TCGA-06-0145-10A-01D-1490-08	GBM	Blood Derived Normal	DNA	BI	Illumina HiSeq 2000	Agilent Custom	VN:0.5.9-tpx	90.8	2013
TCGA-06-0151-10A-01D-1491-08	TCGA-06-0151-10A-01D-1491-08	GBM	Blood Derived Normal	DNA	BI	Illumina HiSeq 2000	Agilent Custom	VN:0.5.7-6	92.7	2011
TCGA-06-0152-10A-01D-1492-08	TCGA-06-0152-10A-01D-1492-08	GBM	Blood Derived Normal	DNA	BI	Illumina HiSeq 2000	Agilent Custom	VN:0.5.7-6	92.2	2011
TCGA-06-0154-10A-01D-1491-08	TCGA-06-0154-10A-01D-1491-08	GBM	Blood Derived Normal	DNA	BI	Illumina HiSeq 2000	Agilent Custom	VN:0.5.7-6	91.6	2011
TCGA-06-0155-10A-01D-1492-08	TCGA-06-0155-10A-01D-1492-08	GBM	Blood Derived Normal	DNA	BI	Illumina HiSeq 2000	Agilent Custom	VN:0.5.9-tpx	91.1	2013
TCGA-06-0157-10A-01D-1491-08	TCGA-06-0157-10A-01D-1491-08	GBM	Blood Derived Normal	DNA	BI	Illumina HiSeq 2000	Agilent Custom	VN:0.5.7-6	92.8	2011
TCGA-06-0158-10A-01D-1491-08	TCGA-06-0158-10A-01D-1491-08	GBM	Blood Derived Normal	DNA	BI	Illumina HiSeq 2000	Agilent Custom	VN:0.5.7-6	92.6	2011
TCGA-06-0165-10A-01D-1491-08	TCGA-06-0165-10A-01D-1491-08	GBM	Blood Derived Normal	DNA	BI	Illumina HiSeq 2000	Agilent Custom	VN:0.5.7-6	92.3	2011
TCGA-06-0166-10A-01D-1491-08	TCGA-06-0166-10A-01D-1491-08	GBM	Blood Derived Normal	DNA	BI	Illumina HiSeq 2000	Agilent Custom	VN:0.5.7-6	91.8	2011
TCGA-06-0167-10A-01D-1491-08	TCGA-06-0167-10A-01D-1491-08	GBM	Blood Derived Normal	DNA	BI	Illumina HiSeq 2000	Agilent Custom	VN:0.5.7-6	91.9	2011
TCGA-06-0168-10A-01D-1491-08	TCGA-06-0168-10A-01D-1491-08	GBM	Blood Derived Normal	DNA	BI	Illumina HiSeq 2000	Agilent Custom	VN:0.5.7-6	92	2011
TCGA-06-0169-10A-01D-1490-08	TCGA-06-0169-10A-01D-1490-08	GBM	Blood Derived Normal	DNA	BI	Illumina HiSeq 2000	Agilent Custom	VN:0.5.9-tpx	91.2	2013
TCGA-06-0171-10A-01D-1491-08	TCGA-06-0171-10A-01D-1491-08	GBM	Blood Derived Normal	DNA	BI	Illumina HiSeq 2000	Agilent Custom	VN:0.5.7-6	92.1	2011
TCGA-06-0173-10B-01D-1491-08	TCGA-06-0173-10B-01D-1491-08	GBM	Blood Derived Normal	DNA	BI	Illumina HiSeq 2000	Agilent Custom	VN:0.5.7-6	91.6	2011
TCGA-06-0174-10B-01D-1491-08	TCGA-06-0174-10B-01D-1491-08	GBM	Blood Derived Normal	DNA	BI	Illumina HiSeq 2000	Agilent Custom	VN:0.5.9-tpx	91	2014
TCGA-06-0178-10B-01D-1491-08	TCGA-06-0178-10B-01D-1491-08	GBM	Blood Derived Normal	DNA	BI	Illumina HiSeq 2000	Agilent Custom	VN:0.5.7-6	91.9	2011
TCGA-06-0184-10B-01D-1491-08	TCGA-06-0184-10B-01D-1491-08	GBM	Blood Derived Normal	DNA	BI	Illumina HiSeq 2000	Agilent Custom	VN:0.5.7-6	91.8	2011
TCGA-06-0185-10B-01D-1491-08	TCGA-06-0185-10B-01D-1491-08	GBM	Blood Derived Normal	DNA	BI	Illumina HiSeq 2000	Agilent Custom	VN:0.5.7-6	91.7	2011
TCGA-06-0187-10B-01D-1491-08	TCGA-06-0187-10B-01D-1491-08	GBM	Blood Derived Normal	DNA	BI	Illumina HiSeq 2000	Agilent Custom	VN:0.5.7-6	92	2011
TCGA-06-0188-10B-01D-1491-08	TCGA-06-0188-10B-01D-1491-08	GBM	Blood Derived Normal	DNA	BI	Illumina HiSeq 2000	Agilent Custom	VN:0.5.7-6	92.1	2011
TCGA-06-0189-10A-01D-1491-08	TCGA-06-0189-10A-01D-1491-08	GBM	Blood Derived Normal	DNA	BI	Illumina HiSeq 2000	Agilent Custom	VN:0.5.7-6	91.8	2011
TCGA-06-0190-10B-01D-1491-08	TCGA-06-0190-10B-01D-1491-08	GBM	Blood Derived Normal	DNA	BI	Illumina HiSeq 2000	Agilent Custom	VN:0.5.9-tpx	94.5	2014
TCGA-06-0192-10A-01D-1492-08	TCGA-06-0192-10A-01D-1492-08	GBM	Blood Derived Normal	DNA	BI	Illumina HiSeq 2000	Agilent Custom	VN:0.5.7-6	92.2	2011
TCGA-06-0195-10A-01D-1491-08	TCGA-06-0195-10A-01D-1491-08	GBM	Blood Derived Normal	DNA	BI	Illumina HiSeq 2000	Agilent Custom	VN:0.5.7-6	92.5	2011
TCGA-06-0209-10A-01D-1491-08	TCGA-06-0209-10A-01D-1491-08	GBM	Blood Derived Normal	DNA	BI	Illumina HiSeq 2000	Agilent Custom	VN:0.5.7-6	92.4	2011
TCGA-06-0210-10A-01D-1491-08	TCGA-06-0210-10A-01D-1491-08	GBM	Blood Derived Normal	DNA	BI	Illumina HiSeq 2000	Agilent Custom	VN:0.5.7-6	92	2011
TCGA-06-0211-10A-01D-1491-08	TCGA-06-0211-10A-01D-1491-08	GBM	Blood Derived Normal	DNA	BI	Illumina HiSeq 2000	Agilent Custom	VN:0.5.7-6	92.7	2011
TCGA-06-0213-10A-01D-1491-08	TCGA-06-0213-10A-01D-1491-08	GBM	Blood Derived Normal	DNA	BI	Illumina HiSeq 2000	Agilent Custom	VN:0.5.7-6	90.9	2011
TCGA-06-0214-10A-01D-1491-08	TCGA-06-0214-10A-01D-1491-08	GBM	Blood Derived Normal	DNA	BI	Illumina HiSeq 2000	Agilent Custom	VN:0.5.7-6	92.5	2011
TCGA-06-0216-10A-01D-1492-08	TCGA-06-0216-10A-01D-1492-08	GBM	Blood Derived Normal	DNA	BI	Illumina HiSeq 2000	Agilent Custom	VN:0.5.7-6	92.3	2011
TCGA-06-0219-10A-01D-1491-08	TCGA-06-0219-10A-01D-1491-08	GBM	Blood Derived Normal	DNA	BI	Illumina HiSeq 2000	Agilent Custom	VN:0.5.7-6	92.1	2011
TCGA-06-0221-10A-01D-1491-08	TCGA-06-0221-10A-01D-1491-08	GBM	Blood Derived Normal	DNA	BI	Illumina HiSeq 2000	Agilent Custom	VN:0.5.7-6	92.2	2011
TCGA-06-0237-10A-01D-1491-08	TCGA-06-0237-10A-01D-1491-08	GBM	Blood Derived Normal	DNA	BI	Illumina HiSeq 2000	Agilent Custom	VN:0.5.7-6	92	2011
TCGA-06-0238-10A-01D-1492-08	TCGA-06-0238-10A-01D-1492-08	GBM	Blood Derived Normal	DNA	BI	Illumina HiSeq 2000	Agilent Custom	VN:0.5.7-6	93.1	2011
TCGA-06-0240-10A-01D-1491-08	TCGA-06-0240-10A-01D-1491-08	GBM	Blood Derived Normal	DNA	BI	Illumina HiSeq 2000	Agilent Custom	VN:0.5.7-6	92.2	2011
TCGA-06-0241-10A-01D-1491-08	TCGA-06-0241-10A-01D-1491-08	GBM	Blood Derived Normal	DNA	BI	Illumina HiSeq 2000	Agilent Custom	VN:0.5.7-6	91.3	2011
TCGA-06-0644-10A-01D-1492-08	TCGA-06-0644-10A-01D-1492-08	GBM	Blood Derived Normal	DNA	BI	Illumina HiSeq 2000	Agilent Custom	VN:0.5.7-6	91.6	2011
TCGA-06-0645-10A-01D-1492-08	TCGA-06-0645-10A-01D-1492-08	GBM	Blood Derived Normal	DNA	BI	Illumina HiSeq 2000	Agilent Custom	VN:0.5.7-6	91.9	2011
TCGA-06-0646-10A-01D-1492-08	TCGA-06-0646-10A-01D-1492-08	GBM	Blood Derived Normal	DNA	BI	Illumina HiSeq 2000	Agilent Custom	VN:0.5.7-6	91.6	2011
TCGA-06-0648-10A-01D-1492-08	TCGA-06-0648-10A-01D-1492-08	GBM	Blood Derived Normal	DNA	BI	Illumina HiSeq 2000	Agilent Custom	VN:0.5.7-6	91.9	2011
TCGA-06-0649-10A-01D-1492-08	TCGA-06-0649-10A-01D-1492-08	GBM	Blood Derived Normal	DNA	BI	Illumina HiSeq 2000	Agilent Custom	VN:0.5.9-tpx	91.3	2014
TCGA-06-0650-10A-01D-1696-08	TCGA-06-0650-10A-01D-1696-08	GBM	Blood Derived Normal	DNA	BI	Illumina HiSeq 2000	Agilent Custom	VN:0.5.9-tpx	90.7	2013
TCGA-06-0686-10A-01D-1492-08	TCGA-06-0686-10A-01D-1492-08	GBM	Blood Derived Normal	DNA	BI	Illumina HiSeq 2000	Agilent Custom	VN:0.5.7-6	92.6	2011
TCGA-06-0743-10A-01D-1492-08	TCGA-06-0743-10A-01D-1492-08	GBM	Blood Derived Normal	DNA	BI	Illumina HiSeq 2000	Agilent Custom	VN:0.5.9-tpx	92.4	2014
TCGA-06-0744-10A-01D-1492-08	TCGA-06-0744-10A-01D-1492-08	GBM	Blood Derived Normal	DNA	BI	Illumina HiSeq 2000	Agilent Custom	VN:0.5.7-6	92.2	2011
TCGA-06-0745-10A-01D-1492-08	TCGA-06-0745-10A-01D-1492-08	GBM	Blood Derived Normal	DNA	BI	Illumina HiSeq 2000	Agilent Custom	VN:0.5.7-6	92.5	2011
TCGA-06-0747-10A-01D-1492-08	TCGA-06-0747-10A-01D-1492-08	GBM	Blood Derived Normal	DNA	BI	Illumina HiSeq 2000	Agilent Custom	VN:0.5.7-6	91.9	2011
TCGA-06-0749-10A-01D-1492-08	TCGA-06-0749-10A-01D-1492-08	GBM	Blood Derived Normal	DNA	BI	Illumina HiSeq 2000	Agilent Custom	VN:0.5.7-6	92.5	2011
TCGA-06-0750-10A-01D-1492-08	TCGA-06-0750-10A-01D-1492-08	GBM	Blood Derived Normal	DNA	BI	Illumina HiSeq 2000	Agilent Custom	VN:0.5.7-6	93.2	2011
TCGA-06-0875-10A-01D-1492-08	TCGA-06-0875-10A-01D-1492-08	GBM	Blood Derived Normal	DNA	BI	Illumina HiSeq 2000	Agilent Custom	VN:0.5.7-6	92.1	2011
TCGA-06-0877-10A-01D-1492-08	TCGA-06-0877-10A-01D-1492-08	GBM	Blood Derived Normal	DNA	BI	Illumina HiSeq 2000	Agilent Custom	VN:0.5.7-6	93.1	2011
TCGA-06-0878-10A-01D-1492-08	TCGA-06-0878-10A-01D-1492-08	GBM	Blood Derived Normal	DNA	BI	Illumina HiSeq 2000	Agilent Custom	VN:0.5.7-6	92.8	2011
TCGA-06-0879-10A-01D-1492-08	TCGA-06-0879-10A-01D-1492-08	GBM	Blood Derived Normal	DNA	BI	Illumina HiSeq 2000	Agilent Custom	VN:0.5.7-6	92.4	2011
TCGA-06-0881-10A-01D-1492-08	TCGA-06-0881-10A-01D-1492-08	GBM	Blood Derived Normal	DNA	BI	Illumina HiSeq 2000	Agilent Custom	VN:0.5.7-6	92.7	2011
TCGA-06-0882-10A-01D-1492-08	TCGA-06-0882-10A-01D-1492-08	GBM	Blood Derived Normal	DNA	BI	Illumina HiSeq 2000	Agilent Custom	VN:0.5.7-6	92.4	2011
TCGA-06-0939-10A-01D-1353-08	TCGA-06-0939-10A-01D-1353-08	GBM	Blood Derived Normal	DNA	BI	Illumina HiSeq 2000	Agilent Custom	VN:0.5.9-tpx	92.7	2013
TCGA-06-1804-10A-01D-1696-08	TCGA-06-1804-10A-01D-1696-08	GBM	Blood Derived Normal	DNA	BI	Illumina HiSeq 2000	Agilent Custom	VN:0.5.9-tpx	90.8	2013
TCGA-06-1806-10B-01D-1845-08	TCGA-06-1806-10B-01D-1845-08	GBM	Blood Derived Normal	DNA	BI	Illumina HiSeq 2000	Agilent Custom	VN:0.5.9-r16	90.4	2012
TCGA-06-2557-10A-01D-1494-08	TCGA-06-2557-10A-01D-1494-08	GBM	Blood Derived Normal	DNA	BI	Illumina HiSeq 2000	Agilent Custom	VN:0.5.9-tpx	89.9	2013
TCGA-06-2558-10A-01D-1494-08	TCGA-06-2558-10A-01D-1494-08	GBM	Blood Derived Normal	DNA	BI	Illumina HiSeq 2000	Agilent Custom	VN:0.5.9-tpx	91	2013
TCGA-06-2559-10A-01D-1494-08	TCGA-06-2559-10A-01D-1494-08	GBM	Blood Derived Normal	DNA	BI	Illumina HiSeq 2000	Agilent Custom	VN:0.5.9-tpx	90.7	2013
TCGA-06-2561-10A-01D-1494-08	TCGA-06-2561-10A-01D-1494-08	GBM	Blood Derived Normal	DNA	BI	Illumina HiSeq 2000	Agilent Custom	VN:0.5.9-tpx	90.8	2013
TCGA-06-2562-10A-01D-1494-08	TCGA-06-2562-10A-01D-1494-08	GBM	Blood Derived Normal	DNA	BI	Illumina HiSeq 2000	Agilent Custom	VN:0.5.9-tpx	91.6	2013
TCGA-06-2563-10A-01D-1494-08	TCGA-06-2563-10A-01D-1494-08	GBM	Blood Derived Normal	DNA	BI	Illumina HiSeq 2000	Agilent Custom	VN:0.5.9-tpx	92.1	2013
TCGA-06-2564-10A-01D-1494-08	TCGA-06-2564-10A-01D-1494-08	GBM	Blood Derived Normal	DNA	BI	Illumina HiSeq 2000	Agilent Custom	VN:0.5.9-tpx	91.6	2013
TCGA-06-2565-10A-01D-1494-08	TCGA-06-2565-10A-01D-1494-08	GBM	Blood Derived Normal	DNA	BI	Illumina HiSeq 2000	Agilent Custom	VN:0.5.9-tpx	91.1	2013
TCGA-06-2567-10A-01D-1494-08	TCGA-06-2567-10A-01D-1494-08	GBM	Blood Derived Normal	DNA	BI	Illumina HiSeq 2000	Agilent Custom	VN:0.5.9-tpx	91	2013
TCGA-06-2569-10A-01D-1494-08	TCGA-06-2569-10A-01D-1494-08	GBM	Blood Derived Normal	DNA	BI	Illumina HiSeq 2000	Agilent Custom	VN:0.5.9-tpx	90.3	2013
TCGA-06-2570-10A-01D-1495-08	TCGA-06-2570-10A-01D-1495-08	GBM	Blood Derived Normal	DNA	BI	Illumina HiSeq 2000	Agilent Custom	VN:0.5.9-tpx	90.9	2013
TCGA-06-5408-10A-01D-1696-08	TCGA-06-5408-10A-01D-1696-08	GBM	Blood Derived Normal	DNA	BI	Illumina HiSeq 2000	Agilent Custom	VN:0.5.9-tpx	91	2013
TCGA-06-5410-10A-01D-1696-08	TCGA-06-5410-10A-01D-1696-08	GBM	Blood Derived Normal	DNA	BI	Illumina HiSeq 2000	Agilent Custom	VN:0.5.9-tpx	90.9	2013
TCGA-06-5411-10A-01D-1696-08	TCGA-06-5411-10A-01D-1696-08	GBM	Blood Derived Normal	DNA	BI	Illumina HiSeq 2000	Agilent Custom	VN:0.5.9-tpx	90.5	2013
TCGA-06-5412-10A-01D-1696-08	TCGA-06-5412-10A-01D-1696-08	GBM	Blood Derived Normal	DNA	BI	Illumina HiSeq 2000	Agilent Custom	VN:0.5.9-tpx	90	2013
TCGA-06-5413-10A-01D-1696-08	TCGA-06-5413-10A-01D-1696-08	GBM	Blood Derived Normal	DNA	BI	Illumina HiSeq 2000	Agilent Custom	VN:0.5.9-tpx	90.8	2013
TCGA-06-5414-10A-01D-1486-08	TCGA-06-5414-10A-01D-1486-08	GBM	Blood Derived Normal	DNA	BI	Illumina HiSeq 2000	Agilent Custom	VN:0.5.9-tpx	91.3	2013
TCGA-06-5415-10A-01D-1486-08	TCGA-06-5415-10A-01D-1486-08	GBM	Blood Derived Normal	DNA	BI	Illumina HiSeq 2000	Agilent Custom	VN:0.5.9-tpx	93.1	2013
TCGA-06-5416-10A-01D-1486-08	TCGA-06-5416-10A-01D-1486-08	GBM	Blood Derived Normal	DNA	BI	Illumina HiSeq 2000	Agilent Custom	VN:0.5.9-tpx	92.1	2013
TCGA-06-5417-10A-01D-1486-08	TCGA-06-5417-10A-01D-1486-08	GBM	Blood Derived Normal	DNA	BI	Illumina HiSeq 2000	Agilent Custom	VN:0.5.9-tpx	92.9	2013
TCGA-06-5418-10A-01D-1486-08	TCGA-06-5418-10A-01D-1486-08	GBM	Blood Derived Normal	DNA	BI	Illumina HiSeq 2000	Agilent Custom	VN:0.5.9-tpx	92.9	2013
TCGA-06-5856-10A-01D-1696-08	TCGA-06-5856-10A-01D-1696-08	GBM	Blood Derived Normal	DNA	BI	Illumina HiSeq 2000	Agilent Custom	VN:0.5.9-tpx	90.6	2013
TCGA-06-5858-10A-01D-1696-08	TCGA-06-5858-10A-01D-1696-08	GBM	Blood Derived Normal	DNA	BI	Illumina HiSeq 2000	Agilent Custom	VN:0.5.9-tpx	90.6	2013
TCGA-06-5859-10A-01D-1696-08	TCGA-06-5859-10A-01D-1696-08	GBM	Blood Derived Normal	DNA	BI	Illumina HiSeq 2000	Agilent Custom	VN:0.5.9-tpx	89.7	2013
TCGA-06-6388-10A-01D-1845-08	TCGA-06-6388-10A-01D-1845-08	GBM	Blood Derived Normal	DNA	BI	Illumina HiSeq 2000	Agilent Custom	VN:0.5.9-r16	90.4	2012
TCGA-06-6389-10A-01D-1696-08	TCGA-06-6389-10A-01D-1696-08	GBM	Blood Derived Normal	DNA	BI	Illumina HiSeq 2000	Agilent Custom	VN:0.5.9-tpx	90.9	2013
TCGA-06-6390-10A-01D-1696-08	TCGA-06-6390-10A-01D-1696-08	GBM	Blood Derived Normal	DNA	BI	Illumina HiSeq 2000	Agilent Custom	VN:0.5.9-tpx	90.7	2013
TCGA-06-6391-10A-01D-1696-08	TCGA-06-6391-10A-01D-1696-08	GBM	Blood Derived Normal	DNA	BI	Illumina HiSeq 2000	Agilent Custom	VN:0.5.9-tpx	91.6	2013
TCGA-06-6693-10A-01D-1845-08	TCGA-06-6693-10A-01D-1845-08	GBM	Blood Derived Normal	DNA	BI	Illumina HiSeq 2000	Agilent Custom	VN:0.5.9-r16	90.5	2012
TCGA-06-6694-10A-01D-1845-08	TCGA-06-6694-10A-01D-1845-08	GBM	Blood Derived Normal	DNA	BI	Illumina HiSeq 2000	Agilent Custom	VN:0.5.9-r16	89.6	2012
TCGA-06-6695-10A-01D-1845-08	TCGA-06-6695-10A-01D-1845-08	GBM	Blood Derived Normal	DNA	BI	Illumina HiSeq 2000	Agilent Custom	VN:0.5.9-r16	90.1	2012
TCGA-06-6697-10A-01D-1845-08	TCGA-06-6697-10A-01D-1845-08	GBM	Blood Derived Normal	DNA	BI	Illumina HiSeq 2000	Agilent Custom	VN:0.5.9-r16	90.4	2012
TCGA-06-6698-10A-01D-1845-08	TCGA-06-6698-10A-01D-1845-08	GBM	Blood Derived Normal	DNA	BI	Illumina HiSeq 2000	Agilent Custom	VN:0.5.9-r16	88.7	2012
TCGA-06-6699-10A-01D-1845-08	TCGA-06-6699-10A-01D-1845-08	GBM	Blood Derived Normal	DNA	BI	Illumina HiSeq 2000	Agilent Custom	VN:0.5.9-r16	90.5	2012
TCGA-06-6700-10A-01D-1845-08	TCGA-06-6700-10A-01D-1845-08	GBM	Blood Derived Normal	DNA	BI	Illumina HiSeq 2000	Agilent Custom	VN:0.5.9-r16	90.8	2012
TCGA-06-6701-10A-01D-1845-08	TCGA-06-6701-10A-01D-1845-08	GBM	Blood Derived Normal	DNA	BI	Illumina HiSeq 2000	Agilent Custom	VN:0.5.9-r16	90.7	2012
TCGA-06-A5U0-10A-01D-A33W-08	TCGA-06-A5U0-10A-01D-A33W-08	GBM	Blood Derived Normal	DNA	BI	Illumina HiSeq 2000	Agilent Custom	VN:0.5.9-tpx	88.1	2014
TCGA-06-A5U1-10A-01D-A33W-08	TCGA-06-A5U1-10A-01D-A33W-08	GBM	Blood Derived Normal	DNA	BI	Illumina HiSeq 2000	Agilent Custom	VN:0.5.9-tpx	89.1	2014
TCGA-06-A6S0-10A-01D-A33W-08	TCGA-06-A6S0-10A-01D-A33W-08	GBM	Blood Derived Normal	DNA	BI	Illumina HiSeq 2000	Agilent Custom	VN:0.5.9-tpx	86.8	2014
TCGA-06-A6S1-10A-01D-A33W-08	TCGA-06-A6S1-10A-01D-A33W-08	GBM	Blood Derived Normal	DNA	BI	Illumina HiSeq 2000	Agilent Custom	VN:0.5.9-tpx	88.7	2014
TCGA-06-A7TK-10A-01D-A394-08	TCGA-06-A7TK-10A-01D-A394-08	GBM	Blood Derived Normal	DNA	BI	Illumina HiSeq 2000	Agilent Custom	VN:0.5.9-tpx	92.3	2015
TCGA-06-A7TL-10A-01D-A394-08	TCGA-06-A7TL-10A-01D-A394-08	GBM	Blood Derived Normal	DNA	BI	Illumina HiSeq 2000	Agilent Custom	VN:0.5.9-tpx	85.6	2015
TCGA-08-0386-11A-01D-1492-08	TCGA-08-0386-11A-01D-1492-08	GBM	Solid Tissue Normal	DNA	BI	Illumina HiSeq 2000	Agilent Custom	VN:0.5.7-6	91.6	2011
TCGA-09-0365-10A-01W-0371-08	TCGA-09-0365-10A-01W	OV	Blood Derived Normal	WGA	BI	Illumina Genome Analyzer II	Agilent Custom	VN:0.5.9-tpx	87.3	2013
TCGA-09-0365-10A-01W-0372-09	H_GP-09-0365-10A-01W-0372-09-1	OV	Blood Derived Normal	WGA	WUGSC	Illumina Genome Analyzer II	Sureselect.38	VN:0.5.9	81.3	2012
TCGA-09-0366-10B-01W-0371-08	TCGA-09-0366-10B-01W	OV	Blood Derived Normal	WGA	BI	Illumina Genome Analyzer II	Agilent Custom	VN:0.5.9-tpx	84.6	2013
TCGA-09-0366-10B-01W-0372-09	H_GP-09-0366-10B-01W-0372-09-1	OV	Blood Derived Normal	WGA	WUGSC	Illumina Genome Analyzer II	Sureselect.38	VN:0.5.9	79.3	2012
TCGA-09-0369-10C-01W-0371-08	TCGA-09-0369-10C-01W	OV	Blood Derived Normal	WGA	BI	Illumina Genome Analyzer II	Agilent Custom	VN:0.5.9-tpx	85.5	2013
TCGA-09-0369-10C-01W-0372-09	H_GP-09-0369-10C-01W-0372-09-1	OV	Blood Derived Normal	WGA	WUGSC	Illumina Genome Analyzer II	Sureselect.38	VN:0.5.9	80.5	2012
TCGA-09-1670-10A-01W-0633-09	H_GP-09-1670-10A-01W-0633-09-1	OV	Blood Derived Normal	WGA	WUGSC	Illumina Genome Analyzer II	Sureselect.38	VN:0.5.9	80.8	2012
TCGA-09-1672-10A-01W-0633-09	H_GP-24-1416-10A-01W-0549-09-1	OV	Blood Derived Normal	WGA	WUGSC	Illumina Genome Analyzer II	Sureselect.38	NA	NA	NA
TCGA-09-1673-10A-01W-0633-09	H_GP-09-1673-10A-01W-0633-09-1	OV	Blood Derived Normal	WGA	WUGSC	Illumina Genome Analyzer II	Sureselect.38	VN:0.5.9	82.7	2012
TCGA-09-1674-10A-01W-0633-09	H_GP-09-1674-10A-01W-0633-09-1	OV	Blood Derived Normal	WGA	WUGSC	Illumina Genome Analyzer II	Sureselect.38	VN:0.5.9	79	2012
TCGA-09-1675-10A-01W-0633-09	H_GP-09-1675-10A-01W-0633-09-1	OV	Blood Derived Normal	WGA	WUGSC	Illumina Genome Analyzer II	Sureselect.38	VN:0.5.9	83.2	2012
TCGA-09-2043-11A-01D-0704-01	TCGA-09-2043-11A-01D-0704-01	OV	Solid Tissue Normal	DNA	BI	Illumina HiSeq 2000	Agilent Custom	VN:0.5.9-tpx	90.4	2013
TCGA-09-2043-11A-01W-0799-08	TCGA-09-2043-11A-01W-0799-08	OV	Solid Tissue Normal	WGA	BI	Illumina HiSeq 2000	Agilent Custom	VN:0.5.9-tpx	91.1	2013
TCGA-09-2044-10A-01D-0704-01	TCGA-09-2044-10A-01D-0704-01	OV	Blood Derived Normal	DNA	BI	Illumina HiSeq 2000	Agilent Custom	VN:0.5.9-tpx	87.8	2013
TCGA-09-2044-10A-01W-0799-08	TCGA-09-2044-10A-01W-0799-08	OV	Blood Derived Normal	WGA	BI	Illumina Genome Analyzer II	Agilent Custom	VN:0.5.9-tpx	81.8	2013
TCGA-09-2045-11A-01W-0799-08	TCGA-09-2045-11A-01W-0799-08	OV	Solid Tissue Normal	WGA	BI	Illumina Genome Analyzer II	Agilent Custom	VN:0.5.9-tpx	80.5	2013
TCGA-09-2049-10A-01W-0799-08	TCGA-09-2049-10A-01W-0799-08	OV	Blood Derived Normal	WGA	BI	Illumina Genome Analyzer II	Agilent Custom	VN:0.5.9-tpx	85.1	2013
TCGA-09-2050-10A-01W-0799-08	TCGA-09-2050-10A-01W-0799-08	OV	Blood Derived Normal	WGA	BI	Illumina Genome Analyzer II	Agilent Custom	VN:0.5.9-tpx	86.7	2013
TCGA-09-2051-10A-01W-0799-08	TCGA-09-2051-10A-01W-0799-08	OV	Blood Derived Normal	WGA	BI	Illumina Genome Analyzer II	Agilent Custom	VN:0.5.9-tpx	85.6	2013
TCGA-09-2053-10A-01W-0722-08	TCGA-09-2053-10A-01W-0722-08	OV	Blood Derived Normal	WGA	BI	Illumina Genome Analyzer II	Agilent Custom	VN:0.5.9-tpx	87.3	2013
TCGA-09-2054-11A-01W-0722-08	TCGA-09-2054-11A-01W-0722-08	OV	Solid Tissue Normal	WGA	BI	Illumina Genome Analyzer II	Agilent Custom	VN:0.5.9-tpx	80.2	2013
TCGA-09-2055-10A-01W-0799-08	TCGA-09-2055-10A-01W-0799-08	OV	Blood Derived Normal	WGA	BI	Illumina Genome Analyzer II	Agilent Custom	VN:0.5.9-tpx	85.4	2013
TCGA-09-2056-11A-01W-0722-08	TCGA-09-2056-11A-01W-0722-08	OV	Solid Tissue Normal	WGA	BI	Illumina Genome Analyzer II	Agilent Custom	VN:0.5.9-tpx	87.9	2013
TCGA-10-0930-11A-01W-0420-08	TCGA-10-0930-11A-01W	OV	Solid Tissue Normal	WGA	BI	Illumina Genome Analyzer II	Agilent Custom	VN:0.5.9-tpx	87	2013
TCGA-10-0930-11A-01W-0977-09	H_GP-10-0930-11A-01W-0977-09-1	OV	Solid Tissue Normal	WGA	WUGSC	Illumina Genome Analyzer II	Sureselect.38	VN:0.5.9	83.6	2012
TCGA-10-0931-11A-01W-0420-08	H_GP-24-1418-10A-01W-0549-09-1	OV	Solid Tissue Normal	WGA	BI	Illumina Genome Analyzer II	Agilent Custom	NA	NA	NA
TCGA-10-0933-11A-01W-0420-08	TCGA-10-0933-11A-01W	OV	Solid Tissue Normal	WGA	BI	Illumina Genome Analyzer II	Agilent Custom	VN:0.5.9-tpx	87.7	2013
TCGA-10-0933-11A-01W-0421-09	H_GP-10-0933-11A-01W-0421-09-1	OV	Solid Tissue Normal	WGA	WUGSC	Illumina Genome Analyzer II	Sureselect.38	VN:0.5.9	83.2	2012
TCGA-10-0934-11A-01D-0399-01	TCGA-10-0934-11A-01D	OV	Solid Tissue Normal	DNA	BI	Illumina HiSeq 2000	Agilent Custom	VN:0.5.9-tpx	91.6	2013
TCGA-10-0934-11A-01W-0420-08	TCGA-10-0934-11A-01W	OV	Solid Tissue Normal	WGA	BI	Illumina Genome Analyzer II	Agilent Custom	VN:0.5.9-tpx	91.2	2013
TCGA-10-0935-11A-01W-0421-09	H_GP-10-0935-11A-01W-0421-09-1	OV	Solid Tissue Normal	WGA	WUGSC	Illumina Genome Analyzer II	Sureselect.38	VN:0.5.9	85.7	2012
TCGA-10-0936-11A-01D-0399-01	TCGA-10-0936-11A-01D	OV	Solid Tissue Normal	DNA	BI	Illumina Genome Analyzer II	Agilent Custom	VN:0.5.9-tpx	89.7	2013
TCGA-12-0615-10A-01D-1492-08	TCGA-12-0615-10A-01D-1492-08	GBM	Blood Derived Normal	DNA	BI	Illumina HiSeq 2000	Agilent Custom	VN:0.5.7-6	92.5	2011
TCGA-12-0616-10A-01D-1492-08	TCGA-12-0616-10A-01D-1492-08	GBM	Blood Derived Normal	DNA	BI	Illumina HiSeq 2000	Agilent Custom	VN:0.5.7-6	92.4	2011
TCGA-12-0618-10A-01D-1492-08	TCGA-12-0618-10A-01D-1492-08	GBM	Blood Derived Normal	DNA	BI	Illumina HiSeq 2000	Agilent Custom	VN:0.5.7-6	92.1	2011
TCGA-12-0619-10A-01D-1492-08	TCGA-12-0619-10A-01D-1492-08	GBM	Blood Derived Normal	DNA	BI	Illumina HiSeq 2000	Agilent Custom	VN:0.5.7-6	91.8	2011
TCGA-12-0688-10A-01D-1492-08	TCGA-12-0688-10A-01D-1492-08	GBM	Blood Derived Normal	DNA	BI	Illumina HiSeq 2000	Agilent Custom	VN:0.5.7-6	92.4	2011
TCGA-12-0692-10A-01D-1492-08	TCGA-12-0692-10A-01D-1492-08	GBM	Blood Derived Normal	DNA	BI	Illumina HiSeq 2000	Agilent Custom	VN:0.5.7-6	77.7	2011
TCGA-12-0821-10A-01D-1492-08	TCGA-12-0821-10A-01D-1492-08	GBM	Blood Derived Normal	DNA	BI	Illumina HiSeq 2000	Agilent Custom	VN:0.5.9-tpx	92.8	2014
TCGA-12-1597-10A-01D-1495-08	TCGA-12-1597-10A-01D-1495-08	GBM	Blood Derived Normal	DNA	BI	Illumina HiSeq 2000	Agilent Custom	VN:0.5.9-tpx	91.7	2013
TCGA-12-3649-10A-01D-1495-08	TCGA-12-3649-10A-01D-1495-08	GBM	Blood Derived Normal	DNA	BI	Illumina HiSeq 2000	Agilent Custom	VN:0.5.9-tpx	91	2013
TCGA-12-3650-10A-01D-1495-08	TCGA-12-3650-10A-01D-1495-08	GBM	Blood Derived Normal	DNA	BI	Illumina HiSeq 2000	Agilent Custom	VN:0.5.9-tpx	90.8	2013
TCGA-12-3652-10A-01D-1495-08	TCGA-12-3652-10A-01D-1495-08	GBM	Blood Derived Normal	DNA	BI	Illumina HiSeq 2000	Agilent Custom	VN:0.5.9-tpx	91.9	2013
TCGA-12-3653-10A-01D-1495-08	TCGA-12-3653-10A-01D-1495-08	GBM	Blood Derived Normal	DNA	BI	Illumina HiSeq 2000	Agilent Custom	VN:0.5.9-tpx	91.1	2013
TCGA-12-5295-10A-01D-1486-08	TCGA-12-5295-10A-01D-1486-08	GBM	Blood Derived Normal	DNA	BI	Illumina HiSeq 2000	Agilent Custom	VN:0.5.9-tpx	93.5	2013
TCGA-12-5299-10A-01D-1486-08	TCGA-12-5299-10A-01D-1486-08	GBM	Blood Derived Normal	DNA	BI	Illumina HiSeq 2000	Agilent Custom	VN:0.5.9-tpx	93.3	2013
TCGA-12-5301-10A-01D-1486-08	TCGA-12-5301-10A-01D-1486-08	GBM	Blood Derived Normal	DNA	BI	Illumina HiSeq 2000	Agilent Custom	VN:0.5.9-tpx	91.6	2013
TCGA-13-0723-10B-01W-0371-08	TCGA-13-0723-10B-01W	OV	Blood Derived Normal	WGA	BI	Illumina Genome Analyzer II	Agilent Custom	VN:0.5.9-tpx	89.5	2013
TCGA-13-0723-10B-01W-0372-09	H_GP-13-0723-10B-01W-0372-09-1	OV	Blood Derived Normal	WGA	WUGSC	Illumina Genome Analyzer II	Sureselect.38	VN:0.5.9	81.7	2012
TCGA-13-0724-10B-01W-0372-09	H_GP-13-0724-10B-01W-0372-09-1	OV	Blood Derived Normal	WGA	WUGSC	Illumina Genome Analyzer II	Sureselect.38	VN:0.5.9	82.2	2012
TCGA-13-0725-10B-01W-0371-08	TCGA-13-0725-10B-01W	OV	Blood Derived Normal	WGA	BI	Illumina Genome Analyzer II	Agilent Custom	VN:0.5.9-tpx	88.9	2013
TCGA-13-0726-10B-01W-0371-08	TCGA-13-0726-10B-01W	OV	Blood Derived Normal	WGA	BI	Illumina Genome Analyzer II	Agilent Custom	VN:0.5.9-tpx	88	2013
TCGA-13-0726-10B-01W-0977-09	H_GP-13-0726-10B-01W-0977-09-1	OV	Blood Derived Normal	WGA	WUGSC	Illumina Genome Analyzer II	Sureselect.38	VN:0.5.9	83.5	2012
TCGA-13-0751-10A-01D-0446-08	TCGA-13-0751-10A-01D	OV	Blood Derived Normal	DNA	BI	Illumina Genome Analyzer II	Agilent Custom	VN:0.5.9-tpx	88.3	2013
TCGA-13-0751-10A-01W-0371-08	TCGA-13-0751-10A-01W	OV	Blood Derived Normal	WGA	BI	Illumina Genome Analyzer II	Agilent Custom	VN:0.5.9-tpx	83.3	2013
TCGA-13-0755-10A-01W-0371-08	TCGA-13-0755-10A-01W	OV	Blood Derived Normal	WGA	BI	Illumina Genome Analyzer II	Agilent Custom	VN:0.5.9-tpx	82.4	2013
TCGA-13-0755-10A-01W-0372-09	H_GP-13-0755-10A-01W-0372-09-1	OV	Blood Derived Normal	WGA	WUGSC	Illumina Genome Analyzer II	Sureselect.38	VN:0.5.9	80.9	2012
TCGA-13-0757-10A-01D-0356-01	TCGA-13-0757-10A-01D	OV	Blood Derived Normal	DNA	BI	Illumina Genome Analyzer II	Agilent Custom	VN:0.5.9-tpx	84.2	2013
TCGA-13-0758-10A-01D-0356-01	TCGA-13-0758-10A-01D	OV	Blood Derived Normal	DNA	BI	Illumina Genome Analyzer II	Agilent Custom	VN:0.5.9-tpx	80.3	2013
TCGA-13-0760-10A-01W-0371-08	TCGA-13-0760-10A-01W	OV	Blood Derived Normal	WGA	BI	Illumina Genome Analyzer II	Agilent Custom	VN:0.5.9-tpx	83.1	2013
TCGA-13-0760-10A-01W-0372-09	H_GP-13-0760-10A-01W-0372-09-1	OV	Blood Derived Normal	WGA	WUGSC	Illumina Genome Analyzer II	Sureselect.38	VN:0.5.9	83.1	2012
TCGA-13-0765-10A-01W-0372-09	H_GP-13-0765-10A-01W-0372-09-1	OV	Blood Derived Normal	WGA	WUGSC	Illumina Genome Analyzer II	Sureselect.38	VN:0.5.9	84.8	2012
TCGA-13-0791-10A-01W-0371-08	TCGA-13-0791-10A-01W	OV	Blood Derived Normal	WGA	BI	Illumina Genome Analyzer II	Agilent Custom	VN:0.5.9-tpx	87.5	2013
TCGA-13-0791-10A-01W-0372-09	H_GP-13-0791-10A-01W-0372-09-1	OV	Blood Derived Normal	WGA	WUGSC	Illumina Genome Analyzer II	Sureselect.38	VN:0.5.9	86	2012
TCGA-13-0795-10A-01W-0371-08	TCGA-13-0795-10A-01W	OV	Blood Derived Normal	WGA	BI	Illumina Genome Analyzer II	Agilent Custom	VN:0.5.9-tpx	87.8	2013
TCGA-13-0795-10A-01W-0372-09	H_GP-13-0795-10A-01W-0372-09-1	OV	Blood Derived Normal	WGA	WUGSC	Illumina Genome Analyzer II	Sureselect.38	VN:0.5.9	83	2012
TCGA-13-0800-10A-01W-0371-08	TCGA-13-0800-10A-01W	OV	Blood Derived Normal	WGA	BI	Illumina Genome Analyzer II	Agilent Custom	VN:0.5.9-tpx	89.9	2013
TCGA-13-0800-10A-01W-0372-09	H_GP-13-0800-10A-01W-0372-09-1	OV	Blood Derived Normal	WGA	WUGSC	Illumina Genome Analyzer II	Sureselect.38	VN:0.5.9	86.3	2012
TCGA-13-0804-10A-01W-0372-09	H_GP-13-0804-10A-01W-0372-09-1	OV	Blood Derived Normal	WGA	WUGSC	Illumina Genome Analyzer II	Sureselect.38	VN:0.5.9	83.7	2012
TCGA-13-0807-10A-01W-0420-08	TCGA-13-0807-10A-01W	OV	Blood Derived Normal	WGA	BI	Illumina Genome Analyzer II	Agilent Custom	VN:0.5.9-tpx	88.5	2013
TCGA-13-0807-10A-01W-0421-09	H_GP-13-0807-10A-01W-0421-09-1	OV	Blood Derived Normal	WGA	WUGSC	Illumina Genome Analyzer II	Sureselect.38	VN:0.5.9	82.8	2012
TCGA-13-0883-10A-01D-0399-01	TCGA-13-0883-10A-01D	OV	Blood Derived Normal	DNA	BI	Illumina Genome Analyzer II	Agilent Custom	VN:0.5.9-tpx	89.1	2013
TCGA-13-0884-10A-01W-0494-09	H_GP-13-0884-10A-01W-0494-09-1	OV	Blood Derived Normal	WGA	WUGSC	Illumina Genome Analyzer II	Sureselect.38	VN:0.5.9	82.9	2012
TCGA-13-0885-10A-01W-0420-08	TCGA-13-0885-10A-01W	OV	Blood Derived Normal	WGA	BI	Illumina Genome Analyzer II	Agilent Custom	VN:0.5.9-tpx	87.8	2013
TCGA-13-0885-10A-01W-0421-09	H_GP-13-0885-10A-01W-0421-09-1	OV	Blood Derived Normal	WGA	WUGSC	Illumina Genome Analyzer II	Sureselect.38	VN:0.5.9	82.5	2012
TCGA-13-0886-10A-01D-0399-01	TCGA-13-0886-10A-01D	OV	Blood Derived Normal	DNA	BI	Illumina Genome Analyzer II	Agilent Custom	VN:0.5.9-tpx	89.4	2013
TCGA-13-0887-10A-01W-0420-08	TCGA-13-0887-10A-01W	OV	Blood Derived Normal	WGA	BI	Illumina Genome Analyzer II	Agilent Custom	VN:0.5.9-tpx	90.7	2013
TCGA-13-0887-10A-01W-0421-09	H_GP-13-0887-10A-01W-0421-09-1	OV	Blood Derived Normal	WGA	WUGSC	Illumina Genome Analyzer II	Sureselect.38	VN:0.5.9	85.4	2012
TCGA-13-0888-10A-01D-0399-01	TCGA-13-0888-10A-01D	OV	Blood Derived Normal	DNA	BI	Illumina Genome Analyzer II	Agilent Custom	VN:0.5.9-tpx	87	2013
TCGA-13-0890-10A-01W-0420-08	TCGA-13-0890-10A-01W	OV	Blood Derived Normal	WGA	BI	Illumina Genome Analyzer II	Agilent Custom	VN:0.5.9-tpx	88.4	2013
TCGA-13-0890-10A-01W-0421-09	H_GP-13-0890-10A-01W-0421-09-1	OV	Blood Derived Normal	WGA	WUGSC	Illumina Genome Analyzer II	Sureselect.38	VN:0.5.9	82.9	2012
TCGA-13-0891-10A-01D-0399-01	TCGA-13-0891-10A-01D	OV	Blood Derived Normal	DNA	BI	Illumina Genome Analyzer II	Agilent Custom	VN:0.5.9-tpx	87.9	2013
TCGA-13-0893-10A-01W-0494-09	H_GP-13-0893-10A-01W-0494-09-1	OV	Blood Derived Normal	WGA	WUGSC	Illumina Genome Analyzer II	Sureselect.38	VN:0.5.9	86.3	2012
TCGA-13-0894-10A-01W-0492-08	TCGA-13-0894-10A-01W	OV	Blood Derived Normal	WGA	BI	Illumina Genome Analyzer II	Agilent Custom	VN:0.5.9-tpx	84.1	2013
TCGA-13-0894-10A-01W-0494-09	H_GP-13-0894-10A-01W-0494-09-1	OV	Blood Derived Normal	WGA	WUGSC	Illumina Genome Analyzer II	Sureselect.38	VN:0.5.9	78.5	2012
TCGA-13-0897-10A-01W-0420-08	TCGA-13-0897-10A-01W	OV	Blood Derived Normal	WGA	BI	Illumina Genome Analyzer II	Agilent Custom	VN:0.5.9-tpx	87.1	2013
TCGA-13-0897-10A-01W-0421-09	H_GP-13-0897-10A-01W-0421-09-1	OV	Blood Derived Normal	WGA	WUGSC	Illumina Genome Analyzer II	Sureselect.38	VN:0.5.9	83.5	2012
TCGA-13-0899-10A-01D-0399-01	TCGA-13-0899-10A-01D	OV	Blood Derived Normal	DNA	BI	Illumina Genome Analyzer II	Agilent Custom	VN:0.5.9-tpx	87.9	2013
TCGA-13-0903-10A-01W-0420-08	TCGA-13-0903-10A-01W	OV	Blood Derived Normal	WGA	BI	Illumina Genome Analyzer II	Agilent Custom	VN:0.5.9-tpx	87.1	2013
TCGA-13-0903-10A-01W-0421-09	H_GP-13-0903-10A-01W-0421-09-1	OV	Blood Derived Normal	WGA	WUGSC	Illumina Genome Analyzer II	Sureselect.38	VN:0.5.9	84.7	2012
TCGA-13-0904-10A-01D-0399-01	TCGA-13-0904-10A-01D	OV	Blood Derived Normal	DNA	BI	Illumina Genome Analyzer II	Agilent Custom	VN:0.5.9-tpx	89.3	2013
TCGA-13-0905-10A-01W-0492-08	TCGA-13-0905-10A-01W	OV	Blood Derived Normal	WGA	BI	Illumina Genome Analyzer II	Agilent Custom	VN:0.5.9-tpx	87.7	2013
TCGA-13-0908-10A-01W-0492-08	H_LN-AG-4001-10A-01W-1073-09-1	OV	Blood Derived Normal	WGA	BI	Illumina Genome Analyzer II	Agilent Custom	NA	NA	NA
TCGA-13-0910-10A-01W-0420-08	TCGA-13-0910-10A-01W	OV	Blood Derived Normal	WGA	BI	Illumina Genome Analyzer II	Agilent Custom	VN:0.5.9-tpx	88.6	2013
TCGA-13-0910-10A-01W-0421-09	H_GP-13-0910-10A-01W-0421-09-1	OV	Blood Derived Normal	WGA	WUGSC	Illumina Genome Analyzer II	Sureselect.38	VN:0.5.9	85.1	2012
TCGA-13-0911-10A-01D-0399-01	TCGA-13-0911-10A-01D	OV	Blood Derived Normal	DNA	BI	Illumina Genome Analyzer II	Agilent Custom	VN:0.5.9-tpx	89.5	2013
TCGA-13-0912-10A-01W-0420-08	TCGA-13-0912-10A-01W	OV	Blood Derived Normal	WGA	BI	Illumina Genome Analyzer II	Agilent Custom	VN:0.5.9-tpx	88.9	2013
TCGA-13-0912-10A-01W-0421-09	H_GP-13-0912-10A-01W-0421-09-1	OV	Blood Derived Normal	WGA	WUGSC	Illumina Genome Analyzer II	Sureselect.38	VN:0.5.9	85.2	2012
TCGA-13-0913-10A-01D-0399-01	TCGA-13-0913-10A-01D	OV	Blood Derived Normal	DNA	BI	Illumina Genome Analyzer II	Agilent Custom	VN:0.5.9-tpx	86.8	2013
TCGA-13-0916-10A-01D-0399-01	TCGA-13-0916-10A-01D	OV	Blood Derived Normal	DNA	BI	Illumina Genome Analyzer II	Agilent Custom	VN:0.5.9-tpx	77.9	2013
TCGA-13-0920-10A-01W-0420-08	TCGA-13-0920-10A-01W	OV	Blood Derived Normal	WGA	BI	Illumina Genome Analyzer II	Agilent Custom	VN:0.5.9-tpx	89.1	2013
TCGA-13-0920-10A-01W-0421-09	H_GP-13-0920-10A-01W-0421-09-1	OV	Blood Derived Normal	WGA	WUGSC	Illumina Genome Analyzer II	Sureselect.38	VN:0.5.9	85.2	2012
TCGA-13-0921-10A-01D-0399-01	TCGA-13-0921-10A-01D	OV	Blood Derived Normal	DNA	BI	Illumina Genome Analyzer II	Agilent Custom	VN:0.5.9-tpx	81.4	2013
TCGA-13-0923-10A-01D-0399-01	TCGA-13-0923-10A-01D	OV	Blood Derived Normal	DNA	BI	Illumina Genome Analyzer II	Agilent Custom	VN:0.5.9-tpx	87.7	2013
TCGA-13-0924-10A-01W-0421-09	H_GP-13-0924-10A-01W-0421-09-1	OV	Blood Derived Normal	WGA	WUGSC	Illumina Genome Analyzer II	Sureselect.38	VN:0.5.9	85.5	2012
TCGA-13-1403-10A-01W-0493-08	TCGA-13-1403-10A-01W	OV	Blood Derived Normal	WGA	BI	Illumina Genome Analyzer II	Agilent Custom	VN:0.5.9-tpx	85.8	2013
TCGA-13-1403-10A-01W-0495-09	H_GP-13-1403-10A-01W-0495-09-1	OV	Blood Derived Normal	WGA	WUGSC	Illumina Genome Analyzer II	Sureselect.38	VN:0.5.9	83.6	2012
TCGA-13-1404-10A-01W-0493-08	TCGA-13-1404-10A-01W	OV	Blood Derived Normal	WGA	BI	Illumina Genome Analyzer II	Agilent Custom	VN:0.5.9-tpx	87.2	2013
TCGA-13-1404-10A-01W-0495-09	H_GP-13-1404-10A-01W-0495-09-1	OV	Blood Derived Normal	WGA	WUGSC	Illumina Genome Analyzer II	Sureselect.38	VN:0.5.9	82.3	2012
TCGA-13-1405-10A-01W-0495-09	H_GP-13-1405-10A-01W-0495-09-1	OV	Blood Derived Normal	WGA	WUGSC	Illumina Genome Analyzer II	Sureselect.38	VN:0.5.9	81.9	2012
TCGA-13-1409-10A-01W-0493-08	TCGA-04-1331-10A-01W	OV	Blood Derived Normal	WGA	BI	Illumina Genome Analyzer II	Agilent Custom	NA	NA	NA
TCGA-13-1410-10A-01W-0493-08	TCGA-13-1410-10A-01W	OV	Blood Derived Normal	WGA	BI	Illumina Genome Analyzer II	Agilent Custom	VN:0.5.9-tpx	88.6	2013
TCGA-13-1411-10A-01W-0493-08	TCGA-13-1411-10A-01W	OV	Blood Derived Normal	WGA	BI	Illumina Genome Analyzer II	Agilent Custom	VN:0.5.9-tpx	86.1	2013
TCGA-13-1411-10A-01W-0495-09	H_GP-13-1411-10A-01W-0495-09-1	OV	Blood Derived Normal	WGA	WUGSC	Illumina Genome Analyzer II	Sureselect.38	VN:0.5.9	83.5	2012
TCGA-13-1412-10A-01W-0493-08	TCGA-13-1412-10A-01W	OV	Blood Derived Normal	WGA	BI	Illumina Genome Analyzer II	Agilent Custom	VN:0.5.9-tpx	87.1	2013
TCGA-13-1412-10A-01W-0495-09	H_GP-13-1412-10A-01W-0495-09-1	OV	Blood Derived Normal	WGA	WUGSC	Illumina Genome Analyzer II	Sureselect.38	VN:0.5.9	81.1	2012
TCGA-13-1477-10A-01D-0472-01	TCGA-13-1477-10A-01D	OV	Blood Derived Normal	DNA	BI	Illumina Genome Analyzer II	Agilent Custom	VN:0.5.9-tpx	87.5	2013
TCGA-13-1481-10A-01W-0549-09	H_GP-13-1481-10A-01W-0549-09-1	OV	Blood Derived Normal	WGA	WUGSC	Illumina Genome Analyzer II	Sureselect.38	VN:0.5.9	80.5	2012
TCGA-13-1482-10A-01W-0549-09	H_GP-13-1482-10A-01W-0549-09-1	OV	Blood Derived Normal	WGA	WUGSC	Illumina Genome Analyzer II	Sureselect.38	VN:0.5.9	81.8	2012
TCGA-13-1483-10A-01W-0549-09	H_GP-13-1483-10A-01W-0549-09-1	OV	Blood Derived Normal	WGA	WUGSC	Illumina Genome Analyzer II	Sureselect.38	VN:0.5.9	81.6	2012
TCGA-13-1484-10A-01W-0545-08	TCGA-13-1484-10A-01W	OV	Blood Derived Normal	WGA	BI	Illumina Genome Analyzer II	Agilent Custom	VN:0.5.9-tpx	90.5	2013
TCGA-13-1485-10A-01D-0472-01	TCGA-13-1485-10A-01D	OV	Blood Derived Normal	DNA	BI	Illumina Genome Analyzer II	Agilent Custom	VN:0.5.9-tpx	87.6	2013
TCGA-13-1487-10A-01W-0545-08	TCGA-13-1487-10A-01W	OV	Blood Derived Normal	WGA	BI	Illumina Genome Analyzer II	Agilent Custom	VN:0.5.9-tpx	89.1	2013
TCGA-13-1488-10A-01W-0549-09	H_GP-13-1488-10A-01W-0549-09-1	OV	Blood Derived Normal	WGA	WUGSC	Illumina Genome Analyzer II	Sureselect.38	VN:0.5.9	81.8	2012
TCGA-13-1489-10A-01W-0549-09	H_GP-13-1489-10A-01W-0549-09-1	OV	Blood Derived Normal	WGA	WUGSC	Illumina Genome Analyzer II	Sureselect.38	VN:0.5.9	84.5	2012
TCGA-13-1491-10A-01W-0549-09	H_GP-13-1491-10A-01W-0549-09-1	OV	Blood Derived Normal	WGA	WUGSC	Illumina Genome Analyzer II	Sureselect.38	VN:0.5.9	81.6	2012
TCGA-13-1492-10A-01W-0545-08	TCGA-13-1492-10A-01W	OV	Blood Derived Normal	WGA	BI	Illumina Genome Analyzer II	Agilent Custom	VN:0.5.9-tpx	89.1	2013
TCGA-13-1494-10A-01W-0545-08	TCGA-13-1494-10A-01W	OV	Blood Derived Normal	WGA	BI	Illumina Genome Analyzer II	Agilent Custom	VN:0.5.9-tpx	89.2	2013
TCGA-13-1495-10A-01D-0472-01	TCGA-13-1495-10A-01D	OV	Blood Derived Normal	DNA	BI	Illumina Genome Analyzer II	Agilent Custom	VN:0.5.9-tpx	86.2	2013
TCGA-13-1496-10A-01W-0545-08	TCGA-13-1496-10A-01W	OV	Blood Derived Normal	WGA	BI	Illumina Genome Analyzer II	Agilent Custom	VN:0.5.9-tpx	88	2013
TCGA-13-1497-10A-01W-0549-09	H_GP-13-1497-10A-01W-0549-09-1	OV	Blood Derived Normal	WGA	WUGSC	Illumina Genome Analyzer II	Sureselect.38	VN:0.5.9	85.2	2012
TCGA-13-1498-10A-01W-0549-09	H_GP-13-1498-10A-01W-0549-09-1	OV	Blood Derived Normal	WGA	WUGSC	Illumina Genome Analyzer II	Sureselect.38	VN:0.5.9	85.2	2012
TCGA-13-1499-10A-01W-0549-09	H_GP-13-1499-10A-01W-0549-09-1	OV	Blood Derived Normal	WGA	WUGSC	Illumina Genome Analyzer II	Sureselect.38	VN:0.5.9	82.4	2012
TCGA-13-1500-10A-01D-0472-01	TCGA-13-1500-10A-01D	OV	Blood Derived Normal	DNA	BI	Illumina Genome Analyzer II	Agilent Custom	VN:0.5.9-tpx	85.9	2013
TCGA-13-1500-10A-01W-0546-08	TCGA-13-1500-10A-01W	OV	Blood Derived Normal	WGA	BI	Illumina Genome Analyzer II	Agilent Custom	VN:0.5.9-tpx	90.7	2013
TCGA-13-1501-10A-01W-0546-08	TCGA-13-1501-10A-01W	OV	Blood Derived Normal	WGA	BI	Illumina Genome Analyzer II	Agilent Custom	VN:0.5.9-tpx	88.9	2013
TCGA-13-1504-10A-01W-0546-08	TCGA-13-1504-10A-01W	OV	Blood Derived Normal	WGA	BI	Illumina Genome Analyzer II	Agilent Custom	VN:0.5.9-tpx	91.1	2013
TCGA-13-1505-10A-01D-0472-01	TCGA-13-1505-10A-01D	OV	Blood Derived Normal	DNA	BI	Illumina Genome Analyzer II	Agilent Custom	VN:0.5.9-tpx	90	2013
TCGA-13-1506-10A-01W-0550-09	H_GP-13-1506-10A-01W-0550-09-1	OV	Blood Derived Normal	WGA	WUGSC	Illumina Genome Analyzer II	Sureselect.38	VN:0.5.9	85.4	2012
TCGA-13-1507-10A-01W-0550-09	H_GP-13-1507-10A-01W-0550-09-1	OV	Blood Derived Normal	WGA	WUGSC	Illumina Genome Analyzer II	Sureselect.38	VN:0.5.9	86	2012
TCGA-13-1509-10A-01W-0550-09	H_GP-13-1509-10A-01W-0550-09-1	OV	Blood Derived Normal	WGA	WUGSC	Illumina Genome Analyzer II	Sureselect.38	VN:0.5.9	82.8	2012
TCGA-13-1510-10A-01W-0546-08	TCGA-13-1510-10A-01W	OV	Blood Derived Normal	WGA	BI	Illumina Genome Analyzer II	Agilent Custom	VN:0.5.9-tpx	90.9	2013
TCGA-13-1512-10A-01W-0546-08	TCGA-13-1512-10A-01W	OV	Blood Derived Normal	WGA	BI	Illumina Genome Analyzer II	Agilent Custom	VN:0.5.9-tpx	90.8	2013
TCGA-13-2060-10A-01W-0799-08	TCGA-13-2060-10A-01W-0799-08	OV	Blood Derived Normal	WGA	BI	Illumina Genome Analyzer II	Agilent Custom	VN:0.5.9-tpx	86.4	2013
TCGA-14-0736-10C-01D-2280-08	TCGA-14-0736-10C-01D-2280-08	GBM	Blood Derived Normal	DNA	BI	Illumina HiSeq 2000	Agilent Custom	VN:0.5.9-tpx	90.6	2012
TCGA-14-0740-10B-01D-1845-08	TCGA-14-0740-10B-01D-1845-08	GBM	Blood Derived Normal	DNA	BI	Illumina HiSeq 2000	Agilent Custom	VN:0.5.9-r16	91	2012
TCGA-14-0781-10A-01D-1696-08	TCGA-14-0781-10A-01D-1696-08	GBM	Blood Derived Normal	DNA	BI	Illumina HiSeq 2000	Agilent Custom	VN:0.5.9-tpx	91.1	2013
TCGA-14-0786-10A-01D-1492-08	TCGA-14-0786-10A-01D-1492-08	GBM	Blood Derived Normal	DNA	BI	Illumina HiSeq 2000	Agilent Custom	VN:0.5.9-tpx	91.1	2013
TCGA-14-0787-10A-01D-1492-08	TCGA-14-0787-10A-01D-1492-08	GBM	Blood Derived Normal	DNA	BI	Illumina HiSeq 2000	Agilent Custom	VN:0.5.7-6	92.6	2011
TCGA-14-0789-10A-01D-1492-08	TCGA-14-0789-10A-01D-1492-08	GBM	Blood Derived Normal	DNA	BI	Illumina HiSeq 2000	Agilent Custom	VN:0.5.7-6	91.6	2011
TCGA-14-0790-10A-01D-1494-08	TCGA-14-0790-10A-01D-1494-08	GBM	Blood Derived Normal	DNA	BI	Illumina HiSeq 2000	Agilent Custom	VN:0.5.9-tpx	90.7	2013
TCGA-14-0813-10A-01D-1492-08	TCGA-14-0813-10A-01D-1492-08	GBM	Blood Derived Normal	DNA	BI	Illumina HiSeq 2000	Agilent Custom	VN:0.5.7-6	91.8	2011
TCGA-14-0817-10A-01D-1492-08	TCGA-14-0817-10A-01D-1492-08	GBM	Blood Derived Normal	DNA	BI	Illumina HiSeq 2000	Agilent Custom	VN:0.5.7-6	91.9	2011
TCGA-14-0862-10C-01D-1845-08	TCGA-14-0862-10C-01D-1845-08	GBM	Blood Derived Normal	DNA	BI	Illumina HiSeq 2000	Agilent Custom	VN:0.5.9-r16	89.5	2012
TCGA-14-0871-10A-01D-1492-08	TCGA-14-0871-10A-01D-1492-08	GBM	Blood Derived Normal	DNA	BI	Illumina HiSeq 2000	Agilent Custom	VN:0.5.7-6	92.7	2011
TCGA-14-1034-10A-01D-1492-08	TCGA-14-1034-10A-01D-1492-08	GBM	Blood Derived Normal	DNA	BI	Illumina HiSeq 2000	Agilent Custom	VN:0.5.9-tpx	91.1	2012
TCGA-14-1043-10A-01D-1845-08	TCGA-14-1043-10A-01D-1845-08	GBM	Blood Derived Normal	DNA	BI	Illumina HiSeq 2000	Agilent Custom	VN:0.5.9-r16	90.2	2012
TCGA-14-1395-10A-01D-1845-08	TCGA-14-1395-10A-01D-1845-08	GBM	Blood Derived Normal	DNA	BI	Illumina HiSeq 2000	Agilent Custom	VN:0.5.9-r16	90.1	2012
TCGA-14-1450-10B-01D-1845-08	TCGA-14-1450-10B-01D-1845-08	GBM	Blood Derived Normal	DNA	BI	Illumina HiSeq 2000	Agilent Custom	VN:0.5.9-r16	90.2	2012
TCGA-14-1456-10A-01D-1494-08	TCGA-14-1456-10A-01D-1494-08	GBM	Blood Derived Normal	DNA	BI	Illumina HiSeq 2000	Agilent Custom	VN:0.5.9-tpx	91.2	2013
TCGA-14-1823-10A-01D-1494-08	TCGA-14-1823-10A-01D-1494-08	GBM	Blood Derived Normal	DNA	BI	Illumina HiSeq 2000	Agilent Custom	VN:0.5.7-6	91.9	2011
TCGA-14-1825-10A-01D-1494-08	TCGA-14-1825-10A-01D-1494-08	GBM	Blood Derived Normal	DNA	BI	Illumina HiSeq 2000	Agilent Custom	VN:0.5.7-6	91.8	2011
TCGA-14-1829-10A-01D-1494-08	TCGA-14-1829-10A-01D-1494-08	GBM	Blood Derived Normal	DNA	BI	Illumina HiSeq 2000	Agilent Custom	VN:0.5.7-6	94.4	2011
TCGA-14-2554-10A-01D-1494-08	TCGA-14-2554-10A-01D-1494-08	GBM	Blood Derived Normal	DNA	BI	Illumina HiSeq 2000	Agilent Custom	VN:0.5.9-tpx	91.7	2013
TCGA-14-3476-10A-01D-1353-08	TCGA-14-3476-10A-01D-1353-08	GBM	Blood Derived Normal	DNA	BI	Illumina HiSeq 2000	Agilent Custom	VN:0.5.9-tpx	91.7	2013
TCGA-14-4157-10A-01D-1353-08	TCGA-14-4157-10A-01D-1353-08	GBM	Blood Derived Normal	DNA	BI	Illumina HiSeq 2000	Agilent Custom	VN:0.5.9-tpx	92.8	2013
TCGA-15-0742-10A-01D-1492-08	TCGA-15-0742-10A-01D-1492-08	GBM	Blood Derived Normal	DNA	BI	Illumina HiSeq 2000	Agilent Custom	VN:0.5.7-6	92.1	2011
TCGA-15-1444-10A-01D-1696-08	TCGA-15-1444-10A-01D-1696-08	GBM	Blood Derived Normal	DNA	BI	Illumina HiSeq 2000	Agilent Custom	VN:0.5.9-tpx	90.9	2013
TCGA-16-0846-10A-01D-1492-08	TCGA-16-0846-10A-01D-1492-08	GBM	Blood Derived Normal	DNA	BI	Illumina HiSeq 2000	Agilent Custom	VN:0.5.7-6	92.2	2011
TCGA-16-0848-10A-01D-1492-08	TCGA-16-0848-10A-01D-1492-08	GBM	Blood Derived Normal	DNA	BI	Illumina HiSeq 2000	Agilent Custom	VN:0.5.7-6	91.7	2011
TCGA-16-0861-10A-01D-1492-08	TCGA-16-0861-10A-01D-1492-08	GBM	Blood Derived Normal	DNA	BI	Illumina HiSeq 2000	Agilent Custom	VN:0.5.7-6	93.7	2011
TCGA-16-1045-10B-01D-1492-08	TCGA-16-1045-10B-01D-1492-08	GBM	Blood Derived Normal	DNA	BI	Illumina HiSeq 2000	Agilent Custom	VN:0.5.9-tpx	91.2	2013
TCGA-16-1048-10A-01D-1353-08	TCGA-16-1048-10A-01D-1353-08	GBM	Blood Derived Normal	DNA	BI	Illumina HiSeq 2000	Agilent Custom	VN:0.5.9-tpx	92.9	2013
TCGA-19-1390-10C-01D-1495-08	TCGA-19-1390-10C-01D-1495-08	GBM	Blood Derived Normal	DNA	BI	Illumina HiSeq 2000	Agilent Custom	VN:0.5.9-tpx	91.2	2013
TCGA-19-1787-10A-01D-1495-08	TCGA-19-1787-10A-01D-1495-08	GBM	Blood Derived Normal	DNA	BI	Illumina HiSeq 2000	Agilent Custom	VN:0.5.9-tpx	91	2013
TCGA-19-1790-10B-01D-1353-08	TCGA-19-1790-10B-01D-1353-08	GBM	Blood Derived Normal	DNA	BI	Illumina HiSeq 2000	Agilent Custom	VN:0.5.9-tpx	93.5	2013
TCGA-19-2619-10A-01D-1495-08	TCGA-19-2619-10A-01D-1495-08	GBM	Blood Derived Normal	DNA	BI	Illumina HiSeq 2000	Agilent Custom	VN:0.5.9-tpx	90.5	2013
TCGA-19-2620-10A-01D-1495-08	TCGA-19-2620-10A-01D-1495-08	GBM	Blood Derived Normal	DNA	BI	Illumina HiSeq 2000	Agilent Custom	VN:0.5.9-tpx	91.2	2013
TCGA-19-2623-10A-01D-1495-08	TCGA-19-2623-10A-01D-1495-08	GBM	Blood Derived Normal	DNA	BI	Illumina HiSeq 2000	Agilent Custom	VN:0.5.9-tpx	91.3	2013
TCGA-19-2624-10A-01D-1495-08	TCGA-19-2624-10A-01D-1495-08	GBM	Blood Derived Normal	DNA	BI	Illumina HiSeq 2000	Agilent Custom	VN:0.5.9-tpx	90.7	2013
TCGA-19-2625-10A-01D-1495-08	TCGA-19-2625-10A-01D-1495-08	GBM	Blood Derived Normal	DNA	BI	Illumina HiSeq 2000	Agilent Custom	VN:0.5.9-tpx	91.3	2013
TCGA-19-2629-10A-01D-1495-08	TCGA-19-2629-10A-01D-1495-08	GBM	Blood Derived Normal	DNA	BI	Illumina HiSeq 2000	Agilent Custom	VN:0.5.9-tpx	91.8	2013
TCGA-19-2631-10B-01D-1353-08	TCGA-19-2631-10B-01D-1353-08	GBM	Blood Derived Normal	DNA	BI	Illumina HiSeq 2000	Agilent Custom	VN:0.5.9-tpx	92.1	2013
TCGA-19-4065-10A-01D-2280-08	TCGA-19-4065-10A-01D-2280-08	GBM	Blood Derived Normal	DNA	BI	Illumina HiSeq 2000	Agilent Custom	VN:0.5.9-tpx	89.3	2012
TCGA-19-4068-10A-01D-1353-08	TCGA-19-4068-10A-01D-1353-08	GBM	Blood Derived Normal	DNA	BI	Illumina HiSeq 2000	Agilent Custom	VN:0.5.9-tpx	92.4	2013
TCGA-19-5947-10A-01D-1696-08	TCGA-19-5947-10A-01D-1696-08	GBM	Blood Derived Normal	DNA	BI	Illumina HiSeq 2000	Agilent Custom	VN:0.5.9-tpx	91.2	2013
TCGA-19-5950-10A-01D-1696-08	TCGA-19-5950-10A-01D-1696-08	GBM	Blood Derived Normal	DNA	BI	Illumina HiSeq 2000	Agilent Custom	VN:0.5.9-tpx	90.9	2013
TCGA-19-5951-10A-01D-1696-08	TCGA-19-5951-10A-01D-1696-08	GBM	Blood Derived Normal	DNA	BI	Illumina HiSeq 2000	Agilent Custom	VN:0.5.9-tpx	91	2013
TCGA-19-5952-10A-01D-1696-08	TCGA-19-5952-10A-01D-1696-08	GBM	Blood Derived Normal	DNA	BI	Illumina HiSeq 2000	Agilent Custom	VN:0.5.9-tpx	91.2	2013
TCGA-19-5953-10A-01D-1845-08	TCGA-19-5953-10A-01D-1845-08	GBM	Blood Derived Normal	DNA	BI	Illumina HiSeq 2000	Agilent Custom	VN:0.5.9-r16	90.9	2012
TCGA-19-5954-10A-01D-1696-08	TCGA-19-5954-10A-01D-1696-08	GBM	Blood Derived Normal	DNA	BI	Illumina HiSeq 2000	Agilent Custom	VN:0.5.9-tpx	91.1	2013
TCGA-19-5955-10A-01D-1696-08	TCGA-19-5955-10A-01D-1696-08	GBM	Blood Derived Normal	DNA	BI	Illumina HiSeq 2000	Agilent Custom	VN:0.5.9-tpx	89.6	2013
TCGA-19-5958-10A-01D-1696-08	TCGA-19-5958-10A-01D-1696-08	GBM	Blood Derived Normal	DNA	BI	Illumina HiSeq 2000	Agilent Custom	VN:0.5.9-tpx	90.4	2013
TCGA-19-5959-10A-01D-1696-08	TCGA-19-5959-10A-01D-1696-08	GBM	Blood Derived Normal	DNA	BI	Illumina HiSeq 2000	Agilent Custom	VN:0.5.9-tpx	85.5	2013
TCGA-19-5960-10A-01D-1696-08	TCGA-19-5960-10A-01D-1696-08	GBM	Blood Derived Normal	DNA	BI	Illumina HiSeq 2000	Agilent Custom	VN:0.5.9-tpx	86.9	2013
TCGA-19-A60I-10A-01D-A33W-08	TCGA-19-A60I-10A-01D-A33W-08	GBM	Blood Derived Normal	DNA	BI	Illumina HiSeq 2000	Agilent Custom	VN:0.5.9-tpx	88.7	2014
TCGA-19-A6J4-10A-01D-A33W-08	TCGA-19-A6J4-10A-01D-A33W-08	GBM	Blood Derived Normal	DNA	BI	Illumina HiSeq 2000	Agilent Custom	VN:0.5.9-tpx	87.6	2014
TCGA-19-A6J5-10A-01D-A33W-08	TCGA-19-A6J5-10A-01D-A33W-08	GBM	Blood Derived Normal	DNA	BI	Illumina HiSeq 2000	Agilent Custom	VN:0.5.9-tpx	84.7	2014
TCGA-20-0987-10A-01W-0486-08	TCGA-20-0987-10A-01W	OV	Blood Derived Normal	WGA	BI	Illumina Genome Analyzer II	Agilent Custom	VN:0.5.9-tpx	90.8	2013
TCGA-20-0990-10A-01W-0486-08	TCGA-20-0990-10A-01W	OV	Blood Derived Normal	WGA	BI	Illumina Genome Analyzer II	Agilent Custom	VN:0.5.9-tpx	89.8	2013
TCGA-20-0991-10A-01D-0428-01	TCGA-20-0991-10A-01D	OV	Blood Derived Normal	DNA	BI	Illumina Genome Analyzer II	Agilent Custom	VN:0.5.9-tpx	83.2	2013
TCGA-20-0991-10A-01W-0486-08	TCGA-20-0991-10A-01W	OV	Blood Derived Normal	WGA	BI	Illumina Genome Analyzer II	Agilent Custom	VN:0.5.9-tpx	87.5	2013
TCGA-20-0996-10A-01W-0486-08	TCGA-20-0996-10A-01W	OV	Blood Derived Normal	WGA	BI	Illumina Genome Analyzer II	Agilent Custom	VN:0.5.9-tpx	87.3	2013
TCGA-20-0996-10A-01W-0488-09	H_GP-20-0996-10A-01W-0488-09-1	OV	Blood Derived Normal	WGA	WUGSC	Illumina Genome Analyzer II	Sureselect.38	VN:0.5.9	81.4	2012
TCGA-20-1682-10A-01W-0633-09	H_GP-20-1682-10A-01W-0633-09-1	OV	Blood Derived Normal	WGA	WUGSC	Illumina Genome Analyzer II	Sureselect.38	VN:0.5.9	83.7	2012
TCGA-20-1683-10A-01W-0633-09	H_GP-20-1683-10A-01W-0633-09-1	OV	Blood Derived Normal	WGA	WUGSC	Illumina Genome Analyzer II	Sureselect.38	VN:0.5.9	78.6	2012
TCGA-20-1684-10A-01W-0633-09	H_GP-20-1684-10A-01W-0633-09-1	OV	Blood Derived Normal	WGA	WUGSC	Illumina Genome Analyzer II	Sureselect.38	VN:0.5.9	85.8	2012
TCGA-20-1685-10A-01W-0633-09	H_GP-20-1685-10A-01W-0633-09-1	OV	Blood Derived Normal	WGA	WUGSC	Illumina Genome Analyzer II	Sureselect.38	VN:0.5.9	82.3	2012
TCGA-20-1686-10A-01W-0633-09	H_GP-20-1686-10A-01W-0633-09-1	OV	Blood Derived Normal	WGA	WUGSC	Illumina Genome Analyzer II	Sureselect.38	VN:0.5.9	83.2	2012
TCGA-20-1687-10A-01W-0633-09	H_GP-20-1687-10A-01W-0633-09-1	OV	Blood Derived Normal	WGA	WUGSC	Illumina Genome Analyzer II	Sureselect.38	VN:0.5.9	88.2	2012
TCGA-23-1021-10A-01W-0486-08	TCGA-23-1021-10A-01W	OV	Blood Derived Normal	WGA	BI	Illumina Genome Analyzer II	Agilent Custom	VN:0.5.9-tpx	86.1	2013
TCGA-23-1021-10A-01W-0488-09	H_GP-23-1021-10A-01W-0488-09-1	OV	Blood Derived Normal	WGA	WUGSC	Illumina Genome Analyzer II	Sureselect.38	VN:0.5.9	83.9	2012
TCGA-23-1022-10A-01W-0486-08	TCGA-23-1022-10A-01W	OV	Blood Derived Normal	WGA	BI	Illumina Genome Analyzer II	Agilent Custom	VN:0.5.9-tpx	88.2	2013
TCGA-23-1022-10A-01W-0488-09	H_GP-23-1022-10A-01W-0488-09-1	OV	Blood Derived Normal	WGA	WUGSC	Illumina Genome Analyzer II	Sureselect.38	VN:0.5.9	81.8	2012
TCGA-23-1027-10A-01W-0486-08	TCGA-23-1027-10A-01W	OV	Blood Derived Normal	WGA	BI	Illumina Genome Analyzer II	Agilent Custom	VN:0.5.9-tpx	86.1	2013
TCGA-23-1029-10A-01W-0639-09	TCGA-04-1356-11A-01W	OV	Blood Derived Normal	WGA	WUGSC	Illumina Genome Analyzer II	Sureselect.38	NA	NA	NA
TCGA-23-1030-10C-01W-0486-08	TCGA-23-1030-10C-01W	OV	Blood Derived Normal	WGA	BI	Illumina Genome Analyzer II	Agilent Custom	VN:0.5.9-tpx	85.9	2013
TCGA-23-1031-10A-01W-0486-08	TCGA-23-1031-10A-01W	OV	Blood Derived Normal	WGA	BI	Illumina Genome Analyzer II	Agilent Custom	VN:0.5.9-tpx	86.1	2013
TCGA-23-1032-10A-01W-0486-08	TCGA-23-1032-10A-01W	OV	Blood Derived Normal	WGA	BI	Illumina Genome Analyzer II	Agilent Custom	VN:0.5.9-tpx	89.2	2013
TCGA-23-1110-10A-01D-0428-01	TCGA-23-1110-10A-01D	OV	Blood Derived Normal	DNA	BI	Illumina Genome Analyzer II	Agilent Custom	VN:0.5.9-tpx	78.8	2013
TCGA-23-1110-10A-01W-0486-08	TCGA-23-1110-10A-01W	OV	Blood Derived Normal	WGA	BI	Illumina Genome Analyzer II	Agilent Custom	VN:0.5.9-tpx	87.1	2013
TCGA-23-1111-10C-01W-0639-09	H_GP-23-1111-10C-01W-0639-09-1	OV	Blood Derived Normal	WGA	WUGSC	Illumina Genome Analyzer II	Sureselect.38	VN:0.5.9	81.6	2012
TCGA-23-1113-10A-01W-0486-08	TCGA-23-1113-10A-01W	OV	Blood Derived Normal	WGA	BI	Illumina Genome Analyzer II	Agilent Custom	VN:0.5.9-tpx	87.5	2013
TCGA-23-1114-10A-01W-0633-09	H_GP-23-1114-10A-01W-0633-09-1	OV	Blood Derived Normal	WGA	WUGSC	Illumina Genome Analyzer II	Sureselect.38	VN:0.5.9	84.2	2012
TCGA-23-1116-10A-01W-0486-08	TCGA-23-1116-10A-01W	OV	Blood Derived Normal	WGA	BI	Illumina Genome Analyzer II	Agilent Custom	VN:0.5.9-tpx	91.2	2013
TCGA-23-1117-10A-01W-0486-08	TCGA-23-1117-10A-01W	OV	Blood Derived Normal	WGA	BI	Illumina Genome Analyzer II	Agilent Custom	VN:0.5.9-tpx	84	2013
TCGA-23-1117-10A-01W-0488-09	H_GP-23-1117-10A-01W-0488-09-1	OV	Blood Derived Normal	WGA	WUGSC	Illumina Genome Analyzer II	Sureselect.38	VN:0.5.9	78.4	2012
TCGA-23-1118-10A-01W-0486-08	TCGA-23-1118-10A-01W	OV	Blood Derived Normal	WGA	BI	Illumina Genome Analyzer II	Agilent Custom	VN:0.5.9-tpx	86.2	2013
TCGA-23-1118-10A-01W-0488-09	H_GP-23-1118-10A-01W-0488-09-1	OV	Blood Derived Normal	WGA	WUGSC	Illumina Genome Analyzer II	Sureselect.38	VN:0.5.9	80.7	2012
TCGA-23-1121-10A-01W-0486-08	TCGA-23-1121-10A-01W	OV	Blood Derived Normal	WGA	BI	Illumina Genome Analyzer II	Agilent Custom	VN:0.5.9-tpx	82.6	2013
TCGA-23-1122-10A-01W-0486-08	TCGA-23-1122-10A-01W	OV	Blood Derived Normal	WGA	BI	Illumina Genome Analyzer II	Agilent Custom	VN:0.5.9-tpx	88.7	2013
TCGA-23-1123-10A-01W-0486-08	TCGA-23-1123-10A-01W	OV	Blood Derived Normal	WGA	BI	Illumina Genome Analyzer II	Agilent Custom	VN:0.5.9-tpx	87.6	2013
TCGA-23-1123-10A-01W-0488-09	H_GP-23-1123-10A-01W-0488-09-1	OV	Blood Derived Normal	WGA	WUGSC	Illumina Genome Analyzer II	Sureselect.38	VN:0.5.9	83.4	2012
TCGA-23-1124-10A-01W-0486-08	TCGA-23-1124-10A-01W	OV	Blood Derived Normal	WGA	BI	Illumina Genome Analyzer II	Agilent Custom	VN:0.5.9-tpx	84.5	2013
TCGA-23-1124-10A-01W-0488-09	H_GP-23-1124-10A-01W-0488-09-1	OV	Blood Derived Normal	WGA	WUGSC	Illumina Genome Analyzer II	Sureselect.38	VN:0.5.9	80.5	2012
TCGA-23-1809-10A-01W-0634-09	H_GP-23-1809-10A-01W-0634-09-1	OV	Blood Derived Normal	WGA	WUGSC	Illumina Genome Analyzer II	Sureselect.38	VN:0.5.9	72.7	2012
TCGA-23-2072-10A-01W-0722-08	TCGA-23-2072-10A-01W-0722-08	OV	Blood Derived Normal	WGA	BI	Illumina Genome Analyzer II	Agilent Custom	VN:0.5.9-tpx	81.2	2013
TCGA-23-2077-10A-01W-0722-08	TCGA-23-2077-10A-01W-0722-08	OV	Blood Derived Normal	WGA	BI	Illumina Genome Analyzer II	Agilent Custom	VN:0.5.9-tpx	84.1	2013
TCGA-23-2078-10A-01W-0722-08	TCGA-23-2078-10A-01W-0722-08	OV	Blood Derived Normal	WGA	BI	Illumina Genome Analyzer II	Agilent Custom	VN:0.5.9-tpx	86.9	2013
TCGA-23-2079-10A-01W-0722-08	TCGA-23-2079-10A-01W-0722-08	OV	Blood Derived Normal	WGA	BI	Illumina Genome Analyzer II	Agilent Custom	VN:0.5.9-tpx	81.8	2013
TCGA-23-2081-10A-01W-0722-08	TCGA-23-2081-10A-01W-0722-08	OV	Blood Derived Normal	WGA	BI	Illumina Genome Analyzer II	Agilent Custom	VN:0.5.9-tpx	86.7	2013
TCGA-23-2084-10A-01W-0722-08	TCGA-23-2084-10A-01W-0722-08	OV	Blood Derived Normal	WGA	BI	Illumina Genome Analyzer II	Agilent Custom	VN:0.5.9-tpx	82.1	2013
TCGA-24-0966-10A-01W-0421-09	H_GP-24-0966-10A-01W-0421-09-1	OV	Blood Derived Normal	WGA	WUGSC	Illumina Genome Analyzer II	Sureselect.38	VN:0.5.9	84.7	2012
TCGA-24-0970-10A-01W-0486-08	TCGA-24-0970-10A-01W	OV	Blood Derived Normal	WGA	BI	Illumina Genome Analyzer II	Agilent Custom	VN:0.5.9-tpx	84.4	2013
TCGA-24-0979-10B-01W-0486-08	TCGA-24-0979-10B-01W	OV	Blood Derived Normal	WGA	BI	Illumina Genome Analyzer II	Agilent Custom	VN:0.5.9-tpx	87.9	2013
TCGA-24-0980-10A-01W-0420-08	TCGA-24-0980-10A-01W	OV	Blood Derived Normal	WGA	BI	Illumina Genome Analyzer II	Agilent Custom	VN:0.5.9-tpx	88.3	2013
TCGA-24-0980-10A-01W-0421-09	H_GP-24-0980-10A-01W-0421-09-1	OV	Blood Derived Normal	WGA	WUGSC	Illumina Genome Analyzer II	Sureselect.38	NA	NA	NA
TCGA-24-0982-10C-01W-0486-08	TCGA-24-0982-10C-01W	OV	Blood Derived Normal	WGA	BI	Illumina Genome Analyzer II	Agilent Custom	VN:0.5.9-tpx	84.4	2013
TCGA-24-0982-10C-01W-0488-09	H_GP-24-0982-10C-01W-0488-09-1	OV	Blood Derived Normal	WGA	WUGSC	Illumina Genome Analyzer II	Sureselect.38	VN:0.5.9	78.5	2012
TCGA-24-1103-10A-01W-0488-09	H_GP-24-1103-10A-01W-0488-09-1	OV	Blood Derived Normal	WGA	WUGSC	Illumina Genome Analyzer II	Sureselect.38	VN:0.5.9	80.8	2012
TCGA-24-1104-10A-01W-0488-09	H_GP-24-1104-10A-01W-0488-09-1	OV	Blood Derived Normal	WGA	WUGSC	Illumina Genome Analyzer II	Sureselect.38	VN:0.5.9	80.4	2012
TCGA-24-1413-10A-01W-0495-09	H_GP-24-1413-10A-01W-0495-09-1	OV	Blood Derived Normal	WGA	WUGSC	Illumina Genome Analyzer II	Sureselect.38	VN:0.5.9	83.6	2012
TCGA-24-1416-10A-01W-0549-09	TCGA-10-0931-11A-01W	OV	Blood Derived Normal	WGA	WUGSC	Illumina Genome Analyzer II	Sureselect.38	NA	NA	NA
TCGA-24-1417-10A-01W-0549-09	H_GP-24-1417-10A-01W-0549-09-1	OV	Blood Derived Normal	WGA	WUGSC	Illumina Genome Analyzer II	Sureselect.38	VN:0.5.9	82.4	2012
TCGA-24-1418-10A-01W-0549-09	TCGA-13-0908-10A-01W	OV	Blood Derived Normal	WGA	WUGSC	Illumina Genome Analyzer II	Sureselect.38	NA	NA	NA
TCGA-24-1419-10A-01W-0545-08	TCGA-24-1419-10A-01W	OV	Blood Derived Normal	WGA	BI	Illumina Genome Analyzer II	Agilent Custom	VN:0.5.9-tpx	88.8	2013
TCGA-24-1422-10A-01W-0545-08	TCGA-24-1422-10A-01W	OV	Blood Derived Normal	WGA	BI	Illumina Genome Analyzer II	Agilent Custom	VN:0.5.9-tpx	89.2	2013
TCGA-24-1423-10A-01W-0545-08	TCGA-24-1423-10A-01W	OV	Blood Derived Normal	WGA	BI	Illumina Genome Analyzer II	Agilent Custom	VN:0.5.9-tpx	89.8	2013
TCGA-24-1424-10A-01W-0549-09	H_GP-24-1424-10A-01W-0549-09-1	OV	Blood Derived Normal	WGA	WUGSC	Illumina Genome Analyzer II	Sureselect.38	VN:0.5.9	81.9	2012
TCGA-24-1425-10A-01W-0553-09	H_GP-24-1425-10A-01W-0553-09-1	OV	Blood Derived Normal	WGA	WUGSC	Illumina Genome Analyzer II	Sureselect.38	VN:0.5.9	83.8	2012
TCGA-24-1426-10A-01W-0549-09	H_GP-24-1426-10A-01W-0549-09-1	OV	Blood Derived Normal	WGA	WUGSC	Illumina Genome Analyzer II	Sureselect.38	VN:0.5.9	82.1	2012
TCGA-24-1427-10A-01W-0549-09	H_GP-24-1427-10A-01W-0549-09-1	OV	Blood Derived Normal	WGA	WUGSC	Illumina Genome Analyzer II	Sureselect.38	VN:0.5.9	85.2	2012
TCGA-24-1428-10A-01W-0549-09	H_GP-24-1428-10A-01W-0549-09-1	OV	Blood Derived Normal	WGA	WUGSC	Illumina Genome Analyzer II	Sureselect.38	VN:0.5.9	82.9	2012
TCGA-24-1430-10A-01D-0472-01	TCGA-24-1430-10A-01D	OV	Blood Derived Normal	DNA	BI	Illumina Genome Analyzer II	Agilent Custom	VN:0.5.9-tpx	82.2	2013
TCGA-24-1430-10A-01W-0545-08	TCGA-24-1430-10A-01W	OV	Blood Derived Normal	WGA	BI	Illumina Genome Analyzer II	Agilent Custom	VN:0.5.9-tpx	88.4	2013
TCGA-24-1431-10A-01D-0472-01	TCGA-24-1431-10A-01D	OV	Blood Derived Normal	DNA	BI	Illumina Genome Analyzer II	Agilent Custom	VN:0.5.9-tpx	88.2	2013
TCGA-24-1434-10A-01W-0545-08	TCGA-24-1434-10A-01W	OV	Blood Derived Normal	WGA	BI	Illumina Genome Analyzer II	Agilent Custom	VN:0.5.9-tpx	89.3	2013
TCGA-24-1435-10A-01W-0549-09	H_GP-24-1435-10A-01W-0549-09-1	OV	Blood Derived Normal	WGA	WUGSC	Illumina Genome Analyzer II	Sureselect.38	VN:0.5.9	82.2	2012
TCGA-24-1436-10A-01W-0549-09	H_GP-24-1436-10A-01W-0549-09-1	OV	Blood Derived Normal	WGA	WUGSC	Illumina Genome Analyzer II	Sureselect.38	VN:0.5.9	87.2	2012
TCGA-24-1463-10A-01W-0549-09	H_GP-24-1463-10A-01W-0549-09-1	OV	Blood Derived Normal	WGA	WUGSC	Illumina Genome Analyzer II	Sureselect.38	VN:0.5.9	80.7	2012
TCGA-24-1464-10A-01W-0549-09	H_GP-24-1464-10A-01W-0549-09-1	OV	Blood Derived Normal	WGA	WUGSC	Illumina Genome Analyzer II	Sureselect.38	VN:0.5.9	84.1	2012
TCGA-24-1466-10A-01W-0545-08	TCGA-24-1466-10A-01W	OV	Blood Derived Normal	WGA	BI	Illumina Genome Analyzer II	Agilent Custom	VN:0.5.9-tpx	83	2013
TCGA-24-1469-10A-01W-0553-09	H_GP-24-1469-10A-01W-0553-09-1	OV	Blood Derived Normal	WGA	WUGSC	Illumina Genome Analyzer II	Sureselect.38	VN:0.5.9	82.3	2012
TCGA-24-1470-10A-01W-0553-09	H_GP-24-1470-10A-01W-0553-09-1	OV	Blood Derived Normal	WGA	WUGSC	Illumina Genome Analyzer II	Sureselect.38	VN:0.5.9	80.1	2012
TCGA-24-1471-10A-01W-0551-08	TCGA-24-1471-10A-01W	OV	Blood Derived Normal	WGA	BI	Illumina Genome Analyzer II	Agilent Custom	VN:0.5.9-tpx	87.8	2013
TCGA-24-1474-10A-01W-0551-08	TCGA-24-1474-10A-01W	OV	Blood Derived Normal	WGA	BI	Illumina Genome Analyzer II	Agilent Custom	VN:0.5.9-tpx	87.9	2013
TCGA-24-1549-10A-01W-0553-09	H_GP-24-1549-10A-01W-0553-09-1	OV	Blood Derived Normal	WGA	WUGSC	Illumina Genome Analyzer II	Sureselect.38	VN:0.5.9	83.8	2012
TCGA-24-1551-10A-01W-0551-08	TCGA-24-1551-10A-01W	OV	Blood Derived Normal	WGA	BI	Illumina Genome Analyzer II	Agilent Custom	VN:0.5.9-tpx	90	2013
TCGA-24-1552-10A-01W-0551-08	TCGA-24-1552-10A-01W	OV	Blood Derived Normal	WGA	BI	Illumina Genome Analyzer II	Agilent Custom	VN:0.5.9-tpx	90.6	2013
TCGA-24-1562-10A-01W-0553-09	H_GP-24-1562-10A-01W-0553-09-1	OV	Blood Derived Normal	WGA	WUGSC	Illumina Genome Analyzer II	Sureselect.38	VN:0.5.9	81.8	2012
TCGA-24-1563-10A-01W-0553-09	H_GP-24-1563-10A-01W-0553-09-1	OV	Blood Derived Normal	WGA	WUGSC	Illumina Genome Analyzer II	Sureselect.38	VN:0.5.9	81.7	2012
TCGA-24-1564-10A-01W-0551-08	TCGA-24-1564-10A-01W	OV	Blood Derived Normal	WGA	BI	Illumina Genome Analyzer II	Agilent Custom	VN:0.5.9-tpx	88.8	2013
TCGA-24-1565-10A-01W-0551-08	TCGA-24-1565-10A-01W	OV	Blood Derived Normal	WGA	BI	Illumina Genome Analyzer II	Agilent Custom	VN:0.5.9-tpx	90.3	2013
TCGA-24-1603-10A-01W-0551-08	TCGA-24-1603-10A-01W	OV	Blood Derived Normal	WGA	BI	Illumina Genome Analyzer II	Agilent Custom	VN:0.5.9-tpx	86.8	2013
TCGA-24-1616-10A-01W-0553-09	H_GP-24-1616-10A-01W-0553-09-1	OV	Blood Derived Normal	WGA	WUGSC	Illumina Genome Analyzer II	Sureselect.38	VN:0.5.9	81.8	2012
TCGA-24-1842-10A-01W-0639-09	H_GP-24-1842-10A-01W-0639-09-1	OV	Blood Derived Normal	WGA	WUGSC	Illumina Genome Analyzer II	Sureselect.38	VN:0.5.9	86.5	2012
TCGA-24-1843-10A-01W-0639-09	H_GP-24-1843-10A-01W-0639-09-1	OV	Blood Derived Normal	WGA	WUGSC	Illumina Genome Analyzer II	Sureselect.38	VN:0.5.9	84.2	2012
TCGA-24-1844-10A-01W-0639-09	H_GP-24-1844-10A-01W-0639-09-1	OV	Blood Derived Normal	WGA	WUGSC	Illumina Genome Analyzer II	Sureselect.38	VN:0.5.9	86.1	2012
TCGA-24-1846-10A-01W-0639-09	H_GP-24-1846-10A-01W-0639-09-1	OV	Blood Derived Normal	WGA	WUGSC	Illumina Genome Analyzer II	Sureselect.38	VN:0.5.9	84.9	2012
TCGA-24-1847-10A-01W-0634-09	H_GP-24-1847-10A-01W-0634-09-1	OV	Blood Derived Normal	WGA	WUGSC	Illumina Genome Analyzer II	Sureselect.38	VN:0.5.9	86	2012
TCGA-24-1849-10A-01W-0639-09	H_GP-24-1849-10A-01W-0639-09-1	OV	Blood Derived Normal	WGA	WUGSC	Illumina Genome Analyzer II	Sureselect.38	VN:0.5.9	84.6	2012
TCGA-24-1850-10A-01W-0639-09	H_GP-24-1850-10A-01W-0639-09-1	OV	Blood Derived Normal	WGA	WUGSC	Illumina Genome Analyzer II	Sureselect.38	VN:0.5.9	84.9	2012
TCGA-24-1927-10A-01W-0699-08	TCGA-24-1927-10A-01W-0699-08	OV	Blood Derived Normal	WGA	BI	Illumina Genome Analyzer II	Agilent Custom	VN:0.5.9-tpx	89.9	2013
TCGA-24-2019-10A-01W-0722-08	TCGA-24-2019-10A-01W-0722-08	OV	Blood Derived Normal	WGA	BI	Illumina Genome Analyzer II	Agilent Custom	VN:0.5.9-tpx	86.9	2013
TCGA-24-2024-11A-01W-0722-08	TCGA-24-2024-11A-01W-0722-08	OV	Solid Tissue Normal	WGA	BI	Illumina Genome Analyzer II	Agilent Custom	VN:0.5.9-tpx	86.1	2013
TCGA-24-2030-10A-01W-0722-08	TCGA-24-2030-10A-01W-0722-08	OV	Blood Derived Normal	WGA	BI	Illumina Genome Analyzer II	Agilent Custom	VN:0.5.9-tpx	87.3	2013
TCGA-24-2033-10A-01W-0722-08	TCGA-24-2033-10A-01W-0722-08	OV	Blood Derived Normal	WGA	BI	Illumina Genome Analyzer II	Agilent Custom	VN:0.5.9-tpx	84.1	2013
TCGA-24-2035-10A-01W-0722-08	TCGA-24-2035-10A-01W-0722-08	OV	Blood Derived Normal	WGA	BI	Illumina Genome Analyzer II	Agilent Custom	VN:0.5.9-tpx	86.9	2013
TCGA-24-2036-10A-01W-0722-08	TCGA-24-2036-10A-01W-0722-08	OV	Blood Derived Normal	WGA	BI	Illumina Genome Analyzer II	Agilent Custom	VN:0.5.9-tpx	82.4	2013
TCGA-24-2038-10A-01W-0722-08	TCGA-24-2038-10A-01W-0722-08	OV	Blood Derived Normal	WGA	BI	Illumina Genome Analyzer II	Agilent Custom	VN:0.5.9-tpx	84.7	2013
TCGA-24-2254-10A-01W-0722-08	TCGA-24-2254-10A-01W-0722-08	OV	Blood Derived Normal	WGA	BI	Illumina Genome Analyzer II	Agilent Custom	VN:0.5.9-tpx	56.5	2013
TCGA-24-2260-11A-01W-0722-08	TCGA-24-2260-11A-01W-0722-08	OV	Solid Tissue Normal	WGA	BI	Illumina Genome Analyzer II	Agilent Custom	VN:0.5.9-tpx	84.9	2013
TCGA-24-2261-11A-01W-0722-08	TCGA-24-2261-11A-01W-0722-08	OV	Solid Tissue Normal	WGA	BI	Illumina Genome Analyzer II	Agilent Custom	VN:0.5.9-tpx	88.4	2013
TCGA-24-2262-11A-01W-0799-08	TCGA-24-2262-11A-01W-0799-08	OV	Solid Tissue Normal	WGA	BI	Illumina Genome Analyzer II	Agilent Custom	VN:0.5.9-tpx	86.8	2013
TCGA-24-2267-11A-01W-0799-08	TCGA-24-2267-11A-01W-0799-08	OV	Solid Tissue Normal	WGA	BI	Illumina Genome Analyzer II	Agilent Custom	VN:0.5.9-tpx	85.1	2013
TCGA-24-2271-10A-01W-0799-08	TCGA-24-2271-10A-01W-0799-08	OV	Blood Derived Normal	WGA	BI	Illumina Genome Analyzer II	Agilent Custom	VN:0.5.9-tpx	86.2	2013
TCGA-24-2280-10A-01W-0799-08	TCGA-24-2280-10A-01W-0799-08	OV	Blood Derived Normal	WGA	BI	Illumina Genome Analyzer II	Agilent Custom	VN:0.5.9-tpx	84.2	2013
TCGA-24-2281-10A-01W-0799-08	TCGA-24-2281-10A-01W-0799-08	OV	Blood Derived Normal	WGA	BI	Illumina Genome Analyzer II	Agilent Custom	VN:0.5.9-tpx	83.1	2013
TCGA-24-2288-10A-01W-0799-08	TCGA-24-2288-10A-01W-0799-08	OV	Blood Derived Normal	WGA	BI	Illumina Genome Analyzer II	Agilent Custom	VN:0.5.9-tpx	85.5	2013
TCGA-24-2289-10A-01W-0799-08	TCGA-24-2289-10A-01W-0799-08	OV	Blood Derived Normal	WGA	BI	Illumina Genome Analyzer II	Agilent Custom	VN:0.5.9-tpx	85.8	2013
TCGA-24-2290-10A-01W-0799-08	TCGA-24-2290-10A-01W-0799-08	OV	Blood Derived Normal	WGA	BI	Illumina Genome Analyzer II	Agilent Custom	VN:0.5.9-tpx	81.5	2013
TCGA-24-2293-10A-01W-0799-08	TCGA-24-2293-10A-01W-0799-08	OV	Blood Derived Normal	WGA	BI	Illumina Genome Analyzer II	Agilent Custom	VN:0.5.9-tpx	87.1	2013
TCGA-24-2295-10A-01W-0799-08	TCGA-24-2295-10A-01W-0799-08	OV	Blood Derived Normal	WGA	BI	Illumina Genome Analyzer II	Agilent Custom	VN:0.5.9-tpx	85.4	2013
TCGA-24-2298-11A-01W-0799-08	TCGA-24-2298-11A-01W-0799-08	OV	Solid Tissue Normal	WGA	BI	Illumina Genome Analyzer II	Agilent Custom	VN:0.5.9-tpx	86	2013
TCGA-25-1313-10A-01W-0492-08	TCGA-25-1313-10A-01W	OV	Blood Derived Normal	WGA	BI	Illumina Genome Analyzer II	Agilent Custom	VN:0.5.9-tpx	91.3	2013
TCGA-25-1314-10A-01W-0492-08	TCGA-25-1314-10A-01W	OV	Blood Derived Normal	WGA	BI	Illumina Genome Analyzer II	Agilent Custom	VN:0.5.9-tpx	91.5	2013
TCGA-25-1315-10A-01W-0494-09	H_GP-25-1315-10A-01W-0494-09-1	OV	Blood Derived Normal	WGA	WUGSC	Illumina Genome Analyzer II	Sureselect.38	VN:0.5.9	86	2012
TCGA-25-1316-10A-01W-0494-09	H_GP-25-1316-10A-01W-0494-09-1	OV	Blood Derived Normal	WGA	WUGSC	Illumina Genome Analyzer II	Sureselect.38	VN:0.5.9	87.5	2012
TCGA-25-1319-10A-01D-0452-01	TCGA-25-1319-10A-01D	OV	Blood Derived Normal	DNA	BI	Illumina HiSeq 2000	Agilent Custom	VN:0.5.9-tpx	91	2013
TCGA-25-1319-10A-01W-0492-08	TCGA-13-1409-10A-01W	OV	Blood Derived Normal	WGA	BI	Illumina Genome Analyzer II	Agilent Custom	NA	NA	NA
TCGA-25-1320-10A-01W-0492-08	TCGA-25-1320-10A-01W	OV	Blood Derived Normal	WGA	BI	Illumina Genome Analyzer II	Agilent Custom	VN:0.5.9-tpx	91.5	2013
TCGA-25-1321-10A-01W-0492-08	TCGA-25-1321-10A-01W	OV	Blood Derived Normal	WGA	BI	Illumina Genome Analyzer II	Agilent Custom	VN:0.5.9-tpx	91.4	2013
TCGA-25-1322-10A-01W-0494-09	H_GP-25-1322-10A-01W-0494-09-1	OV	Blood Derived Normal	WGA	WUGSC	Illumina Genome Analyzer II	Sureselect.38	VN:0.5.9	84.5	2012
TCGA-25-1323-10A-01W-0494-09	H_GP-25-1323-10A-01W-0494-09-1	OV	Blood Derived Normal	WGA	WUGSC	Illumina Genome Analyzer II	Sureselect.38	VN:0.5.9	88.4	2012
TCGA-25-1326-10A-01W-0492-08	TCGA-25-1326-10A-01W	OV	Blood Derived Normal	WGA	BI	Illumina Genome Analyzer II	Agilent Custom	VN:0.5.9-tpx	89.9	2013
TCGA-25-1328-10A-01W-0492-08	TCGA-25-1328-10A-01W	OV	Blood Derived Normal	WGA	BI	Illumina Genome Analyzer II	Agilent Custom	VN:0.5.9-tpx	91.7	2013
TCGA-25-1329-10A-01W-0492-08	TCGA-25-1329-10A-01W	OV	Blood Derived Normal	WGA	BI	Illumina Genome Analyzer II	Agilent Custom	VN:0.5.9-tpx	90.2	2013
TCGA-25-2042-10A-01W-0799-08	TCGA-25-2042-10A-01W-0799-08	OV	Blood Derived Normal	WGA	BI	Illumina Genome Analyzer II	Agilent Custom	VN:0.5.9-tpx	87.3	2013
TCGA-25-2391-10A-01W-0799-08	TCGA-25-2391-10A-01W-0799-08	OV	Blood Derived Normal	WGA	BI	Illumina Genome Analyzer II	Agilent Custom	VN:0.5.9-tpx	87	2013
TCGA-25-2392-10A-01W-0799-08	TCGA-25-2392-10A-01W-0799-08	OV	Blood Derived Normal	WGA	BI	Illumina Genome Analyzer II	Agilent Custom	VN:0.5.9-tpx	87.5	2013
TCGA-25-2393-10A-01W-0799-08	TCGA-25-2393-10A-01W-0799-08	OV	Blood Derived Normal	WGA	BI	Illumina HiSeq 2000	Agilent Custom	VN:0.5.9-tpx	90.9	2013
TCGA-25-2396-10A-01W-0799-08	TCGA-25-2396-10A-01W-0799-08	OV	Blood Derived Normal	WGA	BI	Illumina HiSeq 2000	Agilent Custom	VN:0.5.9-tpx	92.2	2013
TCGA-25-2397-10A-01D-0704-01	TCGA-25-2397-10A-01D-0704-01	OV	Blood Derived Normal	DNA	BI	Illumina HiSeq 2000	Agilent Custom	VN:0.5.9-tpx	90.8	2013
TCGA-25-2397-10A-01W-0799-08	TCGA-25-2397-10A-01W-0799-08	OV	Blood Derived Normal	WGA	BI	Illumina Genome Analyzer II	Agilent Custom	VN:0.5.9-tpx	87.2	2013
TCGA-25-2398-10A-01D-0704-01	TCGA-25-2398-10A-01D-0704-01	OV	Blood Derived Normal	DNA	BI	Illumina HiSeq 2000	Agilent Custom	VN:0.5.9-tpx	90.2	2013
TCGA-25-2398-10A-01W-0799-08	TCGA-25-2398-10A-01W-0799-08	OV	Blood Derived Normal	WGA	BI	Illumina HiSeq 2000	Agilent Custom	VN:0.5.9-tpx	90.9	2013
TCGA-25-2399-10A-01W-0799-08	TCGA-25-2399-10A-01W-0799-08	OV	Blood Derived Normal	WGA	BI	Illumina Genome Analyzer II	Agilent Custom	VN:0.5.9-tpx	87.9	2013
TCGA-25-2400-10A-01W-0799-08	TCGA-25-2400-10A-01W-0799-08	OV	Blood Derived Normal	WGA	BI	Illumina Genome Analyzer II	Agilent Custom	VN:0.5.9-tpx	88.7	2013
TCGA-25-2401-10A-01W-0799-08	TCGA-25-2401-10A-01W-0799-08	OV	Blood Derived Normal	WGA	BI	Illumina Genome Analyzer II	Agilent Custom	VN:0.5.9-tpx	86.8	2013
TCGA-25-2404-10A-01W-0799-08	TCGA-25-2404-10A-01W-0799-08	OV	Blood Derived Normal	WGA	BI	Illumina Genome Analyzer II	Agilent Custom	VN:0.5.9-tpx	89.8	2013
TCGA-25-2408-10A-01W-0799-08	TCGA-25-2408-10A-01W-0799-08	OV	Blood Derived Normal	WGA	BI	Illumina Genome Analyzer II	Agilent Custom	VN:0.5.9-tpx	86.9	2013
TCGA-25-2409-10A-01W-0799-08	TCGA-25-2409-10A-01W-0799-08	OV	Blood Derived Normal	WGA	BI	Illumina Genome Analyzer II	Agilent Custom	VN:0.5.9-tpx	88.1	2014
TCGA-26-1439-10A-01D-1353-08	TCGA-26-1439-10A-01D-1353-08	GBM	Blood Derived Normal	DNA	BI	Illumina HiSeq 2000	Agilent Custom	VN:0.5.9-tpx	91.4	2013
TCGA-26-1442-10A-01D-1696-08	TCGA-26-1442-10A-01D-1696-08	GBM	Blood Derived Normal	DNA	BI	Illumina HiSeq 2000	Agilent Custom	VN:0.5.9-tpx	87.6	2013
TCGA-26-5132-10A-01D-1486-08	TCGA-26-5132-10A-01D-1486-08	GBM	Blood Derived Normal	DNA	BI	Illumina HiSeq 2000	Agilent Custom	VN:0.5.9-tpx	91.8	2013
TCGA-26-5133-10A-01D-1486-08	TCGA-26-5133-10A-01D-1486-08	GBM	Blood Derived Normal	DNA	BI	Illumina HiSeq 2000	Agilent Custom	VN:0.5.9-tpx	91.9	2013
TCGA-26-5134-10A-01D-1486-08	TCGA-26-5134-10A-01D-1486-08	GBM	Blood Derived Normal	DNA	BI	Illumina HiSeq 2000	Agilent Custom	VN:0.5.9-tpx	92	2013
TCGA-26-5135-10A-01D-1486-08	TCGA-26-5135-10A-01D-1486-08	GBM	Blood Derived Normal	DNA	BI	Illumina HiSeq 2000	Agilent Custom	VN:0.5.9-tpx	92.3	2013
TCGA-26-5136-10A-01D-1486-08	TCGA-26-5136-10A-01D-1486-08	GBM	Blood Derived Normal	DNA	BI	Illumina HiSeq 2000	Agilent Custom	VN:0.5.9-tpx	91.8	2013
TCGA-26-5139-10A-01D-1486-08	TCGA-26-5139-10A-01D-1486-08	GBM	Blood Derived Normal	DNA	BI	Illumina HiSeq 2000	Agilent Custom	VN:0.5.9-tpx	93.3	2013
TCGA-26-6173-10A-01D-1845-08	TCGA-26-6173-10A-01D-1845-08	GBM	Blood Derived Normal	DNA	BI	Illumina HiSeq 2000	Agilent Custom	VN:0.5.9-r16	90.8	2012
TCGA-26-6174-10A-01D-1845-08	TCGA-26-6174-10A-01D-1845-08	GBM	Blood Derived Normal	DNA	BI	Illumina HiSeq 2000	Agilent Custom	VN:0.5.9-r16	91.3	2012
TCGA-26-A7UX-10A-01D-A394-08	TCGA-26-A7UX-10A-01D-A394-08	GBM	Blood Derived Normal	DNA	BI	Illumina HiSeq 2000	Agilent Custom	VN:0.5.9-tpx	87.4	2015
TCGA-27-1830-10A-01D-1494-08	TCGA-27-1830-10A-01D-1494-08	GBM	Blood Derived Normal	DNA	BI	Illumina HiSeq 2000	Agilent Custom	VN:0.5.7-6	93.3	2011
TCGA-27-1831-10A-01D-1494-08	TCGA-27-1831-10A-01D-1494-08	GBM	Blood Derived Normal	DNA	BI	Illumina HiSeq 2000	Agilent Custom	VN:0.5.9-tpx	91.5	2013
TCGA-27-1832-10A-01D-1494-08	TCGA-27-1832-10A-01D-1494-08	GBM	Blood Derived Normal	DNA	BI	Illumina HiSeq 2000	Agilent Custom	VN:0.5.7-6	92.3	2011
TCGA-27-1833-10A-01D-1494-08	TCGA-27-1833-10A-01D-1494-08	GBM	Blood Derived Normal	DNA	BI	Illumina HiSeq 2000	Agilent Custom	VN:0.5.7-6	92.2	2011
TCGA-27-1834-10A-01D-1494-08	TCGA-27-1834-10A-01D-1494-08	GBM	Blood Derived Normal	DNA	BI	Illumina HiSeq 2000	Agilent Custom	VN:0.5.7-6	92.7	2011
TCGA-27-1835-10A-01D-1494-08	TCGA-27-1835-10A-01D-1494-08	GBM	Blood Derived Normal	DNA	BI	Illumina HiSeq 2000	Agilent Custom	VN:0.5.9-tpx	91.8	2013
TCGA-27-1836-10A-01D-1494-08	TCGA-27-1836-10A-01D-1494-08	GBM	Blood Derived Normal	DNA	BI	Illumina HiSeq 2000	Agilent Custom	VN:0.5.9-tpx	91.4	2013
TCGA-27-1837-10A-01D-1494-08	TCGA-27-1837-10A-01D-1494-08	GBM	Blood Derived Normal	DNA	BI	Illumina HiSeq 2000	Agilent Custom	VN:0.5.9-tpx	91.7	2013
TCGA-27-1838-10A-01D-1494-08	TCGA-27-1838-10A-01D-1494-08	GBM	Blood Derived Normal	DNA	BI	Illumina HiSeq 2000	Agilent Custom	VN:0.5.9-tpx	91.8	2013
TCGA-27-2518-10A-01D-1494-08	TCGA-27-2518-10A-01D-1494-08	GBM	Blood Derived Normal	DNA	BI	Illumina HiSeq 2000	Agilent Custom	VN:0.5.9-tpx	91.4	2013
TCGA-27-2519-10A-01D-1494-08	TCGA-27-2519-10A-01D-1494-08	GBM	Blood Derived Normal	DNA	BI	Illumina HiSeq 2000	Agilent Custom	VN:0.5.9-tpx	91.1	2013
TCGA-27-2521-10A-01D-1494-08	TCGA-27-2521-10A-01D-1494-08	GBM	Blood Derived Normal	DNA	BI	Illumina HiSeq 2000	Agilent Custom	VN:0.5.9-tpx	92.1	2013
TCGA-27-2523-10A-01D-1494-08	TCGA-27-2523-10A-01D-1494-08	GBM	Blood Derived Normal	DNA	BI	Illumina HiSeq 2000	Agilent Custom	VN:0.5.9-tpx	90.7	2013
TCGA-27-2524-10A-01D-1494-08	TCGA-27-2524-10A-01D-1494-08	GBM	Blood Derived Normal	DNA	BI	Illumina HiSeq 2000	Agilent Custom	VN:0.5.9-tpx	91.2	2013
TCGA-27-2526-10A-01D-1494-08	TCGA-27-2526-10A-01D-1494-08	GBM	Blood Derived Normal	DNA	BI	Illumina HiSeq 2000	Agilent Custom	VN:0.5.9-tpx	90.7	2013
TCGA-27-2527-10A-01D-1494-08	TCGA-27-2527-10A-01D-1494-08	GBM	Blood Derived Normal	DNA	BI	Illumina HiSeq 2000	Agilent Custom	VN:0.5.9-tpx	91.2	2013
TCGA-27-2528-10A-01D-1494-08	TCGA-27-2528-10A-01D-1494-08	GBM	Blood Derived Normal	DNA	BI	Illumina HiSeq 2000	Agilent Custom	VN:0.5.9-tpx	91.3	2013
TCGA-28-1747-10B-01D-1494-08	TCGA-28-1747-10B-01D-1494-08	GBM	Blood Derived Normal	DNA	BI	Illumina HiSeq 2000	Agilent Custom	VN:0.5.9-tpx	91.3	2013
TCGA-28-1753-10B-01D-1494-08	TCGA-28-1753-10B-01D-1494-08	GBM	Blood Derived Normal	DNA	BI	Illumina HiSeq 2000	Agilent Custom	VN:0.5.9-tpx	91.8	2013
TCGA-28-2499-10A-01D-1494-08	TCGA-28-2499-10A-01D-1494-08	GBM	Blood Derived Normal	DNA	BI	Illumina HiSeq 2000	Agilent Custom	VN:0.5.9-tpx	92.1	2013
TCGA-28-2501-10A-01D-1696-08	TCGA-28-2501-10A-01D-1696-08	GBM	Blood Derived Normal	DNA	BI	Illumina HiSeq 2000	Agilent Custom	VN:0.5.9-tpx	86.7	2013
TCGA-28-2502-10A-01D-1494-08	TCGA-28-2502-10A-01D-1494-08	GBM	Blood Derived Normal	DNA	BI	Illumina HiSeq 2000	Agilent Custom	VN:0.5.9-tpx	92.3	2013
TCGA-28-2509-10A-01D-1494-08	TCGA-28-2509-10A-01D-1494-08	GBM	Blood Derived Normal	DNA	BI	Illumina HiSeq 2000	Agilent Custom	VN:0.5.9-tpx	91.3	2013
TCGA-28-2510-10A-01D-1696-08	TCGA-28-2510-10A-01D-1696-08	GBM	Blood Derived Normal	DNA	BI	Illumina HiSeq 2000	Agilent Custom	VN:0.5.9-tpx	88.3	2013
TCGA-28-2513-10A-01D-1494-08	TCGA-28-2513-10A-01D-1494-08	GBM	Blood Derived Normal	DNA	BI	Illumina HiSeq 2000	Agilent Custom	VN:0.5.9-tpx	92	2013
TCGA-28-2514-10A-01D-1494-08	TCGA-28-2514-10A-01D-1494-08	GBM	Blood Derived Normal	DNA	BI	Illumina HiSeq 2000	Agilent Custom	VN:0.5.9-tpx	91.4	2013
TCGA-28-5204-10A-01D-1486-08	TCGA-28-5204-10A-01D-1486-08	GBM	Blood Derived Normal	DNA	BI	Illumina HiSeq 2000	Agilent Custom	VN:0.5.9-tpx	91.6	2013
TCGA-28-5207-10A-01D-1486-08	TCGA-28-5207-10A-01D-1486-08	GBM	Blood Derived Normal	DNA	BI	Illumina HiSeq 2000	Agilent Custom	VN:0.5.9-tpx	91.9	2013
TCGA-28-5208-10A-01D-1486-08	TCGA-28-5208-10A-01D-1486-08	GBM	Blood Derived Normal	DNA	BI	Illumina HiSeq 2000	Agilent Custom	VN:0.5.9-tpx	91.5	2013
TCGA-28-5209-10A-01D-1486-08	TCGA-28-5209-10A-01D-1486-08	GBM	Blood Derived Normal	DNA	BI	Illumina HiSeq 2000	Agilent Custom	VN:0.5.9-tpx	93.2	2013
TCGA-28-5211-10B-01D-1845-08	TCGA-28-5211-10B-01D-1845-08	GBM	Blood Derived Normal	DNA	BI	Illumina HiSeq 2000	Agilent Custom	VN:0.5.9-r16	90.4	2012
TCGA-28-5213-10A-01D-1486-08	TCGA-28-5213-10A-01D-1486-08	GBM	Blood Derived Normal	DNA	BI	Illumina HiSeq 2000	Agilent Custom	VN:0.5.9-tpx	93.2	2013
TCGA-28-5214-10A-01D-1486-08	TCGA-28-5214-10A-01D-1486-08	GBM	Blood Derived Normal	DNA	BI	Illumina HiSeq 2000	Agilent Custom	VN:0.5.9-tpx	93.7	2013
TCGA-28-5215-10A-01D-1486-08	TCGA-28-5215-10A-01D-1486-08	GBM	Blood Derived Normal	DNA	BI	Illumina HiSeq 2000	Agilent Custom	VN:0.5.9-tpx	93.2	2013
TCGA-28-5216-10A-01D-1486-08	TCGA-28-5216-10A-01D-1486-08	GBM	Blood Derived Normal	DNA	BI	Illumina HiSeq 2000	Agilent Custom	VN:0.5.9-tpx	93.3	2013
TCGA-28-5218-10A-01D-1486-08	TCGA-28-5218-10A-01D-1486-08	GBM	Blood Derived Normal	DNA	BI	Illumina HiSeq 2000	Agilent Custom	VN:0.5.9-tpx	93.1	2013
TCGA-28-5219-10A-01D-1486-08	TCGA-28-5219-10A-01D-1486-08	GBM	Blood Derived Normal	DNA	BI	Illumina HiSeq 2000	Agilent Custom	VN:0.5.9-tpx	91.3	2013
TCGA-28-5220-10A-01D-1486-08	TCGA-28-5220-10A-01D-1486-08	GBM	Blood Derived Normal	DNA	BI	Illumina HiSeq 2000	Agilent Custom	VN:0.5.9-tpx	91.9	2013
TCGA-28-6450-10A-01D-1696-08	TCGA-28-6450-10A-01D-1696-08	GBM	Blood Derived Normal	DNA	BI	Illumina HiSeq 2000	Agilent Custom	VN:0.5.9-tpx	88.3	2013
TCGA-29-1691-10A-01W-0633-09	H_GP-29-1691-10A-01W-0633-09-1	OV	Blood Derived Normal	WGA	WUGSC	Illumina Genome Analyzer II	Sureselect.38	VN:0.5.9	82.7	2012
TCGA-29-1693-10A-01W-0633-09	H_GP-29-1693-10A-01W-0633-09-1	OV	Blood Derived Normal	WGA	WUGSC	Illumina Genome Analyzer II	Sureselect.38	VN:0.5.9	84.4	2012
TCGA-29-1694-10A-01W-0633-09	H_GP-29-1694-10A-01W-0633-09-1	OV	Blood Derived Normal	WGA	WUGSC	Illumina Genome Analyzer II	Sureselect.38	VN:0.5.9	77.6	2012
TCGA-29-1695-10A-01W-0633-09	H_GP-29-1695-10A-01W-0633-09-1	OV	Blood Derived Normal	WGA	WUGSC	Illumina Genome Analyzer II	Sureselect.38	VN:0.5.9	84.5	2012
TCGA-29-1696-10A-01W-0633-09	H_GP-29-1696-10A-01W-0633-09-1	OV	Blood Derived Normal	WGA	WUGSC	Illumina Genome Analyzer II	Sureselect.38	VN:0.5.9	82.3	2012
TCGA-29-1697-10A-01W-0633-09	H_GP-29-1697-10A-01W-0633-09-1	OV	Blood Derived Normal	WGA	WUGSC	Illumina Genome Analyzer II	Sureselect.38	VN:0.5.9	81.4	2012
TCGA-29-1698-10A-01W-0633-09	H_GP-29-1698-10A-01W-0633-09-1	OV	Blood Derived Normal	WGA	WUGSC	Illumina Genome Analyzer II	Sureselect.38	VN:0.5.9	82.4	2012
TCGA-29-1699-10A-01W-0633-09	H_GP-29-1699-10A-01W-0633-09-1	OV	Blood Derived Normal	WGA	WUGSC	Illumina Genome Analyzer II	Sureselect.38	VN:0.5.9	83.2	2012
TCGA-29-1701-10A-01W-0633-09	H_GP-29-1701-10A-01W-0633-09-1	OV	Blood Derived Normal	WGA	WUGSC	Illumina Genome Analyzer II	Sureselect.38	VN:0.5.9	76.2	2012
TCGA-29-1702-10A-01W-0633-09	H_GP-29-1702-10A-01W-0633-09-1	OV	Blood Derived Normal	WGA	WUGSC	Illumina Genome Analyzer II	Sureselect.38	VN:0.5.9	82.7	2012
TCGA-29-1703-10A-01W-0633-09	H_GP-29-1703-10A-01W-0633-09-1	OV	Blood Derived Normal	WGA	WUGSC	Illumina Genome Analyzer II	Sureselect.38	VN:0.5.9	86.4	2012
TCGA-29-1705-10A-01W-0633-09	H_GP-29-1705-10A-01W-0633-09-1	OV	Blood Derived Normal	WGA	WUGSC	Illumina Genome Analyzer II	Sureselect.38	VN:0.5.9	82.6	2012
TCGA-29-1707-10A-01W-0633-09	H_GP-29-1707-10A-01W-0633-09-1	OV	Blood Derived Normal	WGA	WUGSC	Illumina Genome Analyzer II	Sureselect.38	VN:0.5.9	86.2	2012
TCGA-29-1710-10A-01W-0633-09	H_GP-29-1710-10A-01W-0633-09-1	OV	Blood Derived Normal	WGA	WUGSC	Illumina Genome Analyzer II	Sureselect.38	VN:0.5.9	83	2012
TCGA-29-1711-10A-01W-0633-09	H_GP-29-1711-10A-01W-0633-09-1	OV	Blood Derived Normal	WGA	WUGSC	Illumina Genome Analyzer II	Sureselect.38	VN:0.5.9	86.7	2012
TCGA-29-1761-10A-01W-0633-09	H_GP-29-1761-10A-01W-0633-09-1	OV	Blood Derived Normal	WGA	WUGSC	Illumina Genome Analyzer II	Sureselect.38	VN:0.5.9	85.5	2012
TCGA-29-1762-10A-01W-0633-09	H_GP-29-1762-10A-01W-0633-09-1	OV	Blood Derived Normal	WGA	WUGSC	Illumina Genome Analyzer II	Sureselect.38	VN:0.5.9	81.7	2012
TCGA-29-1763-10A-01W-0633-09	H_GP-29-1763-10A-01W-0633-09-1	OV	Blood Derived Normal	WGA	WUGSC	Illumina Genome Analyzer II	Sureselect.38	VN:0.5.9	83.8	2012
TCGA-29-1764-10A-01W-0634-09	H_GP-29-1764-10A-01W-0634-09-1	OV	Blood Derived Normal	WGA	WUGSC	Illumina Genome Analyzer II	Sureselect.38	VN:0.5.9	85.2	2012
TCGA-29-1766-10A-01W-0634-09	H_GP-29-1766-10A-01W-0634-09-1	OV	Blood Derived Normal	WGA	WUGSC	Illumina Genome Analyzer II	Sureselect.38	VN:0.5.9	82.6	2012
TCGA-29-1768-10A-01W-0634-09	H_GP-29-1768-10A-01W-0634-09-1	OV	Blood Derived Normal	WGA	WUGSC	Illumina Genome Analyzer II	Sureselect.38	VN:0.5.9	69.3	2012
TCGA-29-1769-10A-01W-0639-09	H_GP-29-1769-10A-01W-0639-09-1	OV	Blood Derived Normal	WGA	WUGSC	Illumina HiSeq 2000	Sureselect.38	VN:0.5.9	80.3	2012
TCGA-29-1770-10A-01W-0634-09	H_GP-29-1770-10A-01W-0634-09-1	OV	Blood Derived Normal	WGA	WUGSC	Illumina Genome Analyzer II	Sureselect.38	VN:0.5.9	80.1	2012
TCGA-29-1774-10A-01W-0639-09	H_GP-29-1774-10A-01W-0639-09-1	OV	Blood Derived Normal	WGA	WUGSC	Illumina HiSeq 2000	Sureselect.38	VN:0.5.9	85	2012
TCGA-29-1775-10A-01W-0639-09	H_GP-29-1775-10A-01W-0639-09-1	OV	Blood Derived Normal	WGA	WUGSC	Illumina Genome Analyzer II	Sureselect.38	VN:0.5.9	81.2	2012
TCGA-29-1776-10A-01W-0639-09	H_GP-29-1776-10A-01W-0639-09-1	OV	Blood Derived Normal	WGA	WUGSC	Illumina Genome Analyzer II	Sureselect.38	VN:0.5.9	85.7	2012
TCGA-29-1777-10A-01W-0639-09	H_GP-29-1777-10A-01W-0639-09-1	OV	Blood Derived Normal	WGA	WUGSC	Illumina Genome Analyzer II	Sureselect.38	VN:0.5.9	86.8	2012
TCGA-29-1778-10A-01W-0639-09	H_GP-29-1778-10A-01W-0639-09-1	OV	Blood Derived Normal	WGA	WUGSC	Illumina Genome Analyzer II	Sureselect.38	VN:0.5.9	84.3	2012
TCGA-29-1781-10A-01W-0634-09	H_GP-29-1781-10A-01W-0634-09-1	OV	Blood Derived Normal	WGA	WUGSC	Illumina Genome Analyzer II	Sureselect.38	VN:0.5.9	78.3	2012
TCGA-29-1783-10A-01W-0634-09	H_GP-29-1783-10A-01W-0634-09-1	OV	Blood Derived Normal	WGA	WUGSC	Illumina HiSeq 2000	Sureselect.38	VN:0.5.9	79.7	2012
TCGA-29-1784-10A-01W-0634-09	H_GP-29-1784-10A-01W-0634-09-1	OV	Blood Derived Normal	WGA	WUGSC	Illumina Genome Analyzer II	Sureselect.38	VN:0.5.9	82.8	2012
TCGA-29-1785-10A-01W-0634-09	H_GP-29-1785-10A-01W-0634-09-1	OV	Blood Derived Normal	WGA	WUGSC	Illumina Genome Analyzer II	Sureselect.38	VN:0.5.9	86.4	2012
TCGA-29-2427-10A-01W-0800-08	TCGA-29-2427-10A-01W-0800-08	OV	Blood Derived Normal	WGA	BI	Illumina Genome Analyzer II	Agilent Custom	VN:0.5.9-tpx	86.3	2013
TCGA-2A-A8VL-10A-01D-A37A-08	TCGA-2A-A8VL-10A-01D-A37A-08	PRAD	Blood Derived Normal	DNA	BI	Illumina HiSeq 2000	Agilent Custom	VN:0.5.9-tpx	86.3	2014
TCGA-2A-A8VO-10A-01D-A37A-08	TCGA-2A-A8VO-10A-01D-A37A-08	PRAD	Blood Derived Normal	DNA	BI	Illumina HiSeq 2000	Agilent Custom	VN:0.5.9-tpx	87.2	2014
TCGA-2A-A8VT-10A-01D-A37A-08	TCGA-2A-A8VT-10A-01D-A37A-08	PRAD	Blood Derived Normal	DNA	BI	Illumina HiSeq 2000	Agilent Custom	VN:0.5.9-tpx	88.6	2014
TCGA-2A-A8VV-10A-01D-A37A-08	TCGA-2A-A8VV-10A-01D-A37A-08	PRAD	Blood Derived Normal	DNA	BI	Illumina HiSeq 2000	Agilent Custom	VN:0.5.9-tpx	88.4	2014
TCGA-2A-A8VX-10A-01D-A37A-08	TCGA-2A-A8VX-10A-01D-A37A-08	PRAD	Blood Derived Normal	DNA	BI	Illumina HiSeq 2000	Agilent Custom	VN:0.5.9-tpx	86.4	2014
TCGA-2A-A8W1-10A-01D-A37A-08	TCGA-2A-A8W1-10A-01D-A37A-08	PRAD	Blood Derived Normal	DNA	BI	Illumina HiSeq 2000	Agilent Custom	VN:0.5.9-tpx	87.6	2014
TCGA-2A-A8W3-10A-01D-A37A-08	TCGA-2A-A8W3-10A-01D-A37A-08	PRAD	Blood Derived Normal	DNA	BI	Illumina HiSeq 2000	Agilent Custom	VN:0.5.9-tpx	87	2014
TCGA-2A-AAYF-10A-01D-A41N-08	TCGA-2A-AAYF-10A-01D-A41N-08	PRAD	Blood Derived Normal	DNA	BI	Illumina HiSeq 2000	Agilent Custom	VN:0.5.9-tpx	87.8	2014
TCGA-2A-AAYO-10A-01D-A41N-08	TCGA-2A-AAYO-10A-01D-A41N-08	PRAD	Blood Derived Normal	DNA	BI	Illumina HiSeq 2000	Agilent Custom	VN:0.5.9-tpx	87.9	2014
TCGA-2A-AAYU-10A-01D-A41N-08	TCGA-2A-AAYU-10A-01D-A41N-08	PRAD	Blood Derived Normal	DNA	BI	Illumina HiSeq 2000	Agilent Custom	VN:0.5.9-tpx	87.3	2014
TCGA-2E-A9G8-10A-01D-A403-09	H_LR-2E-A9G8-10A-01D-A403-09	UCEC	Blood Derived Normal	DNA	WUGSC	Illumina HiSeq 2000	Nimblegen.SQEZ2	VN:0.5.9	91.9	2014
TCGA-2F-A9KO-11A-12D-A38J-08	TCGA-2F-A9KO-11A-12D-A38J-08	BLCA	Solid Tissue Normal	DNA	BI	Illumina HiSeq 2000	Agilent Custom	VN:0.5.9-tpx	88.6	2014
TCGA-2F-A9KP-10A-01D-A38J-08	TCGA-2F-A9KP-10A-01D-A38J-08	BLCA	Blood Derived Normal	DNA	BI	Illumina HiSeq 2000	Agilent Custom	VN:0.5.9-tpx	86.7	2014
TCGA-2F-A9KQ-11A-11D-A38J-08	TCGA-2F-A9KQ-11A-11D-A38J-08	BLCA	Solid Tissue Normal	DNA	BI	Illumina HiSeq 2000	Agilent Custom	VN:0.5.9-tpx	89.4	2014
TCGA-2F-A9KR-10A-01D-A38J-08	TCGA-2F-A9KR-10A-01D-A38J-08	BLCA	Blood Derived Normal	DNA	BI	Illumina HiSeq 2000	Agilent Custom	VN:0.5.9-tpx	86.1	2014
TCGA-2F-A9KT-10A-01D-A38J-08	TCGA-2F-A9KT-10A-01D-A38J-08	BLCA	Blood Derived Normal	DNA	BI	Illumina HiSeq 2000	Agilent Custom	VN:0.5.9-tpx	86.9	2014
TCGA-2F-A9KW-10A-01D-A38J-08	TCGA-2F-A9KW-10A-01D-A38J-08	BLCA	Blood Derived Normal	DNA	BI	Illumina HiSeq 2000	Agilent Custom	VN:0.5.9-tpx	88.5	2014
TCGA-2G-AAEX-10A-01D-A433-10	TCGA-2G-AAEX-10A-01D-A433-10	TGCT	Blood Derived Normal	DNA	BCM	Illumina HiSeq 2000	Nimblegen HGSC	VN:0.6.2-r126	97.5	2014
TCGA-2G-AAF1-10A-01D-A433-10	TCGA-2G-AAF1-10A-01D-A433-10	TGCT	Blood Derived Normal	DNA	BCM	Illumina HiSeq 2000	Nimblegen HGSC	VN:0.6.2-r126	97.3	2014
TCGA-2G-AAF4-10A-01D-A433-10	TCGA-2G-AAF4-10A-01D-A433-10	TGCT	Blood Derived Normal	DNA	BCM	Illumina HiSeq 2000	Nimblegen HGSC	VN:0.6.2-r126	97.5	2014
TCGA-2G-AAF6-10A-01D-A433-10	TCGA-2G-AAF6-10A-01D-A433-10	TGCT	Blood Derived Normal	DNA	BCM	Illumina HiSeq 2000	Nimblegen HGSC	VN:0.6.2-r126	97	2014
TCGA-2G-AAF8-10A-01D-A433-10	TCGA-2G-AAF8-10A-01D-A433-10	TGCT	Blood Derived Normal	DNA	BCM	Illumina HiSeq 2000	Nimblegen HGSC	VN:0.6.2-r126	96.8	2014
TCGA-2G-AAFE-10A-01D-A433-10	TCGA-2G-AAFE-10A-01D-A433-10	TGCT	Blood Derived Normal	DNA	BCM	Illumina HiSeq 2000	Nimblegen HGSC	VN:0.6.2-r126	96.7	2014
TCGA-2G-AAFG-10A-01D-A433-10	TCGA-2G-AAFG-10A-01D-A433-10	TGCT	Blood Derived Normal	DNA	BCM	Illumina HiSeq 2000	Nimblegen HGSC	VN:0.6.2-r126	96.8	2014
TCGA-2G-AAFH-10A-01D-A433-10	TCGA-2G-AAFH-10A-01D-A433-10	TGCT	Blood Derived Normal	DNA	BCM	Illumina HiSeq 2000	Nimblegen HGSC	VN:0.6.2-r126	97.3	2014
TCGA-2G-AAFI-10A-01D-A433-10	TCGA-2G-AAFI-10A-01D-A433-10	TGCT	Blood Derived Normal	DNA	BCM	Illumina HiSeq 2000	Nimblegen HGSC	VN:0.6.2-r126	97.5	2014
TCGA-2G-AAFJ-10A-01D-A433-10	TCGA-2G-AAFJ-10A-01D-A433-10	TGCT	Blood Derived Normal	DNA	BCM	Illumina HiSeq 2000	Nimblegen HGSC	VN:0.6.2-r126	97.6	2014
TCGA-2G-AAFL-10A-01D-A433-10	TCGA-2G-AAFL-10A-01D-A433-10	TGCT	Blood Derived Normal	DNA	BCM	Illumina HiSeq 2000	Nimblegen HGSC	VN:0.6.2-r126	97.6	2014
TCGA-2G-AAFM-10A-01D-A433-10	TCGA-2G-AAFM-10A-01D-A433-10	TGCT	Blood Derived Normal	DNA	BCM	Illumina HiSeq 2000	Nimblegen HGSC	VN:0.6.2-r126	97.3	2014
TCGA-2G-AAFN-10A-01D-A433-10	TCGA-2G-AAFN-10A-01D-A433-10	TGCT	Blood Derived Normal	DNA	BCM	Illumina HiSeq 2000	Nimblegen HGSC	VN:0.6.2-r126	97.7	2014
TCGA-2G-AAFO-10A-01D-A433-10	TCGA-2G-AAFO-10A-01D-A433-10	TGCT	Blood Derived Normal	DNA	BCM	Illumina HiSeq 2000	Nimblegen HGSC	VN:0.6.2-r126	97.7	2014
TCGA-2G-AAFV-10A-01D-A433-10	TCGA-2G-AAFV-10A-01D-A433-10	TGCT	Blood Derived Normal	DNA	BCM	Illumina HiSeq 2000	Nimblegen HGSC	VN:0.6.2-r126	97.4	2014
TCGA-2G-AAFY-10A-01D-A433-10	TCGA-2G-AAFY-10A-01D-A433-10	TGCT	Blood Derived Normal	DNA	BCM	Illumina HiSeq 2000	Nimblegen HGSC	VN:0.6.2-r126	97.6	2014
TCGA-2G-AAFZ-10A-01D-A433-10	TCGA-2G-AAFZ-10A-01D-A433-10	TGCT	Blood Derived Normal	DNA	BCM	Illumina HiSeq 2000	Nimblegen HGSC	VN:0.6.2-r126	97.6	2014
TCGA-2G-AAG0-10A-01D-A433-10	TCGA-2G-AAG0-10A-01D-A433-10	TGCT	Blood Derived Normal	DNA	BCM	Illumina HiSeq 2000	Nimblegen HGSC	VN:0.6.2-r126	96.4	2014
TCGA-2G-AAG3-10A-01D-A433-10	TCGA-2G-AAG3-10A-01D-A433-10	TGCT	Blood Derived Normal	DNA	BCM	Illumina HiSeq 2000	Nimblegen HGSC	VN:0.6.2-r126	96.7	2014
TCGA-2G-AAG5-10A-01D-A433-10	TCGA-2G-AAG5-10A-01D-A433-10	TGCT	Blood Derived Normal	DNA	BCM	Illumina HiSeq 2000	Nimblegen HGSC	VN:0.6.2-r126	97.2	2014
TCGA-2G-AAG6-10A-01D-A433-10	TCGA-2G-AAG6-10A-01D-A433-10	TGCT	Blood Derived Normal	DNA	BCM	Illumina HiSeq 2000	Nimblegen HGSC	VN:0.6.2-r126	97	2014
TCGA-2G-AAG7-10A-01D-A433-10	TCGA-2G-AAG7-10A-01D-A433-10	TGCT	Blood Derived Normal	DNA	BCM	Illumina HiSeq 2000	Nimblegen HGSC	VN:0.6.2-r126	97.2	2014
TCGA-2G-AAG8-10A-01D-A433-10	TCGA-2G-AAG8-10A-01D-A433-10	TGCT	Blood Derived Normal	DNA	BCM	Illumina HiSeq 2000	Nimblegen HGSC	VN:0.6.2-r126	96.9	2014
TCGA-2G-AAG9-10A-01D-A433-10	TCGA-2G-AAG9-10A-01D-A433-10	TGCT	Blood Derived Normal	DNA	BCM	Illumina HiSeq 2000	Nimblegen HGSC	VN:0.6.2-r126	97.3	2014
TCGA-2G-AAGA-10A-01D-A433-10	TCGA-2G-AAGA-10A-01D-A433-10	TGCT	Blood Derived Normal	DNA	BCM	Illumina HiSeq 2000	Nimblegen HGSC	VN:0.6.2-r126	97.4	2014
TCGA-2G-AAGC-10A-01D-A433-10	TCGA-2G-AAGC-10A-01D-A433-10	TGCT	Blood Derived Normal	DNA	BCM	Illumina HiSeq 2000	Nimblegen HGSC	VN:0.6.2-r126	97.5	2014
TCGA-2G-AAGE-10A-01D-A433-10	TCGA-2G-AAGE-10A-01D-A433-10	TGCT	Blood Derived Normal	DNA	BCM	Illumina HiSeq 2000	Nimblegen HGSC	VN:0.6.2-r126	97.3	2014
TCGA-2G-AAGF-10A-01D-A433-10	TCGA-2G-AAGF-10A-01D-A433-10	TGCT	Blood Derived Normal	DNA	BCM	Illumina HiSeq 2000	Nimblegen HGSC	VN:0.6.2-r126	96.6	2014
TCGA-2G-AAGG-10A-01D-A433-10	TCGA-2G-AAGG-10A-01D-A433-10	TGCT	Blood Derived Normal	DNA	BCM	Illumina HiSeq 2000	Nimblegen HGSC	VN:0.6.2-r126	96.9	2014
TCGA-2G-AAGI-10A-01D-A433-10	TCGA-2G-AAGI-10A-01D-A433-10	TGCT	Blood Derived Normal	DNA	BCM	Illumina HiSeq 2000	Nimblegen HGSC	VN:0.6.2-r126	97.7	2014
TCGA-2G-AAGJ-10A-01D-A433-10	TCGA-2G-AAGJ-10A-01D-A433-10	TGCT	Blood Derived Normal	DNA	BCM	Illumina HiSeq 2000	Nimblegen HGSC	VN:0.6.2-r126	97.5	2014
TCGA-2G-AAGK-10A-01D-A433-10	TCGA-2G-AAGK-10A-01D-A433-10	TGCT	Blood Derived Normal	DNA	BCM	Illumina HiSeq 2000	Nimblegen HGSC	VN:0.6.2-r126	97.4	2014
TCGA-2G-AAGM-10A-01D-A433-10	TCGA-2G-AAGM-10A-01D-A433-10	TGCT	Blood Derived Normal	DNA	BCM	Illumina HiSeq 2000	Nimblegen HGSC	VN:0.6.2-r126	97.9	2014
TCGA-2G-AAGN-10A-01D-A433-10	TCGA-2G-AAGN-10A-01D-A433-10	TGCT	Blood Derived Normal	DNA	BCM	Illumina HiSeq 2000	Nimblegen HGSC	VN:0.6.2-r126	97.1	2014
TCGA-2G-AAGO-10A-01D-A433-10	TCGA-2G-AAGO-10A-01D-A433-10	TGCT	Blood Derived Normal	DNA	BCM	Illumina HiSeq 2000	Nimblegen HGSC	VN:0.6.2-r126	97	2014
TCGA-2G-AAGP-10A-01D-A433-10	TCGA-2G-AAGP-10A-01D-A433-10	TGCT	Blood Derived Normal	DNA	BCM	Illumina HiSeq 2000	Nimblegen HGSC	VN:0.6.2-r126	97.7	2014
TCGA-2G-AAGS-10A-01D-A433-10	TCGA-2G-AAGS-10A-01D-A433-10	TGCT	Blood Derived Normal	DNA	BCM	Illumina HiSeq 2000	Nimblegen HGSC	VN:0.6.2-r126	98.3	2014
TCGA-2G-AAGT-10A-01D-A433-10	TCGA-2G-AAGT-10A-01D-A433-10	TGCT	Blood Derived Normal	DNA	BCM	Illumina HiSeq 2000	Nimblegen HGSC	VN:0.6.2-r126	97.2	2014
TCGA-2G-AAGV-10A-01D-A433-10	TCGA-2G-AAGV-10A-01D-A433-10	TGCT	Blood Derived Normal	DNA	BCM	Illumina HiSeq 2000	Nimblegen HGSC	VN:0.6.2-r126	97.2	2014
TCGA-2G-AAGW-10A-01D-A433-10	TCGA-2G-AAGW-10A-01D-A433-10	TGCT	Blood Derived Normal	DNA	BCM	Illumina HiSeq 2000	Nimblegen HGSC	VN:0.6.2-r126	97.7	2014
TCGA-2G-AAGX-10A-01D-A433-10	TCGA-2G-AAGX-10A-01D-A433-10	TGCT	Blood Derived Normal	DNA	BCM	Illumina HiSeq 2000	Nimblegen HGSC	VN:0.6.2-r126	97.3	2014
TCGA-2G-AAGY-10A-01D-A433-10	TCGA-2G-AAGY-10A-01D-A433-10	TGCT	Blood Derived Normal	DNA	BCM	Illumina HiSeq 2000	Nimblegen HGSC	VN:0.6.2-r126	97.8	2014
TCGA-2G-AAGZ-10A-01D-A433-10	TCGA-2G-AAGZ-10A-01D-A433-10	TGCT	Blood Derived Normal	DNA	BCM	Illumina HiSeq 2000	Nimblegen HGSC	VN:0.6.2-r126	97.7	2014
TCGA-2G-AAH0-10A-01D-A433-10	TCGA-2G-AAH0-10A-01D-A433-10	TGCT	Blood Derived Normal	DNA	BCM	Illumina HiSeq 2000	Nimblegen HGSC	VN:0.6.2-r126	97.9	2014
TCGA-2G-AAH2-10A-01D-A433-10	TCGA-2G-AAH2-10A-01D-A433-10	TGCT	Blood Derived Normal	DNA	BCM	Illumina HiSeq 2000	Nimblegen HGSC	VN:0.6.2-r126	97.5	2014
TCGA-2G-AAH3-10A-01D-A433-10	TCGA-2G-AAH3-10A-01D-A433-10	TGCT	Blood Derived Normal	DNA	BCM	Illumina HiSeq 2000	Nimblegen HGSC	VN:0.6.2-r126	97.5	2014
TCGA-2G-AAH4-10A-01D-A433-10	TCGA-2G-AAH4-10A-01D-A433-10	TGCT	Blood Derived Normal	DNA	BCM	Illumina HiSeq 2000	Nimblegen HGSC	VN:0.6.2-r126	97.3	2014
TCGA-2G-AAH8-10A-01D-A433-10	TCGA-2G-AAH8-10A-01D-A433-10	TGCT	Blood Derived Normal	DNA	BCM	Illumina HiSeq 2000	Nimblegen HGSC	VN:0.6.2-r126	97.6	2014
TCGA-2G-AAHA-10A-01D-A433-10	TCGA-2G-AAHA-10A-01D-A433-10	TGCT	Blood Derived Normal	DNA	BCM	Illumina HiSeq 2000	Nimblegen HGSC	VN:0.6.2-r126	97.7	2014
TCGA-2G-AAHC-10A-01D-A433-10	TCGA-2G-AAHC-10A-01D-A433-10	TGCT	Blood Derived Normal	DNA	BCM	Illumina HiSeq 2000	Nimblegen HGSC	VN:0.6.2-r126	97.4	2014
TCGA-2G-AAHG-10A-01D-A433-10	TCGA-2G-AAHG-10A-01D-A433-10	TGCT	Blood Derived Normal	DNA	BCM	Illumina HiSeq 2000	Nimblegen HGSC	VN:0.6.2-r126	97.2	2014
TCGA-2G-AAHL-10A-01D-A433-10	TCGA-2G-AAHL-10A-01D-A433-10	TGCT	Blood Derived Normal	DNA	BCM	Illumina HiSeq 2000	Nimblegen HGSC	VN:0.6.2-r126	97.5	2014
TCGA-2G-AAHN-10A-01D-A433-10	TCGA-2G-AAHN-10A-01D-A433-10	TGCT	Blood Derived Normal	DNA	BCM	Illumina HiSeq 2000	Nimblegen HGSC	VN:0.6.2-r126	97.9	2014
TCGA-2G-AAHP-10A-01D-A433-10	TCGA-2G-AAHP-10A-01D-A433-10	TGCT	Blood Derived Normal	DNA	BCM	Illumina HiSeq 2000	Nimblegen HGSC	VN:0.6.2-r126	97.7	2014
TCGA-2G-AAHT-10A-01D-A433-10	TCGA-2G-AAHT-10A-01D-A433-10	TGCT	Blood Derived Normal	DNA	BCM	Illumina HiSeq 2000	Nimblegen HGSC	VN:0.6.2-r126	97.4	2014
TCGA-2G-AAKD-10A-01D-A433-10	TCGA-2G-AAKD-10A-01D-A433-10	TGCT	Blood Derived Normal	DNA	BCM	Illumina HiSeq 2000	Nimblegen HGSC	VN:0.6.2-r126	96.9	2014
TCGA-2G-AAKG-10A-01D-A433-10	TCGA-2G-AAKG-10A-01D-A433-10	TGCT	Blood Derived Normal	DNA	BCM	Illumina HiSeq 2000	Nimblegen HGSC	VN:0.6.2-r126	97	2014
TCGA-2G-AAKH-10A-01D-A433-10	TCGA-2G-AAKH-10A-01D-A433-10	TGCT	Blood Derived Normal	DNA	BCM	Illumina HiSeq 2000	Nimblegen HGSC	VN:0.6.2-r126	97.7	2014
TCGA-2G-AAKL-10A-01D-A433-10	TCGA-2G-AAKL-10A-01D-A433-10	TGCT	Blood Derived Normal	DNA	BCM	Illumina HiSeq 2000	Nimblegen HGSC	VN:0.6.2-r126	97.4	2014
TCGA-2G-AAKM-10A-01D-A433-10	TCGA-2G-AAKM-10A-01D-A433-10	TGCT	Blood Derived Normal	DNA	BCM	Illumina HiSeq 2000	Nimblegen HGSC	VN:0.6.2-r126	97.5	2014
TCGA-2G-AAKO-10A-01D-A433-10	TCGA-2G-AAKO-10A-01D-A433-10	TGCT	Blood Derived Normal	DNA	BCM	Illumina HiSeq 2000	Nimblegen HGSC	VN:0.6.2-r126	97.3	2014
TCGA-2G-AAL5-10A-01D-A433-10	TCGA-2G-AAL5-10A-01D-A433-10	TGCT	Blood Derived Normal	DNA	BCM	Illumina HiSeq 2000	Nimblegen HGSC	VN:0.6.2-r126	95.9	2014
TCGA-2G-AAL7-10A-01D-A433-10	TCGA-2G-AAL7-10A-01D-A433-10	TGCT	Blood Derived Normal	DNA	BCM	Illumina HiSeq 2000	Nimblegen HGSC	VN:0.6.2-r126	96.4	2014
TCGA-2G-AALF-10A-01D-A433-10	TCGA-2G-AALF-10A-01D-A433-10	TGCT	Blood Derived Normal	DNA	BCM	Illumina HiSeq 2000	Nimblegen HGSC	VN:0.6.2-r126	97.3	2014
TCGA-2G-AALG-10A-01D-A433-10	TCGA-2G-AALG-10A-01D-A433-10	TGCT	Blood Derived Normal	DNA	BCM	Illumina HiSeq 2000	Nimblegen HGSC	VN:0.6.2-r126	97.3	2014
TCGA-2G-AALN-10A-01D-A433-10	TCGA-2G-AALN-10A-01D-A433-10	TGCT	Blood Derived Normal	DNA	BCM	Illumina HiSeq 2000	Nimblegen HGSC	VN:0.6.2-r126	96.3	2014
TCGA-2G-AALO-10A-01D-A433-10	TCGA-2G-AALO-10A-01D-A433-10	TGCT	Blood Derived Normal	DNA	BCM	Illumina HiSeq 2000	Nimblegen HGSC	VN:0.6.2-r126	96.6	2014
TCGA-2G-AALP-10A-01D-A433-10	TCGA-2G-AALP-10A-01D-A433-10	TGCT	Blood Derived Normal	DNA	BCM	Illumina HiSeq 2000	Nimblegen HGSC	VN:0.6.2-r126	97.9	2014
TCGA-2G-AALQ-10A-01D-A433-10	TCGA-2G-AALQ-10A-01D-A433-10	TGCT	Blood Derived Normal	DNA	BCM	Illumina HiSeq 2000	Nimblegen HGSC	VN:0.6.2-r126	97.3	2014
TCGA-2G-AALR-10A-01D-A433-10	TCGA-2G-AALR-10A-01D-A433-10	TGCT	Blood Derived Normal	DNA	BCM	Illumina HiSeq 2000	Nimblegen HGSC	VN:0.6.2-r126	96.8	2014
TCGA-2G-AALS-10A-01D-A433-10	TCGA-2G-AALS-10A-01D-A433-10	TGCT	Blood Derived Normal	DNA	BCM	Illumina HiSeq 2000	Nimblegen HGSC	VN:0.6.2-r126	96.2	2014
TCGA-2G-AALT-10A-01D-A433-10	TCGA-2G-AALT-10A-01D-A433-10	TGCT	Blood Derived Normal	DNA	BCM	Illumina HiSeq 2000	Nimblegen HGSC	VN:0.6.2-r126	97.5	2014
TCGA-2G-AALW-10A-01D-A433-10	TCGA-2G-AALW-10A-01D-A433-10	TGCT	Blood Derived Normal	DNA	BCM	Illumina HiSeq 2000	Nimblegen HGSC	VN:0.6.2-r126	97.4	2014
TCGA-2G-AALX-10A-01D-A433-10	TCGA-2G-AALX-10A-01D-A433-10	TGCT	Blood Derived Normal	DNA	BCM	Illumina HiSeq 2000	Nimblegen HGSC	VN:0.6.2-r126	95.7	2014
TCGA-2G-AALY-10A-01D-A433-10	TCGA-2G-AALY-10A-01D-A433-10	TGCT	Blood Derived Normal	DNA	BCM	Illumina HiSeq 2000	Nimblegen HGSC	VN:0.6.2-r126	95.9	2014
TCGA-2G-AALZ-10A-01D-A433-10	TCGA-2G-AALZ-10A-01D-A433-10	TGCT	Blood Derived Normal	DNA	BCM	Illumina HiSeq 2000	Nimblegen HGSC	VN:0.6.2-r126	96	2014
TCGA-2G-AAM2-10A-01D-A438-10	TCGA-2G-AAM2-10A-01D-A438-10	TGCT	Blood Derived Normal	DNA	BCM	Illumina HiSeq 2000	Nimblegen HGSC	VN:0.6.2-r126	95.3	2014
TCGA-2G-AAM3-10A-01D-A438-10	TCGA-2G-AAM3-10A-01D-A438-10	TGCT	Blood Derived Normal	DNA	BCM	Illumina HiSeq 2000	Nimblegen HGSC	VN:0.6.2-r126	97.5	2014
TCGA-2G-AAM4-10A-01D-A438-10	TCGA-2G-AAM4-10A-01D-A438-10	TGCT	Blood Derived Normal	DNA	BCM	Illumina HiSeq 2000	Nimblegen HGSC	VN:0.6.2-r126	97.3	2014
TCGA-2H-A9GF-11A-11D-A37F-09	H_NG-2H-A9GF-11A-11D-A37F-09	ESCA	Solid Tissue Normal	DNA	WUGSC	Illumina HiSeq 2000	Nimblegen.SQEZ2	VN:0.5.9	92.1	2014
TCGA-2H-A9GH-11A-11D-A37F-09	H_NG-2H-A9GH-11A-11D-A37F-09	ESCA	Solid Tissue Normal	DNA	WUGSC	Illumina HiSeq 2000	Nimblegen.SQEZ2	VN:0.5.9	92.5	2014
TCGA-2H-A9GI-11A-11D-A37F-09	H_NG-2H-A9GI-11A-11D-A37F-09	ESCA	Solid Tissue Normal	DNA	WUGSC	Illumina HiSeq 2000	Nimblegen.SQEZ2	VN:0.5.9	94.8	2014
TCGA-2H-A9GJ-11A-11D-A37F-09	H_NG-2H-A9GJ-11A-11D-A37F-09	ESCA	Solid Tissue Normal	DNA	WUGSC	Illumina HiSeq 2000	Nimblegen.SQEZ2	VN:0.5.9	94.3	2014
TCGA-2H-A9GK-11A-11D-A37F-09	H_NG-2H-A9GK-11A-11D-A37F-09	ESCA	Solid Tissue Normal	DNA	WUGSC	Illumina HiSeq 2000	Nimblegen.SQEZ2	VN:0.5.9	88	2014
TCGA-2H-A9GL-11A-11D-A37F-09	H_NG-2H-A9GL-11A-11D-A37F-09	ESCA	Solid Tissue Normal	DNA	WUGSC	Illumina HiSeq 2000	Nimblegen.SQEZ2	VN:0.5.9	92.8	2014
TCGA-2H-A9GM-11A-11D-A37F-09	H_NG-2H-A9GM-11A-11D-A37F-09	ESCA	Solid Tissue Normal	DNA	WUGSC	Illumina HiSeq 2000	Nimblegen.SQEZ2	VN:0.5.9	94.1	2014
TCGA-2H-A9GN-11A-11D-A37F-09	H_NG-2H-A9GN-11A-11D-A37F-09	ESCA	Solid Tissue Normal	DNA	WUGSC	Illumina HiSeq 2000	Nimblegen.SQEZ2	VN:0.5.9	94.5	2014
TCGA-2H-A9GO-11A-11D-A37F-09	H_NG-2H-A9GO-11A-11D-A37F-09	ESCA	Solid Tissue Normal	DNA	WUGSC	Illumina HiSeq 2000	Nimblegen.SQEZ2	VN:0.5.9	93.4	2014
TCGA-2H-A9GQ-11A-11D-A37F-09	H_NG-2H-A9GQ-11A-11D-A37F-09	ESCA	Solid Tissue Normal	DNA	WUGSC	Illumina HiSeq 2000	Nimblegen.SQEZ2	VN:0.5.9	93.9	2014
TCGA-2H-A9GR-11A-11D-A37F-09	H_NG-2H-A9GR-11A-11D-A37F-09	ESCA	Solid Tissue Normal	DNA	WUGSC	Illumina HiSeq 2000	Nimblegen.SQEZ2	VN:0.5.9	95	2014
TCGA-2J-AAB1-10A-01D-A40W-08	TCGA-2J-AAB1-10A-01D-A40W-08	PAAD	Blood Derived Normal	DNA	BI	Illumina HiSeq 2000	Agilent Custom	VN:0.5.9-tpx	86.6	2015
TCGA-2J-AAB4-10A-01D-A40W-08	TCGA-2J-AAB4-10A-01D-A40W-08	PAAD	Blood Derived Normal	DNA	BI	Illumina HiSeq 2000	Agilent Custom	VN:0.5.9-tpx	87.5	2015
TCGA-2J-AAB6-10A-01D-A40W-08	TCGA-2J-AAB6-10A-01D-A40W-08	PAAD	Blood Derived Normal	DNA	BI	Illumina HiSeq 2000	Agilent Custom	VN:0.5.9-tpx	89.7	2015
TCGA-2J-AAB8-10A-01D-A40W-08	TCGA-2J-AAB8-10A-01D-A40W-08	PAAD	Blood Derived Normal	DNA	BI	Illumina HiSeq 2000	Agilent Custom	VN:0.5.9-tpx	87.4	2015
TCGA-2J-AAB9-10A-01D-A40W-08	TCGA-2J-AAB9-10A-01D-A40W-08	PAAD	Blood Derived Normal	DNA	BI	Illumina HiSeq 2000	Agilent Custom	VN:0.5.9-tpx	87.1	2015
TCGA-2J-AABA-10A-01D-A40W-08	TCGA-2J-AABA-10A-01D-A40W-08	PAAD	Blood Derived Normal	DNA	BI	Illumina HiSeq 2000	Agilent Custom	VN:0.5.9-tpx	86.7	2015
TCGA-2J-AABE-10A-01D-A40W-08	TCGA-2J-AABE-10A-01D-A40W-08	PAAD	Blood Derived Normal	DNA	BI	Illumina HiSeq 2000	Agilent Custom	VN:0.5.9-tpx	82.4	2015
TCGA-2J-AABF-10A-01D-A40W-08	TCGA-2J-AABF-10A-01D-A40W-08	PAAD	Blood Derived Normal	DNA	BI	Illumina HiSeq 2000	Agilent Custom	VN:0.5.9-tpx	88.7	2015
TCGA-2J-AABH-10A-01D-A40W-08	TCGA-2J-AABH-10A-01D-A40W-08	PAAD	Blood Derived Normal	DNA	BI	Illumina HiSeq 2000	Agilent Custom	VN:0.5.9-tpx	90.2	2015
TCGA-2J-AABK-10A-01D-A40W-08	TCGA-2J-AABK-10A-01D-A40W-08	PAAD	Blood Derived Normal	DNA	BI	Illumina HiSeq 2000	Agilent Custom	VN:0.5.9-tpx	85.6	2015
TCGA-2J-AABO-10A-01D-A40W-08	TCGA-2J-AABO-10A-01D-A40W-08	PAAD	Blood Derived Normal	DNA	BI	Illumina HiSeq 2000	Agilent Custom	VN:0.5.9-tpx	87.8	2015
TCGA-2J-AABP-10A-01D-A40W-08	TCGA-2J-AABP-10A-01D-A40W-08	PAAD	Blood Derived Normal	DNA	BI	Illumina HiSeq 2000	Agilent Custom	VN:0.5.9-tpx	88.7	2015
TCGA-2J-AABR-10A-01D-A40W-08	TCGA-2J-AABR-10A-01D-A40W-08	PAAD	Blood Derived Normal	DNA	BI	Illumina HiSeq 2000	Agilent Custom	VN:0.5.9-tpx	87.3	2015
TCGA-2J-AABT-10A-01D-A40W-08	TCGA-2J-AABT-10A-01D-A40W-08	PAAD	Blood Derived Normal	DNA	BI	Illumina HiSeq 2000	Agilent Custom	VN:0.5.9-tpx	93.1	2015
TCGA-2J-AABU-10A-01D-A40W-08	TCGA-2J-AABU-10A-01D-A40W-08	PAAD	Blood Derived Normal	DNA	BI	Illumina HiSeq 2000	Agilent Custom	VN:0.5.9-tpx	88.1	2015
TCGA-2J-AABV-10A-01D-A40W-08	TCGA-2J-AABV-10A-01D-A40W-08	PAAD	Blood Derived Normal	DNA	BI	Illumina HiSeq 2000	Agilent Custom	VN:0.5.9-tpx	91.1	2015
TCGA-2K-A9WE-10A-01D-A385-10	TCGA-2K-A9WE-10A-01D-A385-10	KIRP	Blood Derived Normal	DNA	BCM	Illumina HiSeq 2000	Nimblegen HGSC	VN:0.6.2-r126	98.6	2014
TCGA-2L-AAQA-11A-11D-A38J-08	TCGA-2L-AAQA-11A-11D-A38J-08	PAAD	Solid Tissue Normal	DNA	BI	Illumina HiSeq 2000	Agilent Custom	VN:0.5.9-tpx	92.9	2014
TCGA-2L-AAQE-11A-11D-A39A-08	TCGA-2L-AAQE-11A-11D-A39A-08	PAAD	Solid Tissue Normal	DNA	BI	Illumina HiSeq 2000	Agilent Custom	VN:0.5.9-tpx	88	2014
TCGA-2L-AAQI-11A-11D-A39A-08	TCGA-2L-AAQI-11A-11D-A39A-08	PAAD	Solid Tissue Normal	DNA	BI	Illumina HiSeq 2000	Agilent Custom	VN:0.5.9-tpx	87.5	2014
TCGA-2L-AAQJ-11A-11D-A39A-08	TCGA-2L-AAQJ-11A-11D-A39A-08	PAAD	Solid Tissue Normal	DNA	BI	Illumina HiSeq 2000	Agilent Custom	VN:0.5.9-tpx	87.2	2014
TCGA-2L-AAQL-11A-11D-A38J-08	TCGA-2L-AAQL-11A-11D-A38J-08	PAAD	Solid Tissue Normal	DNA	BI	Illumina HiSeq 2000	Agilent Custom	VN:0.5.9-tpx	93	2014
TCGA-2L-AAQM-11A-11D-A39A-08	TCGA-2L-AAQM-11A-11D-A39A-08	PAAD	Solid Tissue Normal	DNA	BI	Illumina HiSeq 2000	Agilent Custom	VN:0.5.9-tpx	93.7	2014
TCGA-2V-A95S-10D-01D-A370-10	TCGA-2V-A95S-10D-01D-A370-10	LIHC	Blood Derived Normal	DNA	BCM	Illumina HiSeq 2000	Nimblegen HGSC	VN:0.6.2-r126	98.9	2014
TCGA-2W-A8YY-10A-01D-A37N-09	H_MJ-2W-A8YY-10A-01D-A37N-09	CESC	Blood Derived Normal	DNA	WUGSC	Illumina HiSeq 2000	Nimblegen.SQEZ2	VN:0.5.9	92	2014
TCGA-2X-A9D5-10A-01D-A438-10	TCGA-2X-A9D5-10A-01D-A438-10	TGCT	Blood Derived Normal	DNA	BCM	Illumina HiSeq 2000	Nimblegen HGSC	VN:0.6.2-r126	97.6	2014
TCGA-2X-A9D6-10A-01D-A438-10	TCGA-2X-A9D6-10A-01D-A438-10	TGCT	Blood Derived Normal	DNA	BCM	Illumina HiSeq 2000	Nimblegen HGSC	VN:0.6.2-r126	97.5	2014
TCGA-2Y-A9GS-10A-01D-A385-10	TCGA-2Y-A9GS-10A-01D-A385-10	LIHC	Blood Derived Normal	DNA	BCM	Illumina HiSeq 2000	Nimblegen HGSC	VN:0.6.2-r126	98.8	2014
TCGA-2Y-A9GT-10A-01D-A385-10	TCGA-2Y-A9GT-10A-01D-A385-10	LIHC	Blood Derived Normal	DNA	BCM	Illumina HiSeq 2000	Nimblegen HGSC	VN:0.6.2-r126	99.1	2014
TCGA-2Y-A9GU-10A-01D-A385-10	TCGA-2Y-A9GU-10A-01D-A385-10	LIHC	Blood Derived Normal	DNA	BCM	Illumina HiSeq 2000	Nimblegen HGSC	VN:0.6.2-r126	98.9	2014
TCGA-2Y-A9GV-10A-01D-A385-10	TCGA-2Y-A9GV-10A-01D-A385-10	LIHC	Blood Derived Normal	DNA	BCM	Illumina HiSeq 2000	Nimblegen HGSC	VN:0.6.2-r126	99	2014
TCGA-2Y-A9GW-10A-01D-A385-10	TCGA-2Y-A9GW-10A-01D-A385-10	LIHC	Blood Derived Normal	DNA	BCM	Illumina HiSeq 2000	Nimblegen HGSC	VN:0.6.2-r126	98.9	2014
TCGA-2Y-A9GX-10A-01D-A385-10	TCGA-2Y-A9GX-10A-01D-A385-10	LIHC	Blood Derived Normal	DNA	BCM	Illumina HiSeq 2000	Nimblegen HGSC	VN:0.6.2-r126	98.6	2014
TCGA-2Y-A9GY-10A-01D-A385-10	TCGA-2Y-A9GY-10A-01D-A385-10	LIHC	Blood Derived Normal	DNA	BCM	Illumina HiSeq 2000	Nimblegen HGSC	VN:0.6.2-r126	98.3	2014
TCGA-2Y-A9GZ-10A-01D-A38X-10	TCGA-2Y-A9GZ-10A-01D-A38X-10	LIHC	Blood Derived Normal	DNA	BCM	Illumina HiSeq 2000	Nimblegen HGSC	VN:0.6.2-r126	98.5	2014
TCGA-2Y-A9H0-10A-01D-A385-10	TCGA-2Y-A9H0-10A-01D-A385-10	LIHC	Blood Derived Normal	DNA	BCM	Illumina HiSeq 2000	Nimblegen HGSC	VN:0.6.2-r126	98.8	2014
TCGA-2Y-A9H1-10A-01D-A385-10	TCGA-2Y-A9H1-10A-01D-A385-10	LIHC	Blood Derived Normal	DNA	BCM	Illumina HiSeq 2000	Nimblegen HGSC	VN:0.6.2-r126	97.9	2014
TCGA-2Y-A9H2-10A-01D-A385-10	TCGA-2Y-A9H2-10A-01D-A385-10	LIHC	Blood Derived Normal	DNA	BCM	Illumina HiSeq 2000	Nimblegen HGSC	VN:0.6.2-r126	97.2	2014
TCGA-2Y-A9H3-10A-01D-A385-10	TCGA-2Y-A9H3-10A-01D-A385-10	LIHC	Blood Derived Normal	DNA	BCM	Illumina HiSeq 2000	Nimblegen HGSC	VN:0.6.2-r126	99	2014
TCGA-2Y-A9H4-10A-01D-A385-10	TCGA-2Y-A9H4-10A-01D-A385-10	LIHC	Blood Derived Normal	DNA	BCM	Illumina HiSeq 2000	Nimblegen HGSC	VN:0.6.2-r126	99.1	2014
TCGA-2Y-A9H5-10A-01D-A385-10	TCGA-2Y-A9H5-10A-01D-A385-10	LIHC	Blood Derived Normal	DNA	BCM	Illumina HiSeq 2000	Nimblegen HGSC	VN:0.6.2-r126	98.8	2014
TCGA-2Y-A9H6-10A-01D-A38X-10	TCGA-2Y-A9H6-10A-01D-A38X-10	LIHC	Blood Derived Normal	DNA	BCM	Illumina HiSeq 2000	Nimblegen HGSC	VN:0.6.2-r126	98	2014
TCGA-2Y-A9H7-10A-01D-A38X-10	TCGA-2Y-A9H7-10A-01D-A38X-10	LIHC	Blood Derived Normal	DNA	BCM	Illumina HiSeq 2000	Nimblegen HGSC	VN:0.6.2-r126	98.2	2014
TCGA-2Y-A9H8-10A-01D-A38X-10	TCGA-2Y-A9H8-10A-01D-A38X-10	LIHC	Blood Derived Normal	DNA	BCM	Illumina HiSeq 2000	Nimblegen HGSC	VN:0.6.2-r126	98.9	2014
TCGA-2Y-A9H9-10A-01D-A38X-10	TCGA-2Y-A9H9-10A-01D-A38X-10	LIHC	Blood Derived Normal	DNA	BCM	Illumina HiSeq 2000	Nimblegen HGSC	VN:0.6.2-r126	98.7	2014
TCGA-2Y-A9HA-10A-01D-A38X-10	TCGA-2Y-A9HA-10A-01D-A38X-10	LIHC	Blood Derived Normal	DNA	BCM	Illumina HiSeq 2000	Nimblegen HGSC	VN:0.6.2-r126	98.8	2014
TCGA-2Y-A9HB-10A-01D-A38X-10	TCGA-2Y-A9HB-10A-01D-A38X-10	LIHC	Blood Derived Normal	DNA	BCM	Illumina HiSeq 2000	Nimblegen HGSC	VN:0.6.2-r126	98.6	2014
TCGA-2Z-A9J1-10A-01D-A385-10	TCGA-2Z-A9J1-10A-01D-A385-10	KIRP	Blood Derived Normal	DNA	BCM	Illumina HiSeq 2000	Nimblegen HGSC	VN:0.6.2-r126	98.8	2014
TCGA-2Z-A9J2-10A-01D-A385-10	TCGA-2Z-A9J2-10A-01D-A385-10	KIRP	Blood Derived Normal	DNA	BCM	Illumina HiSeq 2000	Nimblegen HGSC	VN:0.6.2-r126	98.7	2014
TCGA-2Z-A9J3-10A-01D-A385-10	TCGA-2Z-A9J3-10A-01D-A385-10	KIRP	Blood Derived Normal	DNA	BCM	Illumina HiSeq 2000	Nimblegen HGSC	VN:0.6.2-r126	97.9	2014
TCGA-2Z-A9J5-10A-01D-A385-10	TCGA-2Z-A9J5-10A-01D-A385-10	KIRP	Blood Derived Normal	DNA	BCM	Illumina HiSeq 2000	Nimblegen HGSC	VN:0.6.2-r126	98.2	2014
TCGA-2Z-A9J6-10A-01D-A385-10	TCGA-2Z-A9J6-10A-01D-A385-10	KIRP	Blood Derived Normal	DNA	BCM	Illumina HiSeq 2000	Nimblegen HGSC	VN:0.6.2-r126	98.7	2014
TCGA-2Z-A9J7-10A-01D-A385-10	TCGA-2Z-A9J7-10A-01D-A385-10	KIRP	Blood Derived Normal	DNA	BCM	Illumina HiSeq 2000	Nimblegen HGSC	VN:0.6.2-r126	98.7	2014
TCGA-2Z-A9J8-10A-01D-A42M-10	TCGA-2Z-A9J8-10A-01D-A42M-10	KIRP	Blood Derived Normal	DNA	BCM	Illumina HiSeq 2000	Nimblegen HGSC	VN:0.6.2-r126	98.8	2014
TCGA-2Z-A9J9-10A-01D-A42M-10	TCGA-2Z-A9J9-10A-01D-A42M-10	KIRP	Blood Derived Normal	DNA	BCM	Illumina HiSeq 2000	Nimblegen HGSC	VN:0.6.2-r126	98.8	2014
TCGA-2Z-A9JD-10A-01D-A42M-10	TCGA-2Z-A9JD-10A-01D-A42M-10	KIRP	Blood Derived Normal	DNA	BCM	Illumina HiSeq 2000	Nimblegen HGSC	VN:0.6.2-r126	96.9	2014
TCGA-2Z-A9JE-10A-01D-A42M-10	TCGA-2Z-A9JE-10A-01D-A42M-10	KIRP	Blood Derived Normal	DNA	BCM	Illumina HiSeq 2000	Nimblegen HGSC	VN:0.6.2-r126	98.6	2014
TCGA-2Z-A9JG-10A-01D-A42M-10	TCGA-2Z-A9JG-10A-01D-A42M-10	KIRP	Blood Derived Normal	DNA	BCM	Illumina HiSeq 2000	Nimblegen HGSC	VN:0.6.2-r126	96.8	2014
TCGA-2Z-A9JI-10A-01D-A42M-10	TCGA-2Z-A9JI-10A-01D-A42M-10	KIRP	Blood Derived Normal	DNA	BCM	Illumina HiSeq 2000	Nimblegen HGSC	VN:0.6.2-r126	98.1	2014
TCGA-2Z-A9JJ-10A-01D-A42M-10	TCGA-2Z-A9JJ-10A-01D-A42M-10	KIRP	Blood Derived Normal	DNA	BCM	Illumina HiSeq 2000	Nimblegen HGSC	VN:0.6.2-r126	95.8	2014
TCGA-2Z-A9JK-10A-01D-A42M-10	TCGA-2Z-A9JK-10A-01D-A42M-10	KIRP	Blood Derived Normal	DNA	BCM	Illumina HiSeq 2000	Nimblegen HGSC	VN:0.6.2-r126	98.5	2014
TCGA-2Z-A9JL-10A-01D-A42M-10	TCGA-2Z-A9JL-10A-01D-A42M-10	KIRP	Blood Derived Normal	DNA	BCM	Illumina HiSeq 2000	Nimblegen HGSC	VN:0.6.2-r126	98.4	2014
TCGA-2Z-A9JM-10A-01D-A42M-10	TCGA-2Z-A9JM-10A-01D-A42M-10	KIRP	Blood Derived Normal	DNA	BCM	Illumina HiSeq 2000	Nimblegen HGSC	VN:0.6.2-r126	97.6	2014
TCGA-2Z-A9JN-10A-01D-A42M-10	TCGA-2Z-A9JN-10A-01D-A42M-10	KIRP	Blood Derived Normal	DNA	BCM	Illumina HiSeq 2000	Nimblegen HGSC	VN:0.6.2-r126	98.5	2014
TCGA-2Z-A9JO-10A-01D-A42M-10	TCGA-2Z-A9JO-10A-01D-A42M-10	KIRP	Blood Derived Normal	DNA	BCM	Illumina HiSeq 2000	Nimblegen HGSC	VN:0.6.2-r126	97.5	2014
TCGA-2Z-A9JP-10A-01D-A42M-10	TCGA-2Z-A9JP-10A-01D-A42M-10	KIRP	Blood Derived Normal	DNA	BCM	Illumina HiSeq 2000	Nimblegen HGSC	VN:0.6.2-r126	98.1	2014
TCGA-2Z-A9JQ-10A-01D-A42M-10	TCGA-2Z-A9JQ-10A-01D-A42M-10	KIRP	Blood Derived Normal	DNA	BCM	Illumina HiSeq 2000	Nimblegen HGSC	VN:0.6.2-r126	97.9	2014
TCGA-2Z-A9JR-10A-01D-A42M-10	TCGA-2Z-A9JR-10A-01D-A42M-10	KIRP	Blood Derived Normal	DNA	BCM	Illumina HiSeq 2000	Nimblegen HGSC	VN:0.6.2-r126	98.5	2014
TCGA-2Z-A9JS-10A-01D-A42M-10	TCGA-2Z-A9JS-10A-01D-A42M-10	KIRP	Blood Derived Normal	DNA	BCM	Illumina HiSeq 2000	Nimblegen HGSC	VN:0.6.2-r126	98.4	2014
TCGA-2Z-A9JT-10A-01D-A42M-10	TCGA-2Z-A9JT-10A-01D-A42M-10	KIRP	Blood Derived Normal	DNA	BCM	Illumina HiSeq 2000	Nimblegen HGSC	VN:0.6.2-r126	98.9	2015
TCGA-30-1714-10A-01W-0633-09	H_GP-30-1714-10A-01W-0633-09-1	OV	Blood Derived Normal	WGA	WUGSC	Illumina Genome Analyzer II	Sureselect.38	VN:0.5.9	84	2012
TCGA-30-1718-10A-01W-0633-09	H_GP-30-1718-10A-01W-0633-09-1	OV	Blood Derived Normal	WGA	WUGSC	Illumina Genome Analyzer II	Sureselect.38	VN:0.5.9	79.9	2012
TCGA-30-1853-10A-01W-0699-08	TCGA-30-1853-10A-01W-0699-08	OV	Blood Derived Normal	WGA	BI	Illumina Genome Analyzer II	Agilent Custom	VN:0.5.9-tpx	86.1	2013
TCGA-30-1855-10A-01W-0639-09	H_GP-30-1855-10A-01W-0639-09-1	OV	Blood Derived Normal	WGA	WUGSC	Illumina Genome Analyzer II	Sureselect.38	VN:0.5.9	85.9	2012
TCGA-30-1856-10A-01W-0639-09	H_GP-30-1856-10A-01W-0639-09-1	OV	Blood Derived Normal	WGA	WUGSC	Illumina Genome Analyzer II	Sureselect.38	VN:0.5.9	90	2012
TCGA-30-1857-10A-01W-0639-09	H_GP-30-1857-10A-01W-0639-09-1	OV	Blood Derived Normal	WGA	WUGSC	Illumina Genome Analyzer II	Sureselect.38	VN:0.5.9	78.5	2012
TCGA-30-1859-10A-01W-0894-08	TCGA-30-1859-10A-01W-0894-08	OV	Blood Derived Normal	WGA	BI	Illumina Genome Analyzer II	Agilent Custom	VN:0.5.9-tpx	80.7	2013
TCGA-30-1862-10A-01W-0699-08	TCGA-30-1862-10A-01W-0699-08	OV	Blood Derived Normal	WGA	BI	Illumina Genome Analyzer II	Agilent Custom	VN:0.5.9-tpx	86	2013
TCGA-30-1891-10A-01W-0699-08	TCGA-30-1891-10A-01W-0699-08	OV	Blood Derived Normal	WGA	BI	Illumina Genome Analyzer II	Agilent Custom	VN:0.5.9-tpx	84.3	2013
TCGA-31-1950-10A-01W-0699-08	TCGA-31-1950-10A-01W-0699-08	OV	Blood Derived Normal	WGA	BI	Illumina Genome Analyzer II	Agilent Custom	VN:0.5.9-tpx	89.1	2013
TCGA-31-1953-10A-01W-0699-08	TCGA-31-1953-10A-01W-0699-08	OV	Blood Derived Normal	WGA	BI	Illumina Genome Analyzer II	Agilent Custom	VN:0.5.9-tpx	91.1	2013
TCGA-31-1959-10A-01W-0700-08	TCGA-31-1959-10A-01W-0700-08	OV	Blood Derived Normal	WGA	BI	Illumina Genome Analyzer II	Agilent Custom	VN:0.5.9-tpx	87.9	2013
TCGA-32-1970-10A-01D-1494-08	TCGA-32-1970-10A-01D-1494-08	GBM	Blood Derived Normal	DNA	BI	Illumina HiSeq 2000	Agilent Custom	VN:0.5.9-tpx	91.7	2013
TCGA-32-1977-10C-01D-1353-08	TCGA-32-1977-10C-01D-1353-08	GBM	Blood Derived Normal	DNA	BI	Illumina HiSeq 2000	Agilent Custom	VN:0.5.9-tpx	91.5	2013
TCGA-32-1979-10A-01D-1696-08	TCGA-32-1979-10A-01D-1696-08	GBM	Blood Derived Normal	DNA	BI	Illumina HiSeq 2000	Agilent Custom	VN:0.5.9-tpx	87.6	2013
TCGA-32-1980-10A-01D-1696-08	TCGA-32-1980-10A-01D-1696-08	GBM	Blood Derived Normal	DNA	BI	Illumina HiSeq 2000	Agilent Custom	VN:0.5.9-tpx	87.5	2013
TCGA-32-1982-10A-01D-1494-08	TCGA-32-1982-10A-01D-1494-08	GBM	Blood Derived Normal	DNA	BI	Illumina HiSeq 2000	Agilent Custom	VN:0.5.9-tpx	91.7	2013
TCGA-32-1986-10A-01D-1494-08	TCGA-32-1986-10A-01D-1494-08	GBM	Blood Derived Normal	DNA	BI	Illumina HiSeq 2000	Agilent Custom	VN:0.5.9-tpx	90.3	2013
TCGA-32-1991-10C-01D-1353-08	TCGA-32-1991-10C-01D-1353-08	GBM	Blood Derived Normal	DNA	BI	Illumina HiSeq 2000	Agilent Custom	VN:0.5.9-tpx	92.6	2013
TCGA-32-2491-10A-01D-1353-08	TCGA-32-2491-10A-01D-1353-08	GBM	Blood Derived Normal	DNA	BI	Illumina HiSeq 2000	Agilent Custom	VN:0.5.9-tpx	90.9	2013
TCGA-32-2494-10A-01D-1353-08	TCGA-32-2494-10A-01D-1353-08	GBM	Blood Derived Normal	DNA	BI	Illumina HiSeq 2000	Agilent Custom	VN:0.5.9-tpx	92.1	2013
TCGA-32-2495-10B-01D-1353-08	TCGA-32-2495-10B-01D-1353-08	GBM	Blood Derived Normal	DNA	BI	Illumina HiSeq 2000	Agilent Custom	VN:0.5.9-tpx	92.5	2013
TCGA-32-2615-10A-01D-1495-08	TCGA-32-2615-10A-01D-1495-08	GBM	Blood Derived Normal	DNA	BI	Illumina HiSeq 2000	Agilent Custom	VN:0.5.9-tpx	90.9	2013
TCGA-32-2616-10A-01D-1495-08	TCGA-32-2616-10A-01D-1495-08	GBM	Blood Derived Normal	DNA	BI	Illumina HiSeq 2000	Agilent Custom	VN:0.5.9-tpx	91.3	2013
TCGA-32-2632-10A-01D-1495-08	TCGA-32-2632-10A-01D-1495-08	GBM	Blood Derived Normal	DNA	BI	Illumina HiSeq 2000	Agilent Custom	VN:0.5.9-tpx	91.3	2013
TCGA-32-2634-10A-01D-1495-08	TCGA-32-2634-10A-01D-1495-08	GBM	Blood Derived Normal	DNA	BI	Illumina HiSeq 2000	Agilent Custom	VN:0.5.9-tpx	89.8	2013
TCGA-32-2638-10A-01D-1495-08	TCGA-32-2638-10A-01D-1495-08	GBM	Blood Derived Normal	DNA	BI	Illumina HiSeq 2000	Agilent Custom	VN:0.5.9-tpx	90.7	2013
TCGA-32-4208-10A-01D-1353-08	TCGA-32-4208-10A-01D-1353-08	GBM	Blood Derived Normal	DNA	BI	Illumina HiSeq 2000	Agilent Custom	VN:0.5.9-tpx	93	2013
TCGA-32-4209-10A-01D-1353-08	TCGA-32-4209-10A-01D-1353-08	GBM	Blood Derived Normal	DNA	BI	Illumina HiSeq 2000	Agilent Custom	VN:0.5.9-tpx	92.1	2013
TCGA-32-4210-10A-01D-1353-08	TCGA-32-4210-10A-01D-1353-08	GBM	Blood Derived Normal	DNA	BI	Illumina HiSeq 2000	Agilent Custom	VN:0.5.9-tpx	92	2013
TCGA-32-4211-10A-01D-1353-08	TCGA-32-4211-10A-01D-1353-08	GBM	Blood Derived Normal	DNA	BI	Illumina HiSeq 2000	Agilent Custom	VN:0.5.9-tpx	92.1	2013
TCGA-32-4213-10A-01D-1353-08	TCGA-32-4213-10A-01D-1353-08	GBM	Blood Derived Normal	DNA	BI	Illumina HiSeq 2000	Agilent Custom	VN:0.5.9-tpx	91.8	2013
TCGA-32-4719-10A-01D-1353-08	TCGA-32-4719-10A-01D-1353-08	GBM	Blood Derived Normal	DNA	BI	Illumina HiSeq 2000	Agilent Custom	VN:0.5.9-tpx	92.5	2013
TCGA-32-5222-10A-01D-1486-08	TCGA-32-5222-10A-01D-1486-08	GBM	Blood Derived Normal	DNA	BI	Illumina HiSeq 2000	Agilent Custom	VN:0.5.9-tpx	93.5	2013
TCGA-34-2605-11A-01D-1522-08	TCGA-34-2605-11A-01D-1522-08	LUSC	Solid Tissue Normal	DNA	BI	Illumina HiSeq 2000	Agilent Custom	VN:0.5.7-6	91.9	2014
TCGA-34-2608-11A-01D-1522-08	TCGA-34-2608-11A-01D-1522-08	LUSC	Solid Tissue Normal	DNA	BI	Illumina HiSeq 2000	Agilent Custom	VN:0.5.7-6	92.1	2011
TCGA-34-2609-11A-01D-1522-08	TCGA-34-2609-11A-01D-1522-08	LUSC	Solid Tissue Normal	DNA	BI	Illumina HiSeq 2000	Agilent Custom	VN:0.5.7-6	84	2013
TCGA-34-5231-10A-01D-1817-08	TCGA-34-5231-10A-01D-1817-08	LUSC	Blood Derived Normal	DNA	BI	Illumina HiSeq 2000	Agilent Custom	VN:0.5.9-r16	92.4	2012
TCGA-34-5232-10A-01D-1817-08	TCGA-34-5232-10A-01D-1817-08	LUSC	Blood Derived Normal	DNA	BI	Illumina HiSeq 2000	Agilent Custom	VN:0.5.9-r16	92.1	2012
TCGA-34-5234-10A-01D-1632-08	TCGA-34-5234-10A-01D-1632-08	LUSC	Blood Derived Normal	DNA	BI	Illumina HiSeq 2000	Agilent Custom	VN:0.5.9-r16	85.7	2011
TCGA-34-5236-10A-01D-1817-08	TCGA-34-5236-10A-01D-1817-08	LUSC	Blood Derived Normal	DNA	BI	Illumina HiSeq 2000	Agilent Custom	VN:0.5.9-r16	91.7	2012
TCGA-34-5239-10A-01D-1817-08	TCGA-34-5239-10A-01D-1817-08	LUSC	Blood Derived Normal	DNA	BI	Illumina HiSeq 2000	Agilent Custom	VN:0.5.9-r16	91.3	2012
TCGA-34-5240-10A-01D-1441-08	TCGA-34-5240-10A-01D-1441-08	LUSC	Blood Derived Normal	DNA	BI	Illumina HiSeq 2000	Agilent Custom	VN:0.5.7-6	91.1	2011
TCGA-34-5241-10A-01D-1441-08	TCGA-34-5241-10A-01D-1441-08	LUSC	Blood Derived Normal	DNA	BI	Illumina HiSeq 2000	Agilent Custom	VN:0.5.7-6	91	2011
TCGA-34-5927-10A-01D-1817-08	TCGA-34-5927-10A-01D-1817-08	LUSC	Blood Derived Normal	DNA	BI	Illumina HiSeq 2000	Agilent Custom	VN:0.5.9-r16	91.7	2012
TCGA-34-5928-10A-01D-1817-08	TCGA-34-5928-10A-01D-1817-08	LUSC	Blood Derived Normal	DNA	BI	Illumina HiSeq 2000	Agilent Custom	VN:0.5.9-r16	90.9	2012
TCGA-34-5929-11A-01D-1817-08	TCGA-34-5929-11A-01D-1817-08	LUSC	Solid Tissue Normal	DNA	BI	Illumina HiSeq 2000	Agilent Custom	VN:0.5.9-r16	92.5	2012
TCGA-34-7107-10A-01D-1945-08	TCGA-34-7107-10A-01D-1945-08	LUSC	Solid Tissue Normal	DNA	BI	Illumina HiSeq 2000	Agilent Custom	VN:0.5.9-r16	87	2012
TCGA-34-7107-11A-01D-1945-08	TCGA-34-7107-11A-01D-1945-08	LUSC	Blood Derived Normal	DNA	BI	Illumina HiSeq 2000	Agilent Custom	VN:0.5.9-r16	88.4	2012
TCGA-34-8454-10A-01D-2323-08	TCGA-34-8454-10A-01D-2323-08	LUSC	Blood Derived Normal	DNA	BI	Illumina HiSeq 2000	Agilent Custom	VN:0.5.9-tpx	92.3	2013
TCGA-34-8455-10A-01D-2323-08	TCGA-34-8455-10A-01D-2323-08	LUSC	Blood Derived Normal	DNA	BI	Illumina HiSeq 2000	Agilent Custom	VN:0.5.9-tpx	92.6	2013
TCGA-34-8456-10A-01D-2323-08	TCGA-34-8456-10A-01D-2323-08	LUSC	Blood Derived Normal	DNA	BI	Illumina HiSeq 2000	Agilent Custom	VN:0.5.9-tpx	86.3	2012
TCGA-34-A5IX-10A-01D-A27N-08	TCGA-34-A5IX-10A-01D-A27N-08	LUSC	Blood Derived Normal	DNA	BI	Illumina HiSeq 2000	Agilent Custom	VN:0.5.9-tpx	92	2013
TCGA-35-3615-10A-01D-1489-08	TCGA-35-3615-10A-01D-1489-08	LUAD	Blood Derived Normal	DNA	BI	Illumina HiSeq 2000	Agilent Custom	VN:0.5.9-tpx	92.6	2013
TCGA-35-4122-10A-01D-1105-08	TCGA-35-4122-10A-01D-1105-08	LUAD	Blood Derived Normal	DNA	BI	Illumina HiSeq 2000	Agilent Custom	VN:0.5.7-6	90.8	2011
TCGA-35-4123-10A-01D-1105-08	TCGA-35-4123-10A-01D-1105-08	LUAD	Blood Derived Normal	DNA	BI	Illumina HiSeq 2000	Agilent Custom	VN:0.5.7-6	92.2	2011
TCGA-35-5375-10A-01D-1625-08	TCGA-35-5375-10A-01D-1625-08	LUAD	Blood Derived Normal	DNA	BI	Illumina HiSeq 2000	Agilent Custom	VN:0.5.9-r16	86.6	2011
TCGA-37-3783-10A-01D-1267-08	TCGA-37-3783-10A-01D-1267-08	LUSC	Blood Derived Normal	DNA	BI	Illumina HiSeq 2000	Agilent Custom	VN:0.5.7-6	93.4	2011
TCGA-37-3789-10A-01D-0983-08	TCGA-37-3789-10A-01D-0983-08	LUSC	Blood Derived Normal	DNA	BI	Illumina HiSeq 2000	Agilent Custom	VN:0.5.7	85.5	2011
TCGA-37-3792-10A-01D-0983-08	TCGA-37-3792-10A-01D-0983-08	LUSC	Blood Derived Normal	DNA	BI	Illumina HiSeq 2000	Agilent Custom	VN:0.5.9-r16	85.8	2014
TCGA-37-4129-10A-01D-1352-08	TCGA-37-4129-10A-01D-1352-08	LUSC	Blood Derived Normal	DNA	BI	Illumina HiSeq 2000	Agilent Custom	VN:0.5.7-6	87.3	2011
TCGA-37-4130-10A-01D-1352-08	TCGA-37-4130-10A-01D-1352-08	LUSC	Blood Derived Normal	DNA	BI	Illumina HiSeq 2000	Agilent Custom	VN:0.5.7-6	91.4	2011
TCGA-37-4132-10A-01D-1352-08	TCGA-37-4132-10A-01D-1352-08	LUSC	Blood Derived Normal	DNA	BI	Illumina HiSeq 2000	Agilent Custom	VN:0.5.7-6	93.2	2011
TCGA-37-4133-10A-01D-1352-08	TCGA-37-4133-10A-01D-1352-08	LUSC	Blood Derived Normal	DNA	BI	Illumina HiSeq 2000	Agilent Custom	VN:0.5.7-6	92.3	2011
TCGA-37-4135-10A-01D-1352-08	TCGA-37-4135-10A-01D-1352-08	LUSC	Blood Derived Normal	DNA	BI	Illumina HiSeq 2000	Agilent Custom	VN:0.5.7-6	90.3	2011
TCGA-37-4141-10A-01D-1352-08	TCGA-37-4141-10A-01D-1352-08	LUSC	Blood Derived Normal	DNA	BI	Illumina HiSeq 2000	Agilent Custom	VN:0.5.7-6	93.4	2011
TCGA-37-5819-10A-01D-1632-08	TCGA-37-5819-10A-01D-1632-08	LUSC	Blood Derived Normal	DNA	BI	Illumina HiSeq 2000	Agilent Custom	VN:0.5.9-r16	85.5	2011
TCGA-37-A5EL-10A-01D-A26K-08	TCGA-37-A5EL-10A-01D-A26K-08	LUSC	Blood Derived Normal	DNA	BI	Illumina HiSeq 2000	Agilent Custom	VN:0.5.9-tpx	88.9	2013
TCGA-37-A5EM-10A-01D-A27N-08	TCGA-37-A5EM-10A-01D-A27N-08	LUSC	Blood Derived Normal	DNA	BI	Illumina HiSeq 2000	Agilent Custom	VN:0.5.9-tpx	89.7	2013
TCGA-37-A5EN-10A-01D-A26K-08	TCGA-37-A5EN-10A-01D-A26K-08	LUSC	Blood Derived Normal	DNA	BI	Illumina HiSeq 2000	Agilent Custom	VN:0.5.9-tpx	91.5	2013
TCGA-38-4625-11A-01D-1553-08	TCGA-38-4625-11A-01D-1553-08	LUAD	Solid Tissue Normal	DNA	BI	Illumina HiSeq 2000	Agilent Custom	VN:0.5.9-tpx	87.8	2014
TCGA-38-4626-11A-01D-1553-08	TCGA-38-4626-11A-01D-1553-08	LUAD	Solid Tissue Normal	DNA	BI	Illumina HiSeq 2000	Agilent Custom	VN:0.5.9-r16	88	2011
TCGA-38-4627-11A-01D-1553-08	TCGA-38-4627-11A-01D-1553-08	LUAD	Solid Tissue Normal	DNA	BI	Illumina HiSeq 2000	Agilent Custom	VN:0.5.9-r16	89.3	2011
TCGA-38-4628-11A-01D-1265-08	TCGA-38-4628-11A-01D-1265-08	LUAD	Solid Tissue Normal	DNA	BI	Illumina HiSeq 2000	Agilent Custom	VN:0.5.7-6	89.3	2011
TCGA-38-4629-11A-01D-1265-08	TCGA-38-4629-11A-01D-1265-08	LUAD	Solid Tissue Normal	DNA	BI	Illumina HiSeq 2000	Agilent Custom	VN:0.5.7-6	91.8	2013
TCGA-38-4630-11A-01D-1265-08	TCGA-38-4630-11A-01D-1265-08	LUAD	Solid Tissue Normal	DNA	BI	Illumina HiSeq 2000	Agilent Custom	VN:0.5.7-6	90.6	2013
TCGA-38-4631-11A-01D-1753-08	TCGA-38-4631-11A-01D-1753-08	LUAD	Solid Tissue Normal	DNA	BI	Illumina HiSeq 2000	Agilent Custom	VN:0.5.9-r16	88	2012
TCGA-38-4632-11A-01D-1753-08	TCGA-38-4632-11A-01D-1753-08	LUAD	Solid Tissue Normal	DNA	BI	Illumina HiSeq 2000	Agilent Custom	VN:0.5.9-r16	86.9	2012
TCGA-38-6178-10A-01D-1753-08	TCGA-38-6178-10A-01D-1753-08	LUAD	Blood Derived Normal	DNA	BI	Illumina HiSeq 2000	Agilent Custom	VN:0.5.9-r16	87.3	2012
TCGA-38-7271-11A-01D-2036-08	TCGA-38-7271-11A-01D-2036-08	LUAD	Solid Tissue Normal	DNA	BI	Illumina HiSeq 2000	Agilent Custom	VN:0.5.9-tpx	88.4	2014
TCGA-38-A44F-10A-01D-A24F-08	TCGA-38-A44F-10A-01D-A24F-08	LUAD	Blood Derived Normal	DNA	BI	Illumina HiSeq 2000	Agilent Custom	VN:0.5.9-tpx	89.2	2013
TCGA-39-5011-11A-01D-1441-08	TCGA-39-5011-11A-01D-1441-08	LUSC	Solid Tissue Normal	DNA	BI	Illumina HiSeq 2000	Agilent Custom	VN:0.5.7-6	92	2011
TCGA-39-5016-11A-01D-1441-08	TCGA-39-5016-11A-01D-1441-08	LUSC	Solid Tissue Normal	DNA	BI	Illumina HiSeq 2000	Agilent Custom	VN:0.5.7-6	91.7	2011
TCGA-39-5019-11A-01D-1817-08	TCGA-39-5019-11A-01D-1817-08	LUSC	Solid Tissue Normal	DNA	BI	Illumina HiSeq 2000	Agilent Custom	VN:0.5.9-r16	91.8	2012
TCGA-39-5021-11A-01D-1441-08	TCGA-39-5021-11A-01D-1441-08	LUSC	Solid Tissue Normal	DNA	BI	Illumina HiSeq 2000	Agilent Custom	VN:0.5.7-6	90.9	2011
TCGA-39-5022-11A-01D-1817-08	TCGA-39-5022-11A-01D-1817-08	LUSC	Solid Tissue Normal	DNA	BI	Illumina HiSeq 2000	Agilent Custom	VN:0.5.9-r16	90.8	2012
TCGA-39-5024-11A-01D-1817-08	TCGA-39-5024-11A-01D-1817-08	LUSC	Solid Tissue Normal	DNA	BI	Illumina HiSeq 2000	Agilent Custom	VN:0.5.9-r16	91.4	2012
TCGA-39-5027-11A-01D-1817-08	TCGA-39-5027-11A-01D-1817-08	LUSC	Solid Tissue Normal	DNA	BI	Illumina HiSeq 2000	Agilent Custom	VN:0.5.9-r16	91.8	2012
TCGA-39-5028-11A-01D-1441-08	TCGA-39-5028-11A-01D-1441-08	LUSC	Solid Tissue Normal	DNA	BI	Illumina HiSeq 2000	Agilent Custom	VN:0.5.7-6	91.4	2011
TCGA-39-5029-11A-01D-1441-08	TCGA-39-5029-11A-01D-1441-08	LUSC	Solid Tissue Normal	DNA	BI	Illumina HiSeq 2000	Agilent Custom	VN:0.5.7-6	91.4	2011
TCGA-39-5030-11A-01D-1441-08	TCGA-39-5030-11A-01D-1441-08	LUSC	Solid Tissue Normal	DNA	BI	Illumina HiSeq 2000	Agilent Custom	VN:0.5.7-6	91.6	2011
TCGA-39-5031-11A-01D-1441-08	TCGA-39-5031-11A-01D-1441-08	LUSC	Solid Tissue Normal	DNA	BI	Illumina HiSeq 2000	Agilent Custom	VN:0.5.7-6	90.5	2011
TCGA-39-5034-11A-01D-1441-08	TCGA-39-5034-11A-01D-1441-08	LUSC	Solid Tissue Normal	DNA	BI	Illumina HiSeq 2000	Agilent Custom	VN:0.5.7-6	92.2	2011
TCGA-39-5035-11A-01D-1441-08	TCGA-39-5035-11A-01D-1441-08	LUSC	Solid Tissue Normal	DNA	BI	Illumina HiSeq 2000	Agilent Custom	VN:0.5.7-6	92.2	2011
TCGA-39-5036-11A-01D-1441-08	TCGA-39-5036-11A-01D-1441-08	LUSC	Solid Tissue Normal	DNA	BI	Illumina HiSeq 2000	Agilent Custom	VN:0.5.7-6	92	2011
TCGA-39-5037-11A-01D-1441-08	TCGA-39-5037-11A-01D-1441-08	LUSC	Solid Tissue Normal	DNA	BI	Illumina HiSeq 2000	Agilent Custom	VN:0.5.7-6	90.9	2011
TCGA-39-5039-11A-01D-1441-08	TCGA-39-5039-11A-01D-1441-08	LUSC	Solid Tissue Normal	DNA	BI	Illumina HiSeq 2000	Agilent Custom	VN:0.5.7-6	90.6	2011
TCGA-39-5040-11A-01D-2122-08	TCGA-LUSC-5040-NT-01D-2122-08	LUSC	Solid Tissue Normal	DNA	BI	Illumina HiSeq 2000	Agilent Custom	VN:0.5.9-tpx	87.8	2012
TCGA-3A-A9I5-10A-01D-A38J-08	TCGA-3A-A9I5-10A-01D-A38J-08	PAAD	Blood Derived Normal	DNA	BI	Illumina HiSeq 2000	Agilent Custom	VN:0.5.9-tpx	94	2014
TCGA-3A-A9I7-10A-01D-A38J-08	TCGA-3A-A9I7-10A-01D-A38J-08	PAAD	Blood Derived Normal	DNA	BI	Illumina HiSeq 2000	Agilent Custom	VN:0.5.9-tpx	92.9	2014
TCGA-3A-A9I9-10A-01D-A38J-08	TCGA-3A-A9I9-10A-01D-A38J-08	PAAD	Blood Derived Normal	DNA	BI	Illumina HiSeq 2000	Agilent Custom	VN:0.5.9-tpx	93.7	2014
TCGA-3A-A9IB-10A-01D-A39A-08	TCGA-3A-A9IB-10A-01D-A39A-08	PAAD	Blood Derived Normal	DNA	BI	Illumina HiSeq 2000	Agilent Custom	VN:0.5.9-tpx	88.5	2014
TCGA-3A-A9IC-10A-01D-A38J-08	TCGA-3A-A9IC-10A-01D-A38J-08	PAAD	Blood Derived Normal	DNA	BI	Illumina HiSeq 2000	Agilent Custom	VN:0.5.9-tpx	93.5	2014
TCGA-3A-A9IH-10A-01D-A39A-08	TCGA-3A-A9IH-10A-01D-A39A-08	PAAD	Blood Derived Normal	DNA	BI	Illumina HiSeq 2000	Agilent Custom	VN:0.5.9-tpx	88.4	2014
TCGA-3A-A9IJ-10A-01D-A39A-08	TCGA-3A-A9IJ-10A-01D-A39A-08	PAAD	Blood Derived Normal	DNA	BI	Illumina HiSeq 2000	Agilent Custom	VN:0.5.9-tpx	90.4	2014
TCGA-3A-A9IL-10A-01D-A38J-08	TCGA-3A-A9IL-10A-01D-A38J-08	PAAD	Blood Derived Normal	DNA	BI	Illumina HiSeq 2000	Agilent Custom	VN:0.5.9-tpx	94.7	2014
TCGA-3A-A9IN-10A-01D-A39A-08	TCGA-3A-A9IN-10A-01D-A39A-08	PAAD	Blood Derived Normal	DNA	BI	Illumina HiSeq 2000	Agilent Custom	VN:0.5.9-tpx	82.6	2014
TCGA-3A-A9IO-10A-01D-A38J-08	TCGA-3A-A9IO-10A-01D-A38J-08	PAAD	Blood Derived Normal	DNA	BI	Illumina HiSeq 2000	Agilent Custom	VN:0.5.9-tpx	93.9	2014
TCGA-3A-A9IR-10A-01D-A38J-08	TCGA-3A-A9IR-10A-01D-A38J-08	PAAD	Blood Derived Normal	DNA	BI	Illumina HiSeq 2000	Agilent Custom	VN:0.5.9-tpx	93.7	2014
TCGA-3A-A9IS-10A-01D-A39A-08	TCGA-3A-A9IS-10A-01D-A39A-08	PAAD	Blood Derived Normal	DNA	BI	Illumina HiSeq 2000	Agilent Custom	VN:0.5.9-tpx	88.4	2014
TCGA-3A-A9IU-10A-01D-A39A-08	TCGA-3A-A9IU-10A-01D-A39A-08	PAAD	Blood Derived Normal	DNA	BI	Illumina HiSeq 2000	Agilent Custom	VN:0.5.9-tpx	83.7	2014
TCGA-3A-A9IV-10A-01D-A40W-08	TCGA-3A-A9IV-10A-01D-A40W-08	PAAD	Blood Derived Normal	DNA	BI	Illumina HiSeq 2000	Agilent Custom	VN:0.5.9-tpx	85.1	2015
TCGA-3A-A9IX-10A-01D-A40W-08	TCGA-3A-A9IX-10A-01D-A40W-08	PAAD	Blood Derived Normal	DNA	BI	Illumina HiSeq 2000	Agilent Custom	VN:0.5.9-tpx	87.9	2015
TCGA-3A-A9IZ-10A-01D-A40W-08	TCGA-3A-A9IZ-10A-01D-A40W-08	PAAD	Blood Derived Normal	DNA	BI	Illumina HiSeq 2000	Agilent Custom	VN:0.5.9-tpx	87.2	2015
TCGA-3A-A9J0-10A-01D-A40W-08	TCGA-3A-A9J0-10A-01D-A40W-08	PAAD	Blood Derived Normal	DNA	BI	Illumina HiSeq 2000	Agilent Custom	VN:0.5.9-tpx	88.3	2015
TCGA-3B-A9HI-10A-01D-A38A-09	H_MV-3B-A9HI-10A-01D-A38A-09	SARC	Blood Derived Normal	DNA	WUGSC	Illumina HiSeq 2000	Nimblegen.SQEZ2	VN:0.5.9	91.7	2014
TCGA-3B-A9HJ-10A-01D-A38A-09	H_MV-3B-A9HJ-10A-01D-A38A-09	SARC	Blood Derived Normal	DNA	WUGSC	Illumina HiSeq 2000	Nimblegen.SQEZ2	VN:0.5.9	82.7	2014
TCGA-3B-A9HL-10A-01D-A38A-09	H_MV-3B-A9HL-10A-01D-A38A-09	SARC	Blood Derived Normal	DNA	WUGSC	Illumina HiSeq 2000	Nimblegen.SQEZ2	VN:0.5.9	78.4	2014
TCGA-3B-A9HO-10A-01D-A38A-09	H_MV-3B-A9HO-10A-01D-A38A-09	SARC	Blood Derived Normal	DNA	WUGSC	Illumina HiSeq 2000	Nimblegen.SQEZ2	VN:0.5.9	86.5	2014
TCGA-3B-A9HP-10A-01D-A38A-09	H_MV-3B-A9HP-10A-01D-A38A-09	SARC	Blood Derived Normal	DNA	WUGSC	Illumina HiSeq 2000	Nimblegen.SQEZ2	VN:0.5.9	89.2	2014
TCGA-3B-A9HQ-10A-01D-A38A-09	H_MV-3B-A9HQ-10A-01D-A38A-09	SARC	Blood Derived Normal	DNA	WUGSC	Illumina HiSeq 2000	Nimblegen.SQEZ2	VN:0.5.9	95.1	2014
TCGA-3B-A9HR-10A-01D-A38A-09	H_MV-3B-A9HR-10A-01D-A38A-09	SARC	Blood Derived Normal	DNA	WUGSC	Illumina HiSeq 2000	Nimblegen.SQEZ2	VN:0.5.9	95.7	2014
TCGA-3B-A9HS-10A-01D-A38Z-09	H_MV-3B-A9HS-10A-01D-A38Z-09	SARC	Blood Derived Normal	DNA	WUGSC	Illumina HiSeq 2000	Nimblegen.SQEZ2	VN:0.5.9	88.1	2014
TCGA-3B-A9HT-10A-01D-A38Z-09	H_MV-3B-A9HT-10A-01D-A38Z-09	SARC	Blood Derived Normal	DNA	WUGSC	Illumina HiSeq 2000	Nimblegen.SQEZ2	VN:0.5.9	86.6	2014
TCGA-3B-A9HU-10A-01D-A38Z-09	H_MV-3B-A9HU-10A-01D-A38Z-09	SARC	Blood Derived Normal	DNA	WUGSC	Illumina HiSeq 2000	Nimblegen.SQEZ2	VN:0.5.9	89.9	2014
TCGA-3B-A9HV-10A-01D-A38Z-09	H_MV-3B-A9HV-10A-01D-A38Z-09	SARC	Blood Derived Normal	DNA	WUGSC	Illumina HiSeq 2000	Nimblegen.SQEZ2	VN:0.5.9	89.1	2014
TCGA-3B-A9HX-10A-01D-A38Z-09	H_MV-3B-A9HX-10A-01D-A38Z-09	SARC	Blood Derived Normal	DNA	WUGSC	Illumina HiSeq 2000	Nimblegen.SQEZ2	VN:0.5.9	92.2	2014
TCGA-3B-A9HY-10A-01D-A38Z-09	H_MV-3B-A9HY-10A-01D-A38Z-09	SARC	Blood Derived Normal	DNA	WUGSC	Illumina HiSeq 2000	Nimblegen.SQEZ2	VN:0.5.9	88.9	2014
TCGA-3B-A9HZ-10A-01D-A38Z-09	H_MV-3B-A9HZ-10A-01D-A38Z-09	SARC	Blood Derived Normal	DNA	WUGSC	Illumina HiSeq 2000	Nimblegen.SQEZ2	VN:0.5.9	93.3	2014
TCGA-3B-A9I0-10A-01D-A38Z-09	H_MV-3B-A9I0-10A-01D-A38Z-09	SARC	Blood Derived Normal	DNA	WUGSC	Illumina HiSeq 2000	Nimblegen.SQEZ2	VN:0.5.9	89.6	2014
TCGA-3B-A9I1-10A-01D-A38Z-09	H_MV-3B-A9I1-10A-01D-A38Z-09	SARC	Blood Derived Normal	DNA	WUGSC	Illumina HiSeq 2000	Nimblegen.SQEZ2	VN:0.5.9	81.2	2014
TCGA-3B-A9I3-10A-01D-A38Z-09	H_MV-3B-A9I3-10A-01D-A38Z-09	SARC	Blood Derived Normal	DNA	WUGSC	Illumina HiSeq 2000	Nimblegen.SQEZ2	VN:0.5.9	78.9	2014
TCGA-3C-AAAU-10A-01D-A41F-09	H_LS-3C-AAAU-10A-01D-A41F-09	BRCA	Blood Derived Normal	DNA	WUGSC	Illumina HiSeq 2000	Nimblegen.SQEZ2	VN:0.5.9	94.1	2014
TCGA-3C-AALI-10A-01D-A41F-09	H_LS-3C-AALI-10A-01D-A41F-09	BRCA	Blood Derived Normal	DNA	WUGSC	Illumina HiSeq 2000	Nimblegen.SQEZ2	VN:0.5.9	86.8	2014
TCGA-3C-AALJ-10A-01D-A41F-09	H_LS-3C-AALJ-10A-01D-A41F-09	BRCA	Blood Derived Normal	DNA	WUGSC	Illumina HiSeq 2000	Nimblegen.SQEZ2	VN:0.5.9	89.6	2014
TCGA-3C-AALK-10A-01D-A41F-09	H_LS-3C-AALK-10A-01D-A41F-09	BRCA	Blood Derived Normal	DNA	WUGSC	Illumina HiSeq 2000	Nimblegen.SQEZ2	VN:0.5.9	94.8	2014
TCGA-3E-AAAY-10A-01D-A38J-08	TCGA-3E-AAAY-10A-01D-A38J-08	PAAD	Blood Derived Normal	DNA	BI	Illumina HiSeq 2000	Agilent Custom	VN:0.5.9-tpx	92.8	2014
TCGA-3E-AAAZ-10A-01D-A38J-08	TCGA-3E-AAAZ-10A-01D-A38J-08	PAAD	Blood Derived Normal	DNA	BI	Illumina HiSeq 2000	Agilent Custom	VN:0.5.9-tpx	92.2	2014
TCGA-3K-AAZ8-10A-01D-A38X-10	TCGA-3K-AAZ8-10A-01D-A38X-10	LIHC	Blood Derived Normal	DNA	BCM	Illumina HiSeq 2000	Nimblegen HGSC	VN:0.6.2-r126	98.8	2014
TCGA-3L-AA1B-10A-01D-A370-10	TCGA-3L-AA1B-10A-01D-A370-10	COAD	Blood Derived Normal	DNA	BCM	Illumina HiSeq 2000	Nimblegen HGSC	VN:0.6.2-r126	98	2014
TCGA-3M-AB46-10A-01D-A413-08	TCGA-3M-AB46-10A-01D-A413-08	STAD	Blood Derived Normal	DNA	BI	Illumina HiSeq 2000	Agilent Custom	VN:0.5.9-tpx	85.7	2015
TCGA-3M-AB47-10A-01D-A413-08	TCGA-3M-AB47-10A-01D-A413-08	STAD	Blood Derived Normal	DNA	BI	Illumina HiSeq 2000	Agilent Custom	VN:0.5.9-tpx	89	2015
TCGA-3N-A9WB-10A-01D-A38J-08	TCGA-3N-A9WB-10A-01D-A38J-08	SKCM	Blood Derived Normal	DNA	BI	Illumina HiSeq 2000	Agilent Custom	VN:0.5.9-tpx	84.9	2015
TCGA-3N-A9WC-10A-01D-A38J-08	TCGA-3N-A9WC-10A-01D-A38J-08	SKCM	Blood Derived Normal	DNA	BI	Illumina HiSeq 2000	Agilent Custom	VN:0.5.9-tpx	87.5	2015
TCGA-3N-A9WD-10A-01D-A38J-08	TCGA-3N-A9WD-10A-01D-A38J-08	SKCM	Blood Derived Normal	DNA	BI	Illumina HiSeq 2000	Agilent Custom	VN:0.5.9-tpx	86.9	2015
TCGA-3R-A8YX-10A-01D-A37F-09	H_MV-3R-A8YX-10A-01D-A37F-09	SARC	Blood Derived Normal	DNA	WUGSC	Illumina HiSeq 2000	Nimblegen.SQEZ2	VN:0.5.9	95	2014
TCGA-3X-AAV9-10A-01D-A41A-09	H_QG-3X-AAV9-10A-01D-A41A-09	CHOL	Blood Derived Normal	DNA	WUGSC	Illumina HiSeq 2000	Nimblegen.SQEZ2	VN:0.5.9	86.3	2014
TCGA-3X-AAVA-10A-01D-A41A-09	H_QG-3X-AAVA-10A-01D-A41A-09	CHOL	Blood Derived Normal	DNA	WUGSC	Illumina HiSeq 2000	Nimblegen.SQEZ2	VN:0.5.9	88.2	2014
TCGA-3X-AAVB-10A-01D-A41A-09	H_QG-3X-AAVB-10A-01D-A41A-09	CHOL	Blood Derived Normal	DNA	WUGSC	Illumina HiSeq 2000	Nimblegen.SQEZ2	VN:0.5.9	91	2014
TCGA-3X-AAVC-10A-01D-A41A-09	H_QG-3X-AAVC-10A-01D-A41A-09	CHOL	Blood Derived Normal	DNA	WUGSC	Illumina HiSeq 2000	Nimblegen.SQEZ2	VN:0.5.9	85.8	2014
TCGA-3X-AAVE-10A-01D-A41A-09	H_QG-3X-AAVE-10A-01D-A41A-09	CHOL	Blood Derived Normal	DNA	WUGSC	Illumina HiSeq 2000	Nimblegen.SQEZ2	VN:0.5.9	88.8	2014
TCGA-3Z-A93Z-10A-01D-A370-10	TCGA-3Z-A93Z-10A-01D-A370-10	KIRC	Blood Derived Normal	DNA	BCM	Illumina HiSeq 2000	Nimblegen HGSC	VN:0.6.2-r126	97.9	2014
TCGA-41-2571-10A-01D-1495-08	TCGA-41-2571-10A-01D-1495-08	GBM	Blood Derived Normal	DNA	BI	Illumina HiSeq 2000	Agilent Custom	VN:0.5.9-tpx	91.2	2013
TCGA-41-2572-10A-01D-1353-08	TCGA-41-2572-10A-01D-1353-08	GBM	Blood Derived Normal	DNA	BI	Illumina HiSeq 2000	Agilent Custom	VN:0.5.9-tpx	92.1	2013
TCGA-41-2573-10A-01D-1495-08	TCGA-41-2573-10A-01D-1495-08	GBM	Blood Derived Normal	DNA	BI	Illumina HiSeq 2000	Agilent Custom	VN:0.5.9-tpx	90.9	2013
TCGA-41-2575-10A-01D-1495-08	TCGA-41-2575-10A-01D-1495-08	GBM	Blood Derived Normal	DNA	BI	Illumina HiSeq 2000	Agilent Custom	VN:0.5.9-tpx	90.9	2013
TCGA-41-3392-10A-01D-1495-08	TCGA-41-3392-10A-01D-1495-08	GBM	Blood Derived Normal	DNA	BI	Illumina HiSeq 2000	Agilent Custom	VN:0.5.9-tpx	91.1	2013
TCGA-41-3393-10A-01D-1353-08	TCGA-41-3393-10A-01D-1353-08	GBM	Blood Derived Normal	DNA	BI	Illumina HiSeq 2000	Agilent Custom	VN:0.5.9-tpx	91.8	2013
TCGA-41-3915-10A-01D-1353-08	TCGA-41-3915-10A-01D-1353-08	GBM	Blood Derived Normal	DNA	BI	Illumina HiSeq 2000	Agilent Custom	VN:0.5.9-tpx	93.4	2013
TCGA-41-4097-10A-01D-1353-08	TCGA-41-4097-10A-01D-1353-08	GBM	Blood Derived Normal	DNA	BI	Illumina HiSeq 2000	Agilent Custom	VN:0.5.9-tpx	92.3	2013
TCGA-41-5651-10A-01D-1696-08	TCGA-41-5651-10A-01D-1696-08	GBM	Blood Derived Normal	DNA	BI	Illumina HiSeq 2000	Agilent Custom	VN:0.5.9-tpx	86.7	2013
TCGA-41-6646-10A-01D-1845-08	TCGA-41-6646-10A-01D-1845-08	GBM	Blood Derived Normal	DNA	BI	Illumina HiSeq 2000	Agilent Custom	VN:0.5.9-r16	91.5	2012
TCGA-43-2576-11A-01D-1522-08	TCGA-43-2576-11A-01D-1522-08	LUSC	Solid Tissue Normal	DNA	BI	Illumina HiSeq 2000	Agilent Custom	VN:0.5.7-6	91.3	2014
TCGA-43-2578-11A-01D-1522-08	TCGA-43-2578-11A-01D-1522-08	LUSC	Solid Tissue Normal	DNA	BI	Illumina HiSeq 2000	Agilent Custom	VN:0.5.7-6	92.6	2011
TCGA-43-2581-11A-01D-1522-08	TCGA-43-2581-11A-01D-1522-08	LUSC	Solid Tissue Normal	DNA	BI	Illumina HiSeq 2000	Agilent Custom	VN:0.5.7-6	91.7	2014
TCGA-43-3394-10A-01D-0983-08	TCGA-43-3394-10A-01D-0983-08	LUSC	Solid Tissue Normal	DNA	BI	Illumina HiSeq 2000	Agilent Custom	VN:0.5.9-r16	88.6	2011
TCGA-43-3394-11A-01D-1553-08	TCGA-43-3394-11A-01D-1553-08	LUSC	Blood Derived Normal	DNA	BI	Illumina HiSeq 2000	Agilent Custom	VN:0.5.7	86.4	2011
TCGA-43-3920-10A-01D-0983-08	TCGA-43-3920-10A-01D-0983-08	LUSC	Blood Derived Normal	DNA	BI	Illumina HiSeq 2000	Agilent Custom	VN:0.5.7	86.5	2011
TCGA-43-3920-11B-01D-1553-08	TCGA-43-3920-11B-01D-1553-08	LUSC	Solid Tissue Normal	DNA	BI	Illumina HiSeq 2000	Agilent Custom	VN:0.5.9-r16	89.1	2011
TCGA-43-5668-10A-01D-1632-08	TCGA-43-5668-10A-01D-1632-08	LUSC	Solid Tissue Normal	DNA	BI	Illumina HiSeq 2000	Agilent Custom	VN:0.5.9-r16	84	2011
TCGA-43-5668-11A-01D-1632-08	TCGA-43-5668-11A-01D-1632-08	LUSC	Blood Derived Normal	DNA	BI	Illumina HiSeq 2000	Agilent Custom	VN:0.5.9-r16	85.9	2011
TCGA-43-5670-10A-01D-2122-08	TCGA-LUSC-5670-NB-01D-2122-08	LUSC	Blood Derived Normal	DNA	BI	Illumina HiSeq 2000	Agilent Custom	VN:0.5.9-tpx	89.8	2012
TCGA-43-5670-11A-01D-2122-08	TCGA-LUSC-5670-NT-01D-2122-08	LUSC	Solid Tissue Normal	DNA	BI	Illumina HiSeq 2000	Agilent Custom	VN:0.5.9-tpx	87.4	2012
TCGA-43-6143-10A-01D-1817-08	TCGA-43-6143-10A-01D-1817-08	LUSC	Solid Tissue Normal	DNA	BI	Illumina HiSeq 2000	Agilent Custom	VN:0.5.9-r16	91.5	2012
TCGA-43-6143-11A-01D-1817-08	TCGA-43-6143-11A-01D-1817-08	LUSC	Blood Derived Normal	DNA	BI	Illumina HiSeq 2000	Agilent Custom	VN:0.5.9-r16	91.1	2012
TCGA-43-6647-10A-01D-1817-08	TCGA-43-6647-10A-01D-1817-08	LUSC	Solid Tissue Normal	DNA	BI	Illumina HiSeq 2000	Agilent Custom	VN:0.5.9-r16	91.4	2012
TCGA-43-6647-11A-01D-1817-08	TCGA-43-6647-11A-01D-1817-08	LUSC	Blood Derived Normal	DNA	BI	Illumina HiSeq 2000	Agilent Custom	VN:0.5.9-r16	92.3	2012
TCGA-43-6770-10A-01D-1817-08	TCGA-43-6770-10A-01D-1817-08	LUSC	Blood Derived Normal	DNA	BI	Illumina HiSeq 2000	Agilent Custom	VN:0.5.9-r16	90.7	2012
TCGA-43-6770-11A-01D-1817-08	TCGA-43-6770-11A-01D-1817-08	LUSC	Solid Tissue Normal	DNA	BI	Illumina HiSeq 2000	Agilent Custom	VN:0.5.9-r16	91.9	2012
TCGA-43-6771-10A-01D-1817-08	TCGA-43-6771-10A-01D-1817-08	LUSC	Solid Tissue Normal	DNA	BI	Illumina HiSeq 2000	Agilent Custom	VN:0.5.9-r16	92.6	2012
TCGA-43-6771-11A-01D-1817-08	TCGA-43-6771-11A-01D-1817-08	LUSC	Blood Derived Normal	DNA	BI	Illumina HiSeq 2000	Agilent Custom	VN:0.5.9-r16	92.5	2012
TCGA-43-6773-10A-01D-1945-08	TCGA-43-6773-10A-01D-1945-08	LUSC	Blood Derived Normal	DNA	BI	Illumina HiSeq 2000	Agilent Custom	VN:0.5.9-r16	89.8	2012
TCGA-43-6773-11A-01D-1945-08	TCGA-43-6773-11A-01D-1945-08	LUSC	Solid Tissue Normal	DNA	BI	Illumina HiSeq 2000	Agilent Custom	VN:0.5.9-r16	88.2	2012
TCGA-43-7656-10A-01D-2122-08	TCGA-LUSC-7656-NB-01D-2122-08	LUSC	Blood Derived Normal	DNA	BI	Illumina HiSeq 2000	Agilent Custom	VN:0.5.9-tpx	89.4	2012
TCGA-43-7656-11A-01D-2122-08	TCGA-LUSC-7656-NT-01D-2122-08	LUSC	Solid Tissue Normal	DNA	BI	Illumina HiSeq 2000	Agilent Custom	VN:0.5.9-tpx	88.1	2012
TCGA-43-7657-10A-01D-2122-08	TCGA-LUSC-7657-NB-01D-2122-08	LUSC	Solid Tissue Normal	DNA	BI	Illumina HiSeq 2000	Agilent Custom	VN:0.5.9-tpx	89.3	2012
TCGA-43-7657-11A-01D-2122-08	TCGA-LUSC-7657-NT-01D-2122-08	LUSC	Blood Derived Normal	DNA	BI	Illumina HiSeq 2000	Agilent Custom	VN:0.5.9-tpx	88.1	2012
TCGA-43-7658-10A-01D-2122-08	TCGA-LUSC-7658-NB-01D-2122-08	LUSC	Solid Tissue Normal	DNA	BI	Illumina HiSeq 2000	Agilent Custom	VN:0.5.9-tpx	89.3	2012
TCGA-43-7658-11A-01D-2122-08	TCGA-LUSC-7658-NT-01D-2122-08	LUSC	Blood Derived Normal	DNA	BI	Illumina HiSeq 2000	Agilent Custom	VN:0.5.9-tpx	87.9	2012
TCGA-43-8115-10A-01D-2244-08	TCGA-43-8115-10A-01D-2244-08	LUSC	Blood Derived Normal	DNA	BI	Illumina HiSeq 2000	Agilent Custom	VN:0.5.9-tpx	87.1	2012
TCGA-43-8116-10A-01D-2244-08	TCGA-43-8116-10A-01D-2244-08	LUSC	Blood Derived Normal	DNA	BI	Illumina HiSeq 2000	Agilent Custom	VN:0.5.9-tpx	89.9	2012
TCGA-43-8118-10A-01D-2395-08	TCGA-43-8118-10A-01D-2395-08	LUSC	Blood Derived Normal	DNA	BI	Illumina HiSeq 2000	Agilent Custom	VN:0.5.9-tpx	91.3	2013
TCGA-43-8118-11A-01D-2395-08	TCGA-43-8118-11A-01D-2395-08	LUSC	Solid Tissue Normal	DNA	BI	Illumina HiSeq 2000	Agilent Custom	VN:0.5.9-tpx	90.2	2012
TCGA-43-A474-10A-01D-A24F-08	TCGA-43-A474-10A-01D-A24F-08	LUSC	Blood Derived Normal	DNA	BI	Illumina HiSeq 2000	Agilent Custom	VN:0.5.9-tpx	87.1	2013
TCGA-43-A475-10A-01D-A24F-08	TCGA-43-A475-10A-01D-A24F-08	LUSC	Blood Derived Normal	DNA	BI	Illumina HiSeq 2000	Agilent Custom	VN:0.5.9-tpx	85.8	2013
TCGA-43-A56U-10A-01D-A26K-08	TCGA-43-A56U-10A-01D-A26K-08	LUSC	Blood Derived Normal	DNA	BI	Illumina HiSeq 2000	Agilent Custom	VN:0.5.9-tpx	91.4	2013
TCGA-43-A56V-10A-01D-A26K-08	TCGA-43-A56V-10A-01D-A26K-08	LUSC	Blood Derived Normal	DNA	BI	Illumina HiSeq 2000	Agilent Custom	VN:0.5.9-tpx	83.9	2013
TCGA-44-2655-11A-01D-1553-08	TCGA-44-2655-11A-01D-1553-08	LUAD	Solid Tissue Normal	DNA	BI	Illumina HiSeq 2000	Agilent Custom	VN:0.5.9-tpx	88.6	2013
TCGA-44-2656-10A-01D-0969-08	TCGA-44-2656-10A-01D-0969-08	LUAD	Solid Tissue Normal	DNA	BI	Illumina HiSeq 2000	Agilent Custom	VN:0.5.9-tpx	88	2013
TCGA-44-2656-10A-01D-A271-08	TCGA-44-2656-10A-01D-A271-08	LUAD	Blood Derived Normal	DNA	BI	Illumina HiSeq 2000	Agilent Custom	VN:0.5.9-tpx	93.1	2013
TCGA-44-2656-11A-01D-1553-08	TCGA-44-2656-11A-01D-1553-08	LUAD	Solid Tissue Normal	DNA	BI	Illumina HiSeq 2000	Agilent Custom	VN:0.5.9-tpx	91.6	2013
TCGA-44-2656-11A-21D-A27T-08	TCGA-44-2656-11A-21D-A27T-08	LUAD	Blood Derived Normal	DNA	BI	Illumina HiSeq 2000	Agilent Custom	VN:0.5.9-tpx	90.4	2013
TCGA-44-2656-11A-31D-A27T-08	TCGA-44-2656-11A-31D-A27T-08	LUAD	Solid Tissue Normal	DNA	BI	Illumina HiSeq 2000	Agilent Custom	VN:0.5.9-tpx	93	2013
TCGA-44-2657-10A-01D-1105-08	TCGA-44-2657-10A-01D-1105-08	LUAD	Blood Derived Normal	DNA	BI	Illumina HiSeq 2000	Agilent Custom	VN:0.5.7-6	91.9	2011
TCGA-44-2657-11A-01D-1553-08	TCGA-44-2657-11A-01D-1553-08	LUAD	Solid Tissue Normal	DNA	BI	Illumina HiSeq 2000	Agilent Custom	VN:0.5.9-tpx	88.2	2013
TCGA-44-2659-10A-01D-0969-08	TCGA-44-2659-10A-01D-0969-08	LUAD	Blood Derived Normal	DNA	BI	Illumina HiSeq 2000	Agilent Custom	VN:0.5.9-tpx	92.3	2013
TCGA-44-2659-11A-01D-1553-08	TCGA-44-2659-11A-01D-1553-08	LUAD	Solid Tissue Normal	DNA	BI	Illumina HiSeq 2000	Agilent Custom	VN:0.5.9-tpx	88.5	2013
TCGA-44-2661-10A-01D-1105-08	TCGA-44-2661-10A-01D-1105-08	LUAD	Solid Tissue Normal	DNA	BI	Illumina HiSeq 2000	Agilent Custom	VN:0.5.9-tpx	88.9	2013
TCGA-44-2661-11A-01D-1553-08	TCGA-44-2661-11A-01D-1553-08	LUAD	Blood Derived Normal	DNA	BI	Illumina HiSeq 2000	Agilent Custom	VN:0.5.7-6	92.7	2011
TCGA-44-2662-10A-01D-0969-08	TCGA-44-2662-10A-01D-0969-08	LUAD	Solid Tissue Normal	DNA	BI	Illumina HiSeq 2000	Agilent Custom	VN:0.5.9-tpx	89.4	2013
TCGA-44-2662-10A-01D-A271-08	TCGA-44-2662-10A-01D-A271-08	LUAD	Blood Derived Normal	DNA	BI	Illumina HiSeq 2000	Agilent Custom	VN:0.5.9-tpx	86.6	2013
TCGA-44-2662-11A-01D-1553-08	TCGA-44-2662-11A-01D-1553-08	LUAD	Blood Derived Normal	DNA	BI	Illumina HiSeq 2000	Agilent Custom	VN:0.5.9-tpx	91.9	2013
TCGA-44-2665-10A-01D-1040-01	TCGA-44-2665-10A-01D-1040-01	LUAD	Blood Derived Normal	DNA	BI	Illumina HiSeq 2000	Agilent Custom	VN:0.5.9-tpx	90.1	2013
TCGA-44-2665-10A-01D-A271-08	TCGA-44-2665-10A-01D-A271-08	LUAD	Blood Derived Normal	DNA	BI	Illumina HiSeq 2000	Agilent Custom	VN:0.5.9-tpx	92.2	2013
TCGA-44-2665-11A-01D-1553-08	TCGA-44-2665-11A-01D-1553-08	LUAD	Solid Tissue Normal	DNA	BI	Illumina HiSeq 2000	Agilent Custom	VN:0.5.9-tpx	88.6	2013
TCGA-44-2666-10A-01D-1040-01	TCGA-44-2666-10A-01D-1040-01	LUAD	Solid Tissue Normal	DNA	BI	Illumina HiSeq 2000	Agilent Custom	VN:0.5.9-tpx	92.3	2013
TCGA-44-2666-10A-01D-A271-08	TCGA-44-2666-10A-01D-A271-08	LUAD	Solid Tissue Normal	DNA	BI	Illumina HiSeq 2000	Agilent Custom	VN:0.5.9-tpx	92.3	2013
TCGA-44-2666-11A-21D-A27T-08	TCGA-44-2666-11A-21D-A27T-08	LUAD	Blood Derived Normal	DNA	BI	Illumina HiSeq 2000	Agilent Custom	VN:0.5.9-tpx	79.3	2013
TCGA-44-2666-11A-31D-A27T-08	TCGA-44-2666-11A-31D-A27T-08	LUAD	Blood Derived Normal	DNA	BI	Illumina HiSeq 2000	Agilent Custom	VN:0.5.9-tpx	90.5	2013
TCGA-44-2668-10A-01D-1489-08	TCGA-44-2668-10A-01D-1489-08	LUAD	Solid Tissue Normal	DNA	BI	Illumina HiSeq 2000	Agilent Custom	VN:0.5.9-tpx	88.9	2013
TCGA-44-2668-10A-01D-A271-08	TCGA-44-2668-10A-01D-A271-08	LUAD	Blood Derived Normal	DNA	BI	Illumina HiSeq 2000	Agilent Custom	VN:0.5.9-tpx	93.3	2013
TCGA-44-2668-11A-01D-1553-08	TCGA-44-2668-11A-01D-1553-08	LUAD	Blood Derived Normal	DNA	BI	Illumina HiSeq 2000	Agilent Custom	VN:0.5.9-tpx	89.1	2013
TCGA-44-3396-10A-01D-1265-08	TCGA-44-3396-10A-01D-1265-08	LUAD	Blood Derived Normal	DNA	BI	Illumina HiSeq 2000	Agilent Custom	VN:0.5.7-6	90.7	2011
TCGA-44-3396-11A-01D-1553-08	TCGA-44-3396-11A-01D-1553-08	LUAD	Solid Tissue Normal	DNA	BI	Illumina HiSeq 2000	Agilent Custom	VN:0.5.9-tpx	88.4	2013
TCGA-44-3398-10A-01D-1105-08	TCGA-44-3398-10A-01D-1105-08	LUAD	Blood Derived Normal	DNA	BI	Illumina HiSeq 2000	Agilent Custom	VN:0.5.7-6	91.7	2014
TCGA-44-3398-11B-01D-1553-08	TCGA-44-3398-11B-01D-1553-08	LUAD	Solid Tissue Normal	DNA	BI	Illumina HiSeq 2000	Agilent Custom	VN:0.5.9-tpx	88.1	2013
TCGA-44-3917-10A-01D-A271-08	TCGA-44-3917-10A-01D-A271-08	LUAD	Blood Derived Normal	DNA	BI	Illumina HiSeq 2000	Agilent Custom	VN:0.5.9-tpx	88.2	2013
TCGA-44-3918-10A-01D-A271-08	TCGA-44-3918-10A-01D-A271-08	LUAD	Solid Tissue Normal	DNA	BI	Illumina HiSeq 2000	Agilent Custom	VN:0.5.7-6	91	2014
TCGA-44-3918-11A-01D-1105-08	TCGA-44-3918-11A-01D-1105-08	LUAD	Blood Derived Normal	DNA	BI	Illumina HiSeq 2000	Agilent Custom	VN:0.5.9-tpx	89.9	2013
TCGA-44-3919-10A-01D-1458-08	TCGA-44-3919-10A-01D-1458-08	LUAD	Solid Tissue Normal	DNA	BI	Illumina HiSeq 2000	Agilent Custom	VN:0.5.7-6	91.6	2014
TCGA-44-3919-11A-01D-1105-08	TCGA-44-3919-11A-01D-1105-08	LUAD	Blood Derived Normal	DNA	BI	Illumina HiSeq 2000	Agilent Custom	VN:0.5.9-tpx	93.8	2013
TCGA-44-4112-10A-01D-1458-08	TCGA-44-4112-10A-01D-1458-08	LUAD	Blood Derived Normal	DNA	BI	Illumina HiSeq 2000	Agilent Custom	VN:0.5.9-tpx	92.4	2013
TCGA-44-4112-10A-01D-A271-08	TCGA-44-4112-10A-01D-A271-08	LUAD	Solid Tissue Normal	DNA	BI	Illumina HiSeq 2000	Agilent Custom	VN:0.5.9-tpx	92.5	2013
TCGA-44-4112-11A-01D-1105-08	TCGA-44-4112-11A-01D-1105-08	LUAD	Solid Tissue Normal	DNA	BI	Illumina HiSeq 2000	Agilent Custom	VN:0.5.7-6	91	2014
TCGA-44-4112-11A-21D-A27T-08	TCGA-44-4112-11A-21D-A27T-08	LUAD	Blood Derived Normal	DNA	BI	Illumina HiSeq 2000	Agilent Custom	VN:0.5.9-tpx	89.5	2013
TCGA-44-4112-11A-31D-A27T-08	TCGA-44-4112-11A-31D-A27T-08	LUAD	Solid Tissue Normal	DNA	BI	Illumina HiSeq 2000	Agilent Custom	VN:0.5.9-tpx	91.8	2013
TCGA-44-5643-10A-01D-1625-08	TCGA-44-5643-10A-01D-1625-08	LUAD	Blood Derived Normal	DNA	BI	Illumina HiSeq 2000	Agilent Custom	VN:0.5.9-r16	86.6	2011
TCGA-44-5643-11A-01D-1625-08	TCGA-44-5643-11A-01D-1625-08	LUAD	Solid Tissue Normal	DNA	BI	Illumina HiSeq 2000	Agilent Custom	VN:0.5.9-r16	85.4	2011
TCGA-44-5644-10A-01D-2036-08	TCGA-44-5644-10A-01D-2036-08	LUAD	Solid Tissue Normal	DNA	BI	Illumina HiSeq 2000	Agilent Custom	VN:0.5.9-tpx	90.2	2014
TCGA-44-5644-11A-01D-2036-08	TCGA-44-5644-11A-01D-2036-08	LUAD	Blood Derived Normal	DNA	BI	Illumina HiSeq 2000	Agilent Custom	VN:0.5.9-tpx	88.9	2014
TCGA-44-5645-10A-01D-1625-08	TCGA-44-5645-10A-01D-1625-08	LUAD	Solid Tissue Normal	DNA	BI	Illumina HiSeq 2000	Agilent Custom	VN:0.5.9-r16	86.6	2014
TCGA-44-5645-10A-01D-A271-08	TCGA-44-5645-10A-01D-A271-08	LUAD	Solid Tissue Normal	DNA	BI	Illumina HiSeq 2000	Agilent Custom	VN:0.5.9-tpx	91.6	2013
TCGA-44-5645-11A-01D-1625-08	TCGA-44-5645-11A-01D-1625-08	LUAD	Solid Tissue Normal	DNA	BI	Illumina HiSeq 2000	Agilent Custom	VN:0.5.9-tpx	92	2013
TCGA-44-5645-11A-21D-A27T-08	TCGA-44-5645-11A-21D-A27T-08	LUAD	Blood Derived Normal	DNA	BI	Illumina HiSeq 2000	Agilent Custom	VN:0.5.9-r16	85.1	2011
TCGA-44-5645-11A-31D-A27T-08	TCGA-44-5645-11A-31D-A27T-08	LUAD	Blood Derived Normal	DNA	BI	Illumina HiSeq 2000	Agilent Custom	VN:0.5.9-tpx	89.6	2013
TCGA-44-6144-10A-01D-1753-08	TCGA-44-6144-10A-01D-1753-08	LUAD	Blood Derived Normal	DNA	BI	Illumina HiSeq 2000	Agilent Custom	VN:0.5.9-r16	88.8	2012
TCGA-44-6144-11A-01D-1753-08	TCGA-44-6144-11A-01D-1753-08	LUAD	Solid Tissue Normal	DNA	BI	Illumina HiSeq 2000	Agilent Custom	VN:0.5.9-r16	85.1	2012
TCGA-44-6145-10A-01D-1753-08	TCGA-44-6145-10A-01D-1753-08	LUAD	Solid Tissue Normal	DNA	BI	Illumina HiSeq 2000	Agilent Custom	VN:0.5.9-r16	86.8	2012
TCGA-44-6145-11A-01D-1753-08	TCGA-44-6145-11A-01D-1753-08	LUAD	Blood Derived Normal	DNA	BI	Illumina HiSeq 2000	Agilent Custom	VN:0.5.9-r16	87.4	2012
TCGA-44-6146-10A-01D-1753-08	TCGA-44-6146-10A-01D-1753-08	LUAD	Solid Tissue Normal	DNA	BI	Illumina HiSeq 2000	Agilent Custom	VN:0.5.9-r16	86.3	2014
TCGA-44-6146-10A-01D-A271-08	TCGA-44-6146-10A-01D-A271-08	LUAD	Solid Tissue Normal	DNA	BI	Illumina HiSeq 2000	Agilent Custom	VN:0.5.9-tpx	91.9	2013
TCGA-44-6146-11A-01D-1753-08	TCGA-44-6146-11A-01D-1753-08	LUAD	Solid Tissue Normal	DNA	BI	Illumina HiSeq 2000	Agilent Custom	VN:0.5.9-tpx	91.9	2013
TCGA-44-6146-11A-21D-A27T-08	TCGA-44-6146-11A-21D-A27T-08	LUAD	Blood Derived Normal	DNA	BI	Illumina HiSeq 2000	Agilent Custom	VN:0.5.9-tpx	88.9	2013
TCGA-44-6146-11A-31D-A27T-08	TCGA-44-6146-11A-31D-A27T-08	LUAD	Blood Derived Normal	DNA	BI	Illumina HiSeq 2000	Agilent Custom	VN:0.5.9-r16	87.6	2012
TCGA-44-6147-10A-01D-1753-08	TCGA-44-6147-10A-01D-1753-08	LUAD	Solid Tissue Normal	DNA	BI	Illumina HiSeq 2000	Agilent Custom	VN:0.5.9-tpx	92.7	2013
TCGA-44-6147-10A-01D-A271-08	TCGA-44-6147-10A-01D-A271-08	LUAD	Solid Tissue Normal	DNA	BI	Illumina HiSeq 2000	Agilent Custom	VN:0.5.9-r16	87.6	2014
TCGA-44-6147-11A-01D-1753-08	TCGA-44-6147-11A-01D-1753-08	LUAD	Solid Tissue Normal	DNA	BI	Illumina HiSeq 2000	Agilent Custom	VN:0.5.9-tpx	91.4	2013
TCGA-44-6147-11A-21D-A27T-08	TCGA-44-6147-11A-21D-A27T-08	LUAD	Blood Derived Normal	DNA	BI	Illumina HiSeq 2000	Agilent Custom	VN:0.5.9-r16	87.4	2012
TCGA-44-6147-11A-51D-A27T-08	TCGA-44-6147-11A-51D-A27T-08	LUAD	Blood Derived Normal	DNA	BI	Illumina HiSeq 2000	Agilent Custom	VN:0.5.9-tpx	89.4	2013
TCGA-44-6148-10A-01D-1753-08	TCGA-44-6148-10A-01D-1753-08	LUAD	Blood Derived Normal	DNA	BI	Illumina HiSeq 2000	Agilent Custom	VN:0.5.9-r16	87.1	2012
TCGA-44-6148-11A-01D-1753-08	TCGA-44-6148-11A-01D-1753-08	LUAD	Solid Tissue Normal	DNA	BI	Illumina HiSeq 2000	Agilent Custom	VN:0.5.9-r16	89.1	2012
TCGA-44-6774-10A-01D-1855-08	TCGA-44-6774-10A-01D-1855-08	LUAD	Blood Derived Normal	DNA	BI	Illumina HiSeq 2000	Agilent Custom	VN:0.5.9-r16	89.3	2012
TCGA-44-6774-11A-01D-1855-08	TCGA-44-6774-11A-01D-1855-08	LUAD	Solid Tissue Normal	DNA	BI	Illumina HiSeq 2000	Agilent Custom	VN:0.5.9-r16	90.7	2012
TCGA-44-6775-10A-01D-1855-08	TCGA-44-6775-10A-01D-1855-08	LUAD	Blood Derived Normal	DNA	BI	Illumina HiSeq 2000	Agilent Custom	VN:0.5.9-tpx	88.8	2013
TCGA-44-6775-10A-01D-A271-08	TCGA-44-6775-10A-01D-A271-08	LUAD	Solid Tissue Normal	DNA	BI	Illumina HiSeq 2000	Agilent Custom	VN:0.5.9-r16	89.6	2014
TCGA-44-6775-11A-01D-1855-08	TCGA-44-6775-11A-01D-1855-08	LUAD	Solid Tissue Normal	DNA	BI	Illumina HiSeq 2000	Agilent Custom	VN:0.5.9-tpx	92.5	2013
TCGA-44-6775-11A-21D-A27T-08	TCGA-44-6775-11A-21D-A27T-08	LUAD	Solid Tissue Normal	DNA	BI	Illumina HiSeq 2000	Agilent Custom	VN:0.5.9-tpx	92.3	2013
TCGA-44-6775-11A-31D-A27T-08	TCGA-44-6775-11A-31D-A27T-08	LUAD	Blood Derived Normal	DNA	BI	Illumina HiSeq 2000	Agilent Custom	VN:0.5.9-r16	89.6	2012
TCGA-44-6776-10A-01D-1855-08	TCGA-44-6776-10A-01D-1855-08	LUAD	Blood Derived Normal	DNA	BI	Illumina HiSeq 2000	Agilent Custom	VN:0.5.9-r16	90.5	2012
TCGA-44-6776-11A-01D-1855-08	TCGA-44-6776-11A-01D-1855-08	LUAD	Solid Tissue Normal	DNA	BI	Illumina HiSeq 2000	Agilent Custom	VN:0.5.9-r16	90.2	2012
TCGA-44-6777-10A-01D-1855-08	TCGA-44-6777-10A-01D-1855-08	LUAD	Solid Tissue Normal	DNA	BI	Illumina HiSeq 2000	Agilent Custom	VN:0.5.9-r16	89.7	2012
TCGA-44-6777-11A-01D-1855-08	TCGA-44-6777-11A-01D-1855-08	LUAD	Blood Derived Normal	DNA	BI	Illumina HiSeq 2000	Agilent Custom	VN:0.5.9-r16	90	2012
TCGA-44-6778-10A-01D-1855-08	TCGA-44-6778-10A-01D-1855-08	LUAD	Solid Tissue Normal	DNA	BI	Illumina HiSeq 2000	Agilent Custom	VN:0.5.9-r16	90.8	2012
TCGA-44-6778-11A-01D-1855-08	TCGA-44-6778-11A-01D-1855-08	LUAD	Blood Derived Normal	DNA	BI	Illumina HiSeq 2000	Agilent Custom	VN:0.5.9-r16	88.3	2012
TCGA-44-6779-11A-01D-1855-08	TCGA-44-6779-11A-01D-1855-08	LUAD	Solid Tissue Normal	DNA	BI	Illumina HiSeq 2000	Agilent Custom	VN:0.5.9-r16	89.9	2014
TCGA-44-7659-10A-01D-2063-08	TCGA-44-7659-10A-01D-2063-08	LUAD	Blood Derived Normal	DNA	BI	Illumina HiSeq 2000	Agilent Custom	VN:0.5.9-tpx	89.3	2012
TCGA-44-7659-11A-01D-2063-08	TCGA-44-7659-11A-01D-2063-08	LUAD	Solid Tissue Normal	DNA	BI	Illumina HiSeq 2000	Agilent Custom	VN:0.5.9-tpx	89.4	2014
TCGA-44-7660-10A-01D-2063-08	TCGA-44-7660-10A-01D-2063-08	LUAD	Blood Derived Normal	DNA	BI	Illumina HiSeq 2000	Agilent Custom	VN:0.5.9-tpx	91.1	2014
TCGA-44-7660-11A-01D-2063-08	TCGA-44-7660-11A-01D-2063-08	LUAD	Solid Tissue Normal	DNA	BI	Illumina HiSeq 2000	Agilent Custom	VN:0.5.9-tpx	87.6	2014
TCGA-44-7661-10A-01D-2063-08	TCGA-44-7661-10A-01D-2063-08	LUAD	Blood Derived Normal	DNA	BI	Illumina HiSeq 2000	Agilent Custom	VN:0.5.9-tpx	86.5	2014
TCGA-44-7661-11A-01D-2063-08	TCGA-44-7661-11A-01D-2063-08	LUAD	Solid Tissue Normal	DNA	BI	Illumina HiSeq 2000	Agilent Custom	VN:0.5.9-tpx	88.6	2014
TCGA-44-7662-10A-01D-2063-08	TCGA-44-7662-10A-01D-2063-08	LUAD	Blood Derived Normal	DNA	BI	Illumina HiSeq 2000	Agilent Custom	VN:0.5.9-tpx	89.1	2012
TCGA-44-7662-11A-01D-2063-08	TCGA-44-7662-11A-01D-2063-08	LUAD	Solid Tissue Normal	DNA	BI	Illumina HiSeq 2000	Agilent Custom	VN:0.5.9-tpx	89.7	2014
TCGA-44-7667-10A-01D-2063-08	TCGA-44-7667-10A-01D-2063-08	LUAD	Blood Derived Normal	DNA	BI	Illumina HiSeq 2000	Agilent Custom	VN:0.5.9-tpx	90.1	2014
TCGA-44-7667-11A-01D-2063-08	TCGA-44-7667-11A-01D-2063-08	LUAD	Solid Tissue Normal	DNA	BI	Illumina HiSeq 2000	Agilent Custom	VN:0.5.9-tpx	88.3	2014
TCGA-44-7669-10A-01D-2063-08	TCGA-44-7669-10A-01D-2063-08	LUAD	Blood Derived Normal	DNA	BI	Illumina HiSeq 2000	Agilent Custom	VN:0.5.9-tpx	88.7	2014
TCGA-44-7669-11A-01D-2063-08	TCGA-44-7669-11A-01D-2063-08	LUAD	Solid Tissue Normal	DNA	BI	Illumina HiSeq 2000	Agilent Custom	VN:0.5.9-tpx	88.7	2014
TCGA-44-7670-10A-01D-2063-08	TCGA-44-7670-10A-01D-2063-08	LUAD	Blood Derived Normal	DNA	BI	Illumina HiSeq 2000	Agilent Custom	VN:0.5.9-tpx	89.9	2012
TCGA-44-7670-11A-01D-2063-08	TCGA-44-7670-11A-01D-2063-08	LUAD	Solid Tissue Normal	DNA	BI	Illumina HiSeq 2000	Agilent Custom	VN:0.5.9-tpx	86.3	2014
TCGA-44-7671-10A-01D-2063-08	TCGA-44-7671-10A-01D-2063-08	LUAD	Blood Derived Normal	DNA	BI	Illumina HiSeq 2000	Agilent Custom	VN:0.5.9-tpx	89.8	2012
TCGA-44-7671-11A-01D-2063-08	TCGA-44-7671-11A-01D-2063-08	LUAD	Solid Tissue Normal	DNA	BI	Illumina HiSeq 2000	Agilent Custom	VN:0.5.9-tpx	88.1	2014
TCGA-44-7672-10A-01D-2063-08	TCGA-44-7672-10A-01D-2063-08	LUAD	Blood Derived Normal	DNA	BI	Illumina HiSeq 2000	Agilent Custom	VN:0.5.9-tpx	90	2012
TCGA-44-7672-11A-01D-2063-08	TCGA-44-7672-11A-01D-2063-08	LUAD	Solid Tissue Normal	DNA	BI	Illumina HiSeq 2000	Agilent Custom	VN:0.5.9-tpx	89.6	2014
TCGA-44-8117-10A-01D-2238-08	TCGA-44-8117-10A-01D-2238-08	LUAD	Blood Derived Normal	DNA	BI	Illumina HiSeq 2000	Agilent Custom	VN:0.5.9-tpx	90.7	2012
TCGA-44-8119-10A-01D-2238-08	TCGA-44-8119-10A-01D-2238-08	LUAD	Blood Derived Normal	DNA	BI	Illumina HiSeq 2000	Agilent Custom	VN:0.5.9-tpx	88.1	2012
TCGA-44-8120-10A-01D-2238-08	TCGA-44-8120-10A-01D-2238-08	LUAD	Blood Derived Normal	DNA	BI	Illumina HiSeq 2000	Agilent Custom	VN:0.5.9-tpx	88.1	2012
TCGA-44-A479-10A-01D-A24F-08	TCGA-44-A479-10A-01D-A24F-08	LUAD	Blood Derived Normal	DNA	BI	Illumina HiSeq 2000	Agilent Custom	VN:0.5.9-tpx	84.5	2013
TCGA-44-A47A-10A-01D-A24F-08	TCGA-44-A47A-10A-01D-A24F-08	LUAD	Blood Derived Normal	DNA	BI	Illumina HiSeq 2000	Agilent Custom	VN:0.5.9-tpx	87.8	2013
TCGA-44-A47B-10A-01D-A24F-08	TCGA-44-A47B-10A-01D-A24F-08	LUAD	Blood Derived Normal	DNA	BI	Illumina HiSeq 2000	Agilent Custom	VN:0.5.9-tpx	83.9	2013
TCGA-44-A47F-10A-01D-A24F-08	TCGA-44-A47F-10A-01D-A24F-08	LUAD	Blood Derived Normal	DNA	BI	Illumina HiSeq 2000	Agilent Custom	VN:0.5.9-tpx	85.7	2013
TCGA-44-A47G-10A-01D-A24F-08	TCGA-44-A47G-10A-01D-A24F-08	LUAD	Blood Derived Normal	DNA	BI	Illumina HiSeq 2000	Agilent Custom	VN:0.5.9-tpx	88.3	2013
TCGA-44-A4SS-10A-01D-A24P-08	TCGA-44-A4SS-10A-01D-A24P-08	LUAD	Blood Derived Normal	DNA	BI	Illumina HiSeq 2000	Agilent Custom	VN:0.5.9-tpx	88.1	2013
TCGA-44-A4SU-10A-01D-A24P-08	TCGA-44-A4SU-10A-01D-A24P-08	LUAD	Blood Derived Normal	DNA	BI	Illumina HiSeq 2000	Agilent Custom	VN:0.5.9-tpx	90	2013
TCGA-46-3765-10A-01D-0983-08	TCGA-46-3765-10A-01D-0983-08	LUSC	Blood Derived Normal	DNA	BI	Illumina HiSeq 2000	Agilent Custom	VN:0.5.7	85.7	2011
TCGA-46-3766-10A-01D-0983-08	TCGA-46-3766-10A-01D-0983-08	LUSC	Blood Derived Normal	DNA	BI	Illumina HiSeq 2000	Agilent Custom	VN:0.5.7	86.2	2011
TCGA-46-3767-10A-01D-0983-08	TCGA-46-3767-10A-01D-0983-08	LUSC	Blood Derived Normal	DNA	BI	Illumina HiSeq 2000	Agilent Custom	VN:0.5.7	85.4	2011
TCGA-46-3768-10A-01D-0983-08	TCGA-46-3768-10A-01D-0983-08	LUSC	Blood Derived Normal	DNA	BI	Illumina HiSeq 2000	Agilent Custom	VN:0.5.7	84	2011
TCGA-46-3769-10A-01D-0983-08	TCGA-46-3769-10A-01D-0983-08	LUSC	Blood Derived Normal	DNA	BI	Illumina HiSeq 2000	Agilent Custom	VN:0.5.7	84.2	2011
TCGA-46-6025-10A-01D-1817-08	TCGA-46-6025-10A-01D-1817-08	LUSC	Blood Derived Normal	DNA	BI	Illumina HiSeq 2000	Agilent Custom	VN:0.5.9-r16	92.2	2012
TCGA-46-6026-10A-01D-1817-08	TCGA-46-6026-10A-01D-1817-08	LUSC	Blood Derived Normal	DNA	BI	Illumina HiSeq 2000	Agilent Custom	VN:0.5.9-r16	91.2	2012
TCGA-49-4486-11A-01D-1265-08	TCGA-49-4486-11A-01D-1265-08	LUAD	Solid Tissue Normal	DNA	BI	Illumina HiSeq 2000	Agilent Custom	VN:0.5.7-6	88.5	2011
TCGA-49-4487-11A-01D-1855-08	TCGA-49-4487-11A-01D-1855-08	LUAD	Solid Tissue Normal	DNA	BI	Illumina HiSeq 2000	Agilent Custom	VN:0.5.9-r16	90.2	2012
TCGA-49-4488-11A-01D-1753-08	TCGA-49-4488-11A-01D-1753-08	LUAD	Solid Tissue Normal	DNA	BI	Illumina HiSeq 2000	Agilent Custom	VN:0.5.9-r16	87.3	2012
TCGA-49-4490-11A-01D-1855-08	TCGA-49-4490-11A-01D-1855-08	LUAD	Solid Tissue Normal	DNA	BI	Illumina HiSeq 2000	Agilent Custom	VN:0.5.9-r16	89.4	2012
TCGA-49-4494-11A-01D-1265-08	TCGA-49-4494-11A-01D-1265-08	LUAD	Solid Tissue Normal	DNA	BI	Illumina HiSeq 2000	Agilent Custom	VN:0.5.7-6	89.6	2011
TCGA-49-4501-11A-01D-1265-08	TCGA-49-4501-11A-01D-1265-08	LUAD	Solid Tissue Normal	DNA	BI	Illumina HiSeq 2000	Agilent Custom	VN:0.5.7-6	88.5	2011
TCGA-49-4505-11A-01D-1265-08	TCGA-49-4505-11A-01D-1265-08	LUAD	Solid Tissue Normal	DNA	BI	Illumina HiSeq 2000	Agilent Custom	VN:0.5.7-6	89.5	2011
TCGA-49-4506-11A-01D-1265-08	TCGA-49-4506-11A-01D-1265-08	LUAD	Solid Tissue Normal	DNA	BI	Illumina HiSeq 2000	Agilent Custom	VN:0.5.7-6	89.8	2011
TCGA-49-4507-11A-01D-1265-08	TCGA-49-4507-11A-01D-1265-08	LUAD	Solid Tissue Normal	DNA	BI	Illumina HiSeq 2000	Agilent Custom	VN:0.5.7-6	89.3	2011
TCGA-49-4510-11A-01D-1265-08	TCGA-49-4510-11A-01D-1265-08	LUAD	Solid Tissue Normal	DNA	BI	Illumina HiSeq 2000	Agilent Custom	VN:0.5.7-6	89	2011
TCGA-49-4512-11A-01D-1855-08	TCGA-49-4512-11A-01D-1855-08	LUAD	Solid Tissue Normal	DNA	BI	Illumina HiSeq 2000	Agilent Custom	VN:0.5.9-r16	89.1	2012
TCGA-49-4514-11A-01D-1855-08	TCGA-49-4514-11A-01D-1855-08	LUAD	Solid Tissue Normal	DNA	BI	Illumina HiSeq 2000	Agilent Custom	VN:0.5.9-r16	89.2	2012
TCGA-49-6742-11A-01D-1855-08	TCGA-49-6742-11A-01D-1855-08	LUAD	Solid Tissue Normal	DNA	BI	Illumina HiSeq 2000	Agilent Custom	VN:0.5.9-r16	90.7	2012
TCGA-49-6743-11A-01D-1855-08	TCGA-49-6743-11A-01D-1855-08	LUAD	Solid Tissue Normal	DNA	BI	Illumina HiSeq 2000	Agilent Custom	VN:0.5.9-r16	90.4	2012
TCGA-49-6744-11A-01D-1855-08	TCGA-49-6744-11A-01D-1855-08	LUAD	Solid Tissue Normal	DNA	BI	Illumina HiSeq 2000	Agilent Custom	VN:0.5.9-r16	90	2012
TCGA-49-6745-11A-01D-1855-08	TCGA-49-6745-11A-01D-1855-08	LUAD	Solid Tissue Normal	DNA	BI	Illumina HiSeq 2000	Agilent Custom	VN:0.5.9-r16	89.7	2012
TCGA-49-6761-11A-01D-1945-08	TCGA-49-6761-11A-01D-1945-08	LUAD	Solid Tissue Normal	DNA	BI	Illumina HiSeq 2000	Agilent Custom	VN:0.5.9-r16	92.1	2012
TCGA-49-6767-11A-01D-1855-08	TCGA-49-6767-11A-01D-1855-08	LUAD	Solid Tissue Normal	DNA	BI	Illumina HiSeq 2000	Agilent Custom	VN:0.5.9-r16	89.3	2012
TCGA-49-AAQV-11A-11D-A39A-08	TCGA-49-AAQV-11A-11D-A39A-08	LUAD	Solid Tissue Normal	DNA	BI	Illumina HiSeq 2000	Agilent Custom	VN:0.5.9-tpx	86.2	2014
TCGA-49-AAR0-11A-11D-A39A-08	TCGA-49-AAR0-11A-11D-A39A-08	LUAD	Solid Tissue Normal	DNA	BI	Illumina HiSeq 2000	Agilent Custom	VN:0.5.9-tpx	87.6	2014
TCGA-49-AAR2-11A-11D-A39A-08	TCGA-49-AAR2-11A-11D-A39A-08	LUAD	Solid Tissue Normal	DNA	BI	Illumina HiSeq 2000	Agilent Custom	VN:0.5.9-tpx	86.7	2014
TCGA-49-AAR3-11A-11D-A413-08	TCGA-49-AAR3-11A-11D-A413-08	LUAD	Solid Tissue Normal	DNA	BI	Illumina HiSeq 2000	Agilent Custom	VN:0.5.9-tpx	86.8	2014
TCGA-49-AAR4-11A-11D-A413-08	TCGA-49-AAR4-11A-11D-A413-08	LUAD	Solid Tissue Normal	DNA	BI	Illumina HiSeq 2000	Agilent Custom	VN:0.5.9-tpx	88.7	2014
TCGA-49-AAR9-11A-11D-A413-08	TCGA-49-AAR9-11A-11D-A413-08	LUAD	Solid Tissue Normal	DNA	BI	Illumina HiSeq 2000	Agilent Custom	VN:0.5.9-tpx	89.3	2014
TCGA-49-AARE-11A-11D-A413-08	TCGA-49-AARE-11A-11D-A413-08	LUAD	Solid Tissue Normal	DNA	BI	Illumina HiSeq 2000	Agilent Custom	VN:0.5.9-tpx	88.4	2014
TCGA-49-AARN-11A-11D-A413-08	TCGA-49-AARN-11A-11D-A413-08	LUAD	Solid Tissue Normal	DNA	BI	Illumina HiSeq 2000	Agilent Custom	VN:0.5.9-tpx	86.6	2014
TCGA-49-AARO-11A-11D-A413-08	TCGA-49-AARO-11A-11D-A413-08	LUAD	Solid Tissue Normal	DNA	BI	Illumina HiSeq 2000	Agilent Custom	VN:0.5.9-tpx	87.1	2014
TCGA-49-AARQ-11A-21D-A413-08	TCGA-49-AARQ-11A-21D-A413-08	LUAD	Solid Tissue Normal	DNA	BI	Illumina HiSeq 2000	Agilent Custom	VN:0.5.9-tpx	85.3	2014
TCGA-49-AARR-11A-11D-A413-08	TCGA-49-AARR-11A-11D-A413-08	LUAD	Solid Tissue Normal	DNA	BI	Illumina HiSeq 2000	Agilent Custom	VN:0.5.9-tpx	87.9	2014
TCGA-4A-A93W-10A-01D-A370-10	TCGA-4A-A93W-10A-01D-A370-10	KIRP	Blood Derived Normal	DNA	BCM	Illumina HiSeq 2000	Nimblegen HGSC	VN:0.6.2-r126	98.7	2014
TCGA-4A-A93X-10A-01D-A370-10	TCGA-4A-A93X-10A-01D-A370-10	KIRP	Blood Derived Normal	DNA	BCM	Illumina HiSeq 2000	Nimblegen HGSC	VN:0.6.2-r126	98.7	2014
TCGA-4A-A93Y-10A-01D-A370-10	TCGA-4A-A93Y-10A-01D-A370-10	KIRP	Blood Derived Normal	DNA	BCM	Illumina HiSeq 2000	Nimblegen HGSC	VN:0.6.2-r126	98.8	2014
TCGA-4B-A93V-10A-01D-A39A-08	TCGA-4B-A93V-10A-01D-A39A-08	LUAD	Blood Derived Normal	DNA	BI	Illumina HiSeq 2000	Agilent Custom	VN:0.5.9-tpx	86.2	2014
TCGA-4C-A93U-10A-01D-A39A-08	TCGA-4C-A93U-10A-01D-A39A-08	THCA	Blood Derived Normal	DNA	BI	Illumina HiSeq 2000	Agilent Custom	VN:0.5.9-tpx	91.5	2015
TCGA-4E-A92E-10A-01D-A37N-09	H_LR-4E-A92E-10A-01D-A37N-09	UCEC	Blood Derived Normal	DNA	WUGSC	Illumina HiSeq 2000	Nimblegen.SQEZ2	VN:0.5.9	87.7	2014
TCGA-4G-AAZO-11A-11D-A41A-09	H_QG-4G-AAZO-11A-11D-A41A-09	CHOL	Solid Tissue Normal	DNA	WUGSC	Illumina HiSeq 2000	Nimblegen.SQEZ2	VN:0.5.9	84.2	2014
TCGA-4G-AAZT-10A-01D-A41A-09	H_QG-4G-AAZT-10A-01D-A41A-09	CHOL	Solid Tissue Normal	DNA	WUGSC	Illumina HiSeq 2000	Nimblegen.SQEZ2	VN:0.5.9	69.1	2014
TCGA-4G-AAZT-11A-11D-A41A-09	H_QG-4G-AAZT-11A-11D-A41A-09	CHOL	Blood Derived Normal	DNA	WUGSC	Illumina HiSeq 2000	Nimblegen.SQEZ2	VN:0.5.9	70.7	2014
TCGA-4H-AAAK-10A-01D-A41F-09	H_LS-4H-AAAK-10A-01D-A41F-09	BRCA	Blood Derived Normal	DNA	WUGSC	Illumina HiSeq 2000	Nimblegen.SQEZ2	VN:0.5.9	91.1	2014
TCGA-4J-AA1J-10A-01D-A38A-09	H_MJ-4J-AA1J-10A-01D-A38A-09	CESC	Blood Derived Normal	DNA	WUGSC	Illumina HiSeq 2000	Nimblegen.SQEZ2	VN:0.5.9	94.2	2014
TCGA-4K-AA1G-10A-01D-A438-10	TCGA-4K-AA1G-10A-01D-A438-10	TGCT	Blood Derived Normal	DNA	BCM	Illumina HiSeq 2000	Nimblegen HGSC	VN:0.6.2-r126	97.5	2014
TCGA-4K-AA1H-10A-01D-A438-10	TCGA-4K-AA1H-10A-01D-A438-10	TGCT	Blood Derived Normal	DNA	BCM	Illumina HiSeq 2000	Nimblegen HGSC	VN:0.6.2-r126	95.8	2014
TCGA-4K-AA1I-10A-01D-A438-10	TCGA-4K-AA1I-10A-01D-A438-10	TGCT	Blood Derived Normal	DNA	BCM	Illumina HiSeq 2000	Nimblegen HGSC	VN:0.6.2-r126	97.6	2014
TCGA-4K-AAAL-10A-01D-A438-10	TCGA-4K-AAAL-10A-01D-A438-10	TGCT	Blood Derived Normal	DNA	BCM	Illumina HiSeq 2000	Nimblegen HGSC	VN:0.6.2-r126	97.5	2014
TCGA-4L-AA1F-10A-01D-A41N-08	TCGA-4L-AA1F-10A-01D-A41N-08	PRAD	Blood Derived Normal	DNA	BI	Illumina HiSeq 2000	Agilent Custom	VN:0.5.9-tpx	82.8	2014
TCGA-4N-A93T-10A-01D-A370-10	TCGA-4N-A93T-10A-01D-A370-10	COAD	Blood Derived Normal	DNA	BCM	Illumina HiSeq 2000	Nimblegen HGSC	VN:0.6.2-r126	98.4	2014
TCGA-4P-AA8J-10A-01D-A394-08	TCGA-4P-AA8J-10A-01D-A394-08	HNSC	Blood Derived Normal	DNA	BI	Illumina HiSeq 2000	Agilent Custom	VN:0.5.9-tpx	90	2015
TCGA-4R-AA8I-10B-01D-A385-10	TCGA-4R-AA8I-10B-01D-A385-10	LIHC	Blood Derived Normal	DNA	BCM	Illumina HiSeq 2500	Nimblegen HGSC	VN:0.6.2-r126	99	2014
TCGA-4T-AA8H-10B-01D-A40P-10	TCGA-4T-AA8H-10B-01D-A40P-10	COAD	Blood Derived Normal	DNA	BCM	Illumina HiSeq 2000	Nimblegen HGSC	VN:0.6.2-r126	98.9	2014
TCGA-4W-AA9R-10A-01D-A394-08	TCGA-4W-AA9R-10A-01D-A394-08	GBM	Blood Derived Normal	DNA	BI	Illumina HiSeq 2000	Agilent Custom	VN:0.5.9-tpx	84.8	2015
TCGA-4W-AA9S-10A-01D-A394-08	TCGA-4W-AA9S-10A-01D-A394-08	GBM	Blood Derived Normal	DNA	BI	Illumina HiSeq 2000	Agilent Custom	VN:0.5.9-tpx	85.9	2015
TCGA-4W-AA9T-10A-01D-A394-08	TCGA-4W-AA9T-10A-01D-A394-08	GBM	Blood Derived Normal	DNA	BI	Illumina HiSeq 2000	Agilent Custom	VN:0.5.9-tpx	84.3	2015
TCGA-4Z-AA7M-10A-01D-A394-08	TCGA-4Z-AA7M-10A-01D-A394-08	BLCA	Blood Derived Normal	DNA	BI	Illumina HiSeq 2000	Agilent Custom	VN:0.5.9-tpx	88.4	2014
TCGA-4Z-AA7N-10A-01D-A394-08	TCGA-4Z-AA7N-10A-01D-A394-08	BLCA	Blood Derived Normal	DNA	BI	Illumina HiSeq 2000	Agilent Custom	VN:0.5.9-tpx	88.8	2014
TCGA-4Z-AA7O-10A-01D-A394-08	TCGA-4Z-AA7O-10A-01D-A394-08	BLCA	Blood Derived Normal	DNA	BI	Illumina HiSeq 2000	Agilent Custom	VN:0.5.9-tpx	87.4	2014
TCGA-4Z-AA7Q-10A-01D-A394-08	TCGA-4Z-AA7Q-10A-01D-A394-08	BLCA	Blood Derived Normal	DNA	BI	Illumina HiSeq 2000	Agilent Custom	VN:0.5.9-tpx	85.3	2014
TCGA-4Z-AA7R-10A-01D-A394-08	TCGA-4Z-AA7R-10A-01D-A394-08	BLCA	Blood Derived Normal	DNA	BI	Illumina HiSeq 2000	Agilent Custom	VN:0.5.9-tpx	88	2014
TCGA-4Z-AA7S-10A-01D-A394-08	TCGA-4Z-AA7S-10A-01D-A394-08	BLCA	Blood Derived Normal	DNA	BI	Illumina HiSeq 2000	Agilent Custom	VN:0.5.9-tpx	88.6	2014
TCGA-4Z-AA7W-10A-01D-A394-08	TCGA-4Z-AA7W-10A-01D-A394-08	BLCA	Blood Derived Normal	DNA	BI	Illumina HiSeq 2000	Agilent Custom	VN:0.5.9-tpx	86.6	2014
TCGA-4Z-AA7Y-10A-01D-A394-08	TCGA-4Z-AA7Y-10A-01D-A394-08	BLCA	Blood Derived Normal	DNA	BI	Illumina HiSeq 2000	Agilent Custom	VN:0.5.9-tpx	87.2	2014
TCGA-4Z-AA80-10A-01D-A394-08	TCGA-4Z-AA80-10A-01D-A394-08	BLCA	Blood Derived Normal	DNA	BI	Illumina HiSeq 2000	Agilent Custom	VN:0.5.9-tpx	88.3	2014
TCGA-4Z-AA81-10A-01D-A394-08	TCGA-4Z-AA81-10A-01D-A394-08	BLCA	Blood Derived Normal	DNA	BI	Illumina HiSeq 2000	Agilent Custom	VN:0.5.9-tpx	85.9	2014
TCGA-4Z-AA82-10A-01D-A394-08	TCGA-4Z-AA82-10A-01D-A394-08	BLCA	Blood Derived Normal	DNA	BI	Illumina HiSeq 2000	Agilent Custom	VN:0.5.9-tpx	86.6	2014
TCGA-4Z-AA83-10A-01D-A394-08	TCGA-4Z-AA83-10A-01D-A394-08	BLCA	Blood Derived Normal	DNA	BI	Illumina HiSeq 2000	Agilent Custom	VN:0.5.9-tpx	88	2014
TCGA-4Z-AA84-10A-01D-A394-08	TCGA-4Z-AA84-10A-01D-A394-08	BLCA	Blood Derived Normal	DNA	BI	Illumina HiSeq 2000	Agilent Custom	VN:0.5.9-tpx	89.7	2014
TCGA-4Z-AA86-10A-01D-A394-08	TCGA-4Z-AA86-10A-01D-A394-08	BLCA	Blood Derived Normal	DNA	BI	Illumina HiSeq 2000	Agilent Custom	VN:0.5.9-tpx	88.7	2014
TCGA-4Z-AA87-10A-01D-A394-08	TCGA-4Z-AA87-10A-01D-A394-08	BLCA	Blood Derived Normal	DNA	BI	Illumina HiSeq 2000	Agilent Custom	VN:0.5.9-tpx	87.1	2014
TCGA-4Z-AA89-10A-01D-A394-08	TCGA-4Z-AA89-10A-01D-A394-08	BLCA	Blood Derived Normal	DNA	BI	Illumina HiSeq 2000	Agilent Custom	VN:0.5.9-tpx	86.2	2014
TCGA-50-5044-10A-01D-1855-08	TCGA-50-5044-10A-01D-1855-08	LUAD	Blood Derived Normal	DNA	BI	Illumina HiSeq 2000	Agilent Custom	VN:0.5.9-r16	88.3	2012
TCGA-50-5045-10A-01D-1625-08	TCGA-50-5045-10A-01D-1625-08	LUAD	Blood Derived Normal	DNA	BI	Illumina HiSeq 2000	Agilent Custom	VN:0.5.9-r16	84.2	2011
TCGA-50-5049-10A-01D-1625-08	TCGA-50-5049-10A-01D-1625-08	LUAD	Blood Derived Normal	DNA	BI	Illumina HiSeq 2000	Agilent Custom	VN:0.5.9-r16	84.3	2011
TCGA-50-5051-10A-01D-1855-08	TCGA-50-5051-10A-01D-1855-08	LUAD	Blood Derived Normal	DNA	BI	Illumina HiSeq 2000	Agilent Custom	VN:0.5.9-r16	89.9	2012
TCGA-50-5055-10A-01D-1625-08	TCGA-50-5055-10A-01D-1625-08	LUAD	Blood Derived Normal	DNA	BI	Illumina HiSeq 2000	Agilent Custom	VN:0.5.9-r16	91.7	2012
TCGA-50-5066-10A-01D-1625-08	TCGA-50-5066-10A-01D-1625-08	LUAD	Blood Derived Normal	DNA	BI	Illumina HiSeq 2000	Agilent Custom	VN:0.5.9-r16	87.2	2014
TCGA-50-5068-10A-01D-1625-08	TCGA-50-5068-10A-01D-1625-08	LUAD	Blood Derived Normal	DNA	BI	Illumina HiSeq 2000	Agilent Custom	VN:0.5.9-r16	86.3	2011
TCGA-50-5072-10A-01D-1855-08	TCGA-50-5072-10A-01D-1855-08	LUAD	Blood Derived Normal	DNA	BI	Illumina HiSeq 2000	Agilent Custom	VN:0.5.9-r16	89.5	2012
TCGA-50-5930-11A-01D-1753-08	TCGA-50-5930-11A-01D-1753-08	LUAD	Solid Tissue Normal	DNA	BI	Illumina HiSeq 2000	Agilent Custom	VN:0.5.9-r16	86.9	2012
TCGA-50-5931-11A-01D-1753-08	TCGA-50-5931-11A-01D-1753-08	LUAD	Solid Tissue Normal	DNA	BI	Illumina HiSeq 2000	Agilent Custom	VN:0.5.9-r16	87.3	2012
TCGA-50-5932-11A-01D-1753-08	TCGA-50-5932-11A-01D-1753-08	LUAD	Solid Tissue Normal	DNA	BI	Illumina HiSeq 2000	Agilent Custom	VN:0.5.9-r16	86	2012
TCGA-50-5933-11A-01D-1753-08	TCGA-50-5933-11A-01D-1753-08	LUAD	Solid Tissue Normal	DNA	BI	Illumina HiSeq 2000	Agilent Custom	VN:0.5.9-r16	86.6	2012
TCGA-50-5935-11A-01D-1753-08	TCGA-50-5935-11A-01D-1753-08	LUAD	Solid Tissue Normal	DNA	BI	Illumina HiSeq 2000	Agilent Custom	VN:0.5.9-r16	85.4	2012
TCGA-50-5936-11A-01D-1625-08	TCGA-50-5936-11A-01D-1625-08	LUAD	Solid Tissue Normal	DNA	BI	Illumina HiSeq 2000	Agilent Custom	VN:0.5.9-r16	85.3	2011
TCGA-50-5939-11A-01D-1625-08	TCGA-50-5939-11A-01D-1625-08	LUAD	Solid Tissue Normal	DNA	BI	Illumina HiSeq 2000	Agilent Custom	VN:0.5.9-tpx	87.2	2013
TCGA-50-5941-10A-01D-1753-08	TCGA-50-5941-10A-01D-1753-08	LUAD	Blood Derived Normal	DNA	BI	Illumina HiSeq 2000	Agilent Custom	VN:0.5.9-r16	86.6	2012
TCGA-50-5942-10A-01D-1753-08	TCGA-50-5942-10A-01D-1753-08	LUAD	Blood Derived Normal	DNA	BI	Illumina HiSeq 2000	Agilent Custom	VN:0.5.9-r16	87	2012
TCGA-50-5944-10A-01D-1753-08	TCGA-50-5944-10A-01D-1753-08	LUAD	Blood Derived Normal	DNA	BI	Illumina HiSeq 2000	Agilent Custom	VN:0.5.9-r16	87.8	2012
TCGA-50-5946-10A-01D-1753-08	TCGA-50-5946-10A-01D-1753-08	LUAD	Blood Derived Normal	DNA	BI	Illumina HiSeq 2000	Agilent Custom	VN:0.5.9-r16	88.5	2012
TCGA-50-6590-11A-01D-1855-08	TCGA-50-6590-11A-01D-1855-08	LUAD	Solid Tissue Normal	DNA	BI	Illumina HiSeq 2000	Agilent Custom	VN:0.5.9-r16	89.3	2012
TCGA-50-6591-11A-01D-1753-08	TCGA-50-6591-11A-01D-1753-08	LUAD	Solid Tissue Normal	DNA	BI	Illumina HiSeq 2000	Agilent Custom	VN:0.5.9-tpx	89.7	2013
TCGA-50-6592-11A-01D-1753-08	TCGA-50-6592-11A-01D-1753-08	LUAD	Solid Tissue Normal	DNA	BI	Illumina HiSeq 2000	Agilent Custom	VN:0.5.9-r16	87.6	2012
TCGA-50-6593-11A-01D-1753-08	TCGA-50-6593-11A-01D-1753-08	LUAD	Solid Tissue Normal	DNA	BI	Illumina HiSeq 2000	Agilent Custom	VN:0.5.9-r16	87.5	2012
TCGA-50-6594-11A-01D-1753-08	TCGA-50-6594-11A-01D-1753-08	LUAD	Solid Tissue Normal	DNA	BI	Illumina HiSeq 2000	Agilent Custom	VN:0.5.9-r16	86.5	2012
TCGA-50-6595-11A-01D-1855-08	TCGA-50-6595-11A-01D-1855-08	LUAD	Solid Tissue Normal	DNA	BI	Illumina HiSeq 2000	Agilent Custom	VN:0.5.9-r16	89.6	2012
TCGA-50-6597-10A-01D-1855-08	TCGA-50-6597-10A-01D-1855-08	LUAD	Blood Derived Normal	DNA	BI	Illumina HiSeq 2000	Agilent Custom	VN:0.5.9-r16	89.9	2012
TCGA-50-6673-11A-02D-1945-08	TCGA-50-6673-11A-02D-1945-08	LUAD	Solid Tissue Normal	DNA	BI	Illumina HiSeq 2000	Agilent Custom	VN:0.5.9-r16	89.8	2012
TCGA-50-7109-11A-01D-2036-08	TCGA-50-7109-11A-01D-2036-08	LUAD	Solid Tissue Normal	DNA	BI	Illumina HiSeq 2000	Agilent Custom	VN:0.5.9-tpx	87.7	2012
TCGA-50-8457-10A-01D-2323-08	TCGA-50-8457-10A-01D-2323-08	LUAD	Blood Derived Normal	DNA	BI	Illumina HiSeq 2000	Agilent Custom	VN:0.5.9-tpx	91.5	2013
TCGA-50-8459-10A-01D-2323-08	TCGA-50-8459-10A-01D-2323-08	LUAD	Blood Derived Normal	DNA	BI	Illumina HiSeq 2000	Agilent Custom	VN:0.5.9-tpx	91.9	2013
TCGA-50-8460-10A-01D-2323-08	TCGA-50-8460-10A-01D-2323-08	LUAD	Blood Derived Normal	DNA	BI	Illumina HiSeq 2000	Agilent Custom	VN:0.5.9-tpx	89.8	2013
TCGA-51-4079-11A-01D-1458-08	TCGA-51-4079-11A-01D-1458-08	LUSC	Solid Tissue Normal	DNA	BI	Illumina HiSeq 2000	Agilent Custom	VN:0.5.9-r16	92.5	2011
TCGA-51-4080-11A-01D-1458-08	TCGA-51-4080-11A-01D-1458-08	LUSC	Solid Tissue Normal	DNA	BI	Illumina HiSeq 2000	Agilent Custom	VN:0.5.9-r16	91.9	2011
TCGA-51-4081-11A-01D-1458-08	TCGA-51-4081-11A-01D-1458-08	LUSC	Solid Tissue Normal	DNA	BI	Illumina HiSeq 2000	Agilent Custom	VN:0.5.9-r16	92.5	2011
TCGA-51-6867-11A-01D-2042-08	TCGA-LUSC-6867-NT-01D-2042-08	LUSC	Solid Tissue Normal	DNA	BI	Illumina HiSeq 2000	Agilent Custom	VN:0.5.9-tpx	86.2	2014
TCGA-52-7622-10A-01D-2122-08	TCGA-LUSC-7622-NB-01D-2122-08	LUSC	Blood Derived Normal	DNA	BI	Illumina HiSeq 2000	Agilent Custom	VN:0.5.9-tpx	88.8	2012
TCGA-52-7809-10A-01D-2122-08	TCGA-LUSC-7809-NB-01D-2122-08	LUSC	Blood Derived Normal	DNA	BI	Illumina HiSeq 2000	Agilent Custom	VN:0.5.9-tpx	88.7	2012
TCGA-52-7810-10A-01D-2122-08	TCGA-LUSC-7810-NB-01D-2122-08	LUSC	Blood Derived Normal	DNA	BI	Illumina HiSeq 2000	Agilent Custom	VN:0.5.9-tpx	88.6	2012
TCGA-52-7811-10A-01D-2122-08	TCGA-LUSC-7811-NB-01D-2122-08	LUSC	Blood Derived Normal	DNA	BI	Illumina HiSeq 2000	Agilent Custom	VN:0.5.9-tpx	90.3	2012
TCGA-52-7812-10A-01D-2122-08	TCGA-LUSC-7812-NB-01D-2122-08	LUSC	Blood Derived Normal	DNA	BI	Illumina HiSeq 2000	Agilent Custom	VN:0.5.9-tpx	89.6	2012
TCGA-53-7624-10A-01D-2063-08	TCGA-53-7624-10A-01D-2063-08	LUAD	Blood Derived Normal	DNA	BI	Illumina HiSeq 2000	Agilent Custom	VN:0.5.9-tpx	86.8	2014
TCGA-53-7626-10A-01D-2063-08	TCGA-53-7626-10A-01D-2063-08	LUAD	Blood Derived Normal	DNA	BI	Illumina HiSeq 2000	Agilent Custom	VN:0.5.9-tpx	88.6	2012
TCGA-53-7813-10A-01D-2167-08	TCGA-53-7813-10A-01D-2167-08	LUAD	Blood Derived Normal	DNA	BI	Illumina HiSeq 2000	Agilent Custom	VN:0.5.9-tpx	85.9	2012
TCGA-53-A4EZ-10A-01D-A24P-08	TCGA-53-A4EZ-10A-01D-A24P-08	LUAD	Blood Derived Normal	DNA	BI	Illumina HiSeq 2000	Agilent Custom	VN:0.5.9-tpx	90	2013
TCGA-55-1592-11A-01D-0969-08	TCGA-55-1592-11A-01D-0969-08	LUAD	Solid Tissue Normal	DNA	BI	Illumina HiSeq 2000	Agilent Custom	VN:0.5.9-tpx	93	2013
TCGA-55-1594-11A-01D-1040-01	TCGA-55-1594-11A-01D-1040-01	LUAD	Solid Tissue Normal	DNA	BI	Illumina HiSeq 2000	Agilent Custom	VN:0.5.9-tpx	92.5	2013
TCGA-55-1595-11A-01D-0969-08	TCGA-55-1595-11A-01D-0969-08	LUAD	Solid Tissue Normal	DNA	BI	Illumina HiSeq 2000	Agilent Custom	VN:0.5.9-tpx	93.5	2013
TCGA-55-1596-11A-01D-1040-01	TCGA-55-1596-11A-01D-1040-01	LUAD	Solid Tissue Normal	DNA	BI	Illumina HiSeq 2000	Agilent Custom	VN:0.5.9-tpx	91.5	2013
TCGA-55-5899-10A-01D-1625-08	TCGA-55-5899-10A-01D-1625-08	LUAD	Blood Derived Normal	DNA	BI	Illumina HiSeq 2000	Agilent Custom	VN:0.5.9-r16	84.8	2011
TCGA-55-6543-10A-01D-1753-08	TCGA-55-6543-10A-01D-1753-08	LUAD	Blood Derived Normal	DNA	BI	Illumina HiSeq 2000	Agilent Custom	VN:0.5.9-r16	85.8	2012
TCGA-55-6642-11A-01D-1855-08	TCGA-55-6642-11A-01D-1855-08	LUAD	Solid Tissue Normal	DNA	BI	Illumina HiSeq 2000	Agilent Custom	VN:0.5.9-r16	87.9	2012
TCGA-55-6712-10A-01D-1855-08	TCGA-55-6712-10A-01D-1855-08	LUAD	Blood Derived Normal	DNA	BI	Illumina HiSeq 2000	Agilent Custom	VN:0.5.9-r16	90.3	2012
TCGA-55-6968-11A-01D-1945-08	TCGA-55-6968-11A-01D-1945-08	LUAD	Solid Tissue Normal	DNA	BI	Illumina HiSeq 2000	Agilent Custom	VN:0.5.9-r16	84.8	2012
TCGA-55-6969-11A-01D-1945-08	TCGA-55-6969-11A-01D-1945-08	LUAD	Solid Tissue Normal	DNA	BI	Illumina HiSeq 2000	Agilent Custom	VN:0.5.9-r16	92.7	2012
TCGA-55-6970-11A-01D-1945-08	TCGA-55-6970-11A-01D-1945-08	LUAD	Solid Tissue Normal	DNA	BI	Illumina HiSeq 2000	Agilent Custom	VN:0.5.9-r16	90.6	2012
TCGA-55-6971-11A-01D-1945-08	TCGA-55-6971-11A-01D-1945-08	LUAD	Solid Tissue Normal	DNA	BI	Illumina HiSeq 2000	Agilent Custom	VN:0.5.9-r16	89	2012
TCGA-55-6972-11A-01D-1945-08	TCGA-55-6972-11A-01D-1945-08	LUAD	Solid Tissue Normal	DNA	BI	Illumina HiSeq 2000	Agilent Custom	VN:0.5.9-r16	90.1	2012
TCGA-55-6975-11A-01D-1945-08	TCGA-55-6975-11A-01D-1945-08	LUAD	Solid Tissue Normal	DNA	BI	Illumina HiSeq 2000	Agilent Custom	VN:0.5.9-r16	90.1	2012
TCGA-55-6978-11A-01D-1945-08	TCGA-55-6978-11A-01D-1945-08	LUAD	Solid Tissue Normal	DNA	BI	Illumina HiSeq 2000	Agilent Custom	VN:0.5.9-r16	83.6	2012
TCGA-55-6979-11A-01D-1945-08	TCGA-55-6979-11A-01D-1945-08	LUAD	Solid Tissue Normal	DNA	BI	Illumina HiSeq 2000	Agilent Custom	VN:0.5.9-r16	84.2	2012
TCGA-55-6980-11A-01D-1945-08	TCGA-55-6980-11A-01D-1945-08	LUAD	Solid Tissue Normal	DNA	BI	Illumina HiSeq 2000	Agilent Custom	VN:0.5.9-r16	84.4	2012
TCGA-55-6981-11A-01D-1945-08	TCGA-55-6981-11A-01D-1945-08	LUAD	Solid Tissue Normal	DNA	BI	Illumina HiSeq 2000	Agilent Custom	VN:0.5.9-r16	94.3	2012
TCGA-55-6982-11A-01D-1945-08	TCGA-55-6982-11A-01D-1945-08	LUAD	Solid Tissue Normal	DNA	BI	Illumina HiSeq 2000	Agilent Custom	VN:0.5.9-r16	92.3	2012
TCGA-55-6983-11A-01D-1945-08	TCGA-55-6983-11A-01D-1945-08	LUAD	Solid Tissue Normal	DNA	BI	Illumina HiSeq 2000	Agilent Custom	VN:0.5.9-r16	85.5	2012
TCGA-55-6984-11A-01D-1945-08	TCGA-55-6984-11A-01D-1945-08	LUAD	Solid Tissue Normal	DNA	BI	Illumina HiSeq 2000	Agilent Custom	VN:0.5.9-r16	87.1	2012
TCGA-55-6985-11A-01D-1945-08	TCGA-55-6985-11A-01D-1945-08	LUAD	Solid Tissue Normal	DNA	BI	Illumina HiSeq 2000	Agilent Custom	VN:0.5.9-r16	81.9	2012
TCGA-55-6986-11A-01D-1945-08	TCGA-55-6986-11A-01D-1945-08	LUAD	Solid Tissue Normal	DNA	BI	Illumina HiSeq 2000	Agilent Custom	VN:0.5.9-r16	91.2	2012
TCGA-55-6987-11A-01D-1945-08	TCGA-55-6987-11A-01D-1945-08	LUAD	Solid Tissue Normal	DNA	BI	Illumina HiSeq 2000	Agilent Custom	VN:0.5.9-r16	86.7	2012
TCGA-55-7227-10A-01D-2036-08	TCGA-55-7227-10A-01D-2036-08	LUAD	Blood Derived Normal	DNA	BI	Illumina HiSeq 2000	Agilent Custom	VN:0.5.9-tpx	86.6	2014
TCGA-55-7281-10A-01D-2036-08	TCGA-55-7281-10A-01D-2036-08	LUAD	Solid Tissue Normal	DNA	BI	Illumina HiSeq 2000	Agilent Custom	VN:0.5.9-tpx	86.8	2014
TCGA-55-7281-11A-01D-2036-08	TCGA-55-7281-11A-01D-2036-08	LUAD	Blood Derived Normal	DNA	BI	Illumina HiSeq 2000	Agilent Custom	VN:0.5.9-tpx	86.8	2012
TCGA-55-7283-10A-01D-2036-08	TCGA-55-7283-10A-01D-2036-08	LUAD	Solid Tissue Normal	DNA	BI	Illumina HiSeq 2000	Agilent Custom	VN:0.5.9-tpx	89.2	2014
TCGA-55-7283-11A-01D-2036-08	TCGA-55-7283-11A-01D-2036-08	LUAD	Blood Derived Normal	DNA	BI	Illumina HiSeq 2000	Agilent Custom	VN:0.5.9-tpx	88.3	2012
TCGA-55-7284-10A-01D-2238-08	TCGA-55-7284-10A-01D-2238-08	LUAD	Blood Derived Normal	DNA	BI	Illumina HiSeq 2000	Agilent Custom	VN:0.5.9-tpx	91.3	2012
TCGA-55-7570-10A-01D-2036-08	TCGA-55-7570-10A-01D-2036-08	LUAD	Blood Derived Normal	DNA	BI	Illumina HiSeq 2000	Agilent Custom	VN:0.5.9-tpx	89.6	2014
TCGA-55-7570-11A-01D-2036-08	TCGA-55-7570-11A-01D-2036-08	LUAD	Solid Tissue Normal	DNA	BI	Illumina HiSeq 2000	Agilent Custom	VN:0.5.9-tpx	89.6	2014
TCGA-55-7573-11A-01D-2036-08	TCGA-55-7573-11A-01D-2036-08	LUAD	Solid Tissue Normal	DNA	BI	Illumina HiSeq 2000	Agilent Custom	VN:0.5.9-tpx	89.6	2012
TCGA-55-7574-10A-01D-2036-08	TCGA-55-7574-10A-01D-2036-08	LUAD	Blood Derived Normal	DNA	BI	Illumina HiSeq 2000	Agilent Custom	VN:0.5.9-tpx	87.8	2012
TCGA-55-7574-11A-01D-2036-08	TCGA-55-7574-11A-01D-2036-08	LUAD	Solid Tissue Normal	DNA	BI	Illumina HiSeq 2000	Agilent Custom	VN:0.5.9-tpx	86.8	2014
TCGA-55-7576-10A-01D-2063-08	TCGA-55-7576-10A-01D-2063-08	LUAD	Solid Tissue Normal	DNA	BI	Illumina HiSeq 2000	Agilent Custom	VN:0.5.9-tpx	89.8	2014
TCGA-55-7576-11A-01D-2063-08	TCGA-55-7576-11A-01D-2063-08	LUAD	Blood Derived Normal	DNA	BI	Illumina HiSeq 2000	Agilent Custom	VN:0.5.9-tpx	84.4	2012
TCGA-55-7724-10A-01D-2167-08	TCGA-55-7724-10A-01D-2167-08	LUAD	Blood Derived Normal	DNA	BI	Illumina HiSeq 2000	Agilent Custom	VN:0.5.9-tpx	89.4	2012
TCGA-55-7725-10A-01D-2167-08	TCGA-55-7725-10A-01D-2167-08	LUAD	Blood Derived Normal	DNA	BI	Illumina HiSeq 2000	Agilent Custom	VN:0.5.9-tpx	88.8	2012
TCGA-55-7726-10A-01D-2167-08	TCGA-55-7726-10A-01D-2167-08	LUAD	Blood Derived Normal	DNA	BI	Illumina HiSeq 2000	Agilent Custom	VN:0.5.9-tpx	84.2	2012
TCGA-55-7727-10A-01D-2167-08	TCGA-55-7727-10A-01D-2167-08	LUAD	Blood Derived Normal	DNA	BI	Illumina HiSeq 2000	Agilent Custom	VN:0.5.9-tpx	87.6	2012
TCGA-55-7728-10A-01D-2184-08	TCGA-55-7728-10A-01D-2184-08	LUAD	Blood Derived Normal	DNA	BI	Illumina HiSeq 2000	Agilent Custom	VN:0.5.9-tpx	91.5	2012
TCGA-55-7815-10A-01D-2167-08	TCGA-55-7815-10A-01D-2167-08	LUAD	Blood Derived Normal	DNA	BI	Illumina HiSeq 2000	Agilent Custom	VN:0.5.9-tpx	88.7	2012
TCGA-55-7816-10A-01D-2167-08	TCGA-55-7816-10A-01D-2167-08	LUAD	Blood Derived Normal	DNA	BI	Illumina HiSeq 2000	Agilent Custom	VN:0.5.9-tpx	87.9	2014
TCGA-55-7903-10A-01D-2167-08	TCGA-55-7903-10A-01D-2167-08	LUAD	Blood Derived Normal	DNA	BI	Illumina HiSeq 2000	Agilent Custom	VN:0.5.9-tpx	87.5	2012
TCGA-55-7907-10A-01D-2167-08	TCGA-55-7907-10A-01D-2167-08	LUAD	Blood Derived Normal	DNA	BI	Illumina HiSeq 2000	Agilent Custom	VN:0.5.9-tpx	85.6	2012
TCGA-55-7910-11A-01D-2167-08	TCGA-55-7910-11A-01D-2167-08	LUAD	Solid Tissue Normal	DNA	BI	Illumina HiSeq 2000	Agilent Custom	VN:0.5.9-tpx	85.5	2014
TCGA-55-7911-10A-01D-2167-08	TCGA-55-7911-10A-01D-2167-08	LUAD	Blood Derived Normal	DNA	BI	Illumina HiSeq 2000	Agilent Custom	VN:0.5.9-tpx	88.7	2012
TCGA-55-7913-10A-01D-2238-08	TCGA-55-7913-10A-01D-2238-08	LUAD	Blood Derived Normal	DNA	BI	Illumina HiSeq 2000	Agilent Custom	VN:0.5.9-tpx	91.1	2012
TCGA-55-7914-10A-01D-2167-08	TCGA-55-7914-10A-01D-2167-08	LUAD	Blood Derived Normal	DNA	BI	Illumina HiSeq 2000	Agilent Custom	VN:0.5.9-tpx	83.2	2012
TCGA-55-7994-10A-01D-2184-08	TCGA-55-7994-10A-01D-2184-08	LUAD	Blood Derived Normal	DNA	BI	Illumina HiSeq 2000	Agilent Custom	VN:0.5.9-tpx	89.9	2014
TCGA-55-7995-10A-01D-2184-08	TCGA-55-7995-10A-01D-2184-08	LUAD	Blood Derived Normal	DNA	BI	Illumina HiSeq 2000	Agilent Custom	VN:0.5.9-tpx	90.9	2014
TCGA-55-8085-10A-01D-2238-08	TCGA-55-8085-10A-01D-2238-08	LUAD	Blood Derived Normal	DNA	BI	Illumina HiSeq 2000	Agilent Custom	VN:0.5.9-tpx	90.9	2012
TCGA-55-8087-10A-01D-2238-08	TCGA-55-8087-10A-01D-2238-08	LUAD	Blood Derived Normal	DNA	BI	Illumina HiSeq 2000	Agilent Custom	VN:0.5.9-tpx	90.9	2012
TCGA-55-8089-10A-01D-2238-08	TCGA-55-8089-10A-01D-2238-08	LUAD	Blood Derived Normal	DNA	BI	Illumina HiSeq 2000	Agilent Custom	VN:0.5.9-tpx	91.2	2012
TCGA-55-8090-10A-01D-2238-08	TCGA-55-8090-10A-01D-2238-08	LUAD	Blood Derived Normal	DNA	BI	Illumina HiSeq 2000	Agilent Custom	VN:0.5.9-tpx	90	2012
TCGA-55-8091-10A-01D-2238-08	TCGA-55-8091-10A-01D-2238-08	LUAD	Blood Derived Normal	DNA	BI	Illumina HiSeq 2000	Agilent Custom	VN:0.5.9-tpx	90.7	2012
TCGA-55-8092-10A-01D-2238-08	TCGA-55-8092-10A-01D-2238-08	LUAD	Blood Derived Normal	DNA	BI	Illumina HiSeq 2000	Agilent Custom	VN:0.5.9-tpx	90.8	2012
TCGA-55-8094-10A-01D-2238-08	TCGA-55-8094-10A-01D-2238-08	LUAD	Blood Derived Normal	DNA	BI	Illumina HiSeq 2000	Agilent Custom	VN:0.5.9-tpx	91.9	2012
TCGA-55-8096-10A-01D-2238-08	TCGA-55-8096-10A-01D-2238-08	LUAD	Blood Derived Normal	DNA	BI	Illumina HiSeq 2000	Agilent Custom	VN:0.5.9-tpx	92.9	2012
TCGA-55-8097-10A-01D-2238-08	TCGA-55-8097-10A-01D-2238-08	LUAD	Blood Derived Normal	DNA	BI	Illumina HiSeq 2000	Agilent Custom	VN:0.5.9-tpx	90.7	2012
TCGA-55-8203-10A-01D-2238-08	TCGA-55-8203-10A-01D-2238-08	LUAD	Blood Derived Normal	DNA	BI	Illumina HiSeq 2000	Agilent Custom	VN:0.5.9-tpx	90.5	2012
TCGA-55-8204-10A-01D-2238-08	TCGA-55-8204-10A-01D-2238-08	LUAD	Blood Derived Normal	DNA	BI	Illumina HiSeq 2000	Agilent Custom	VN:0.5.9-tpx	92.4	2012
TCGA-55-8205-10A-01D-2238-08	TCGA-55-8205-10A-01D-2238-08	LUAD	Blood Derived Normal	DNA	BI	Illumina HiSeq 2000	Agilent Custom	VN:0.5.9-tpx	90.7	2012
TCGA-55-8206-10A-01D-2238-08	TCGA-55-8206-10A-01D-2238-08	LUAD	Blood Derived Normal	DNA	BI	Illumina HiSeq 2000	Agilent Custom	VN:0.5.9-tpx	91.7	2012
TCGA-55-8207-10A-01D-2238-08	TCGA-55-8207-10A-01D-2238-08	LUAD	Blood Derived Normal	DNA	BI	Illumina HiSeq 2000	Agilent Custom	VN:0.5.9-tpx	91	2012
TCGA-55-8208-10A-01D-2238-08	TCGA-55-8208-10A-01D-2238-08	LUAD	Blood Derived Normal	DNA	BI	Illumina HiSeq 2000	Agilent Custom	VN:0.5.9-tpx	90.8	2012
TCGA-55-8299-10B-01D-2323-08	TCGA-55-8299-10B-01D-2323-08	LUAD	Blood Derived Normal	DNA	BI	Illumina HiSeq 2000	Agilent Custom	VN:0.5.9-tpx	92.4	2013
TCGA-55-8299-11A-01D-2284-08	TCGA-55-8299-11A-01D-2284-08	LUAD	Solid Tissue Normal	DNA	BI	Illumina HiSeq 2000	Agilent Custom	VN:0.5.9-tpx	87.1	2013
TCGA-55-8301-10A-01D-2284-08	TCGA-55-8301-10A-01D-2284-08	LUAD	Blood Derived Normal	DNA	BI	Illumina HiSeq 2000	Agilent Custom	VN:0.5.9-tpx	89.8	2013
TCGA-55-8302-10A-01D-2323-08	TCGA-55-8302-10A-01D-2323-08	LUAD	Blood Derived Normal	DNA	BI	Illumina HiSeq 2000	Agilent Custom	VN:0.5.9-tpx	91.9	2013
TCGA-55-8505-10A-01D-2393-08	TCGA-55-8505-10A-01D-2393-08	LUAD	Blood Derived Normal	DNA	BI	Illumina HiSeq 2000	Agilent Custom	VN:0.5.9-tpx	89.6	2012
TCGA-55-8506-10A-01D-2393-08	TCGA-55-8506-10A-01D-2393-08	LUAD	Blood Derived Normal	DNA	BI	Illumina HiSeq 2000	Agilent Custom	VN:0.5.9-tpx	91.4	2014
TCGA-55-8507-10A-01D-2393-08	TCGA-55-8507-10A-01D-2393-08	LUAD	Blood Derived Normal	DNA	BI	Illumina HiSeq 2000	Agilent Custom	VN:0.5.9-tpx	93.4	2013
TCGA-55-8508-10A-01D-2393-08	TCGA-55-8508-10A-01D-2393-08	LUAD	Blood Derived Normal	DNA	BI	Illumina HiSeq 2000	Agilent Custom	VN:0.5.9-tpx	91.6	2012
TCGA-55-8510-10A-01D-2393-08	TCGA-55-8510-10A-01D-2393-08	LUAD	Blood Derived Normal	DNA	BI	Illumina HiSeq 2000	Agilent Custom	VN:0.5.9-tpx	91.4	2013
TCGA-55-8511-10A-01D-2393-08	TCGA-55-8511-10A-01D-2393-08	LUAD	Blood Derived Normal	DNA	BI	Illumina HiSeq 2000	Agilent Custom	VN:0.5.9-tpx	90.6	2013
TCGA-55-8512-10A-01D-2393-08	TCGA-55-8512-10A-01D-2393-08	LUAD	Blood Derived Normal	DNA	BI	Illumina HiSeq 2000	Agilent Custom	VN:0.5.9-tpx	90.6	2012
TCGA-55-8513-10A-01D-2393-08	TCGA-55-8513-10A-01D-2393-08	LUAD	Blood Derived Normal	DNA	BI	Illumina HiSeq 2000	Agilent Custom	VN:0.5.9-tpx	84.5	2012
TCGA-55-8514-10A-01D-2393-08	TCGA-55-8514-10A-01D-2393-08	LUAD	Blood Derived Normal	DNA	BI	Illumina HiSeq 2000	Agilent Custom	VN:0.5.9-tpx	91.2	2013
TCGA-55-8614-10A-01D-2393-08	TCGA-55-8614-10A-01D-2393-08	LUAD	Blood Derived Normal	DNA	BI	Illumina HiSeq 2000	Agilent Custom	VN:0.5.9-tpx	91.6	2013
TCGA-55-8615-10A-01D-2393-08	TCGA-55-8615-10A-01D-2393-08	LUAD	Blood Derived Normal	DNA	BI	Illumina HiSeq 2000	Agilent Custom	VN:0.5.9-tpx	90.5	2012
TCGA-55-8616-10A-01D-2393-08	TCGA-55-8616-10A-01D-2393-08	LUAD	Blood Derived Normal	DNA	BI	Illumina HiSeq 2000	Agilent Custom	VN:0.5.9-tpx	91.5	2013
TCGA-55-8619-10A-01D-2393-08	TCGA-55-8619-10A-01D-2393-08	LUAD	Blood Derived Normal	DNA	BI	Illumina HiSeq 2000	Agilent Custom	VN:0.5.9-tpx	90	2012
TCGA-55-8620-10A-01D-2393-08	TCGA-55-8620-10A-01D-2393-08	LUAD	Blood Derived Normal	DNA	BI	Illumina HiSeq 2000	Agilent Custom	VN:0.5.9-tpx	90.7	2013
TCGA-55-8621-10A-01D-2393-08	TCGA-55-8621-10A-01D-2393-08	LUAD	Blood Derived Normal	DNA	BI	Illumina HiSeq 2000	Agilent Custom	VN:0.5.9-tpx	92.1	2013
TCGA-55-A48X-10A-01D-A24F-08	TCGA-55-A48X-10A-01D-A24F-08	LUAD	Blood Derived Normal	DNA	BI	Illumina HiSeq 2000	Agilent Custom	VN:0.5.9-tpx	85.7	2013
TCGA-55-A48Y-10A-01D-A24F-08	TCGA-55-A48Y-10A-01D-A24F-08	LUAD	Blood Derived Normal	DNA	BI	Illumina HiSeq 2000	Agilent Custom	VN:0.5.9-tpx	87.1	2013
TCGA-55-A48Z-10A-01D-A24P-08	TCGA-55-A48Z-10A-01D-A24P-08	LUAD	Blood Derived Normal	DNA	BI	Illumina HiSeq 2000	Agilent Custom	VN:0.5.9-tpx	90.6	2013
TCGA-55-A490-10A-01D-A24F-08	TCGA-55-A490-10A-01D-A24F-08	LUAD	Blood Derived Normal	DNA	BI	Illumina HiSeq 2000	Agilent Custom	VN:0.5.9-tpx	84.7	2013
TCGA-55-A491-10A-01D-A24F-08	TCGA-55-A491-10A-01D-A24F-08	LUAD	Blood Derived Normal	DNA	BI	Illumina HiSeq 2000	Agilent Custom	VN:0.5.9-tpx	87.1	2013
TCGA-55-A492-10A-01D-A24F-08	TCGA-55-A492-10A-01D-A24F-08	LUAD	Blood Derived Normal	DNA	BI	Illumina HiSeq 2000	Agilent Custom	VN:0.5.9-tpx	79.3	2013
TCGA-55-A493-10A-01D-A24F-08	TCGA-55-A493-10A-01D-A24F-08	LUAD	Blood Derived Normal	DNA	BI	Illumina HiSeq 2000	Agilent Custom	VN:0.5.9-tpx	89.1	2013
TCGA-55-A494-10A-01D-A24P-08	TCGA-55-A494-10A-01D-A24P-08	LUAD	Blood Derived Normal	DNA	BI	Illumina HiSeq 2000	Agilent Custom	VN:0.5.9-tpx	88.8	2013
TCGA-55-A4DF-10A-01D-A24F-08	TCGA-55-A4DF-10A-01D-A24F-08	LUAD	Blood Derived Normal	DNA	BI	Illumina HiSeq 2000	Agilent Custom	VN:0.5.9-tpx	90.1	2013
TCGA-55-A4DG-10A-01D-A24F-08	TCGA-55-A4DG-10A-01D-A24F-08	LUAD	Blood Derived Normal	DNA	BI	Illumina HiSeq 2000	Agilent Custom	VN:0.5.9-tpx	89.7	2013
TCGA-55-A57B-10A-01D-A39A-08	TCGA-55-A57B-10A-01D-A39A-08	LUAD	Blood Derived Normal	DNA	BI	Illumina HiSeq 2000	Agilent Custom	VN:0.5.9-tpx	85.2	2014
TCGA-56-1622-11A-01D-1521-08	TCGA-56-1622-11A-01D-1521-08	LUSC	Solid Tissue Normal	DNA	BI	Illumina HiSeq 2000	Agilent Custom	VN:0.5.7-6	93.5	2011
TCGA-56-5897-10A-01D-1632-08	TCGA-56-5897-10A-01D-1632-08	LUSC	Blood Derived Normal	DNA	BI	Illumina HiSeq 2000	Agilent Custom	VN:0.5.9-r16	85.1	2011
TCGA-56-5898-10A-01D-1632-08	TCGA-56-5898-10A-01D-1632-08	LUSC	Blood Derived Normal	DNA	BI	Illumina HiSeq 2000	Agilent Custom	VN:0.5.9-r16	83.4	2011
TCGA-56-6545-10A-01D-1817-08	TCGA-56-6545-10A-01D-1817-08	LUSC	Blood Derived Normal	DNA	BI	Illumina HiSeq 2000	Agilent Custom	VN:0.5.9-r16	91	2012
TCGA-56-6546-10A-01D-1817-08	TCGA-56-6546-10A-01D-1817-08	LUSC	Blood Derived Normal	DNA	BI	Illumina HiSeq 2000	Agilent Custom	VN:0.5.9-r16	90.7	2012
TCGA-56-7221-10A-01D-2042-08	TCGA-LUSC-7221-NB-01D-2042-08	LUSC	Blood Derived Normal	DNA	BI	Illumina HiSeq 2000	Agilent Custom	VN:0.5.9-tpx	88.8	2014
TCGA-56-7222-10A-01D-2042-08	TCGA-LUSC-7222-NB-01D-2042-08	LUSC	Blood Derived Normal	DNA	BI	Illumina HiSeq 2000	Agilent Custom	VN:0.5.9-tpx	89.5	2014
TCGA-56-7222-11A-01D-2042-08	TCGA-LUSC-7222-NT-01D-2042-08	LUSC	Solid Tissue Normal	DNA	BI	Illumina HiSeq 2000	Agilent Custom	VN:0.5.9-tpx	88.6	2014
TCGA-56-7223-10A-01D-2042-08	TCGA-LUSC-7223-NB-01D-2042-08	LUSC	Blood Derived Normal	DNA	BI	Illumina HiSeq 2000	Agilent Custom	VN:0.5.9-tpx	88.2	2014
TCGA-56-7579-10A-01D-2042-08	TCGA-LUSC-7579-NB-01D-2042-08	LUSC	Solid Tissue Normal	DNA	BI	Illumina HiSeq 2000	Agilent Custom	VN:0.5.9-tpx	89.5	2014
TCGA-56-7579-11A-01D-2042-08	TCGA-LUSC-7579-NT-01D-2042-08	LUSC	Blood Derived Normal	DNA	BI	Illumina HiSeq 2000	Agilent Custom	VN:0.5.9-tpx	88.4	2014
TCGA-56-7580-10A-01D-2042-08	TCGA-LUSC-7580-NB-01D-2042-08	LUSC	Blood Derived Normal	DNA	BI	Illumina HiSeq 2000	Agilent Custom	VN:0.5.9-tpx	90.4	2014
TCGA-56-7580-11A-01D-2042-08	TCGA-LUSC-7580-NT-01D-2042-08	LUSC	Solid Tissue Normal	DNA	BI	Illumina HiSeq 2000	Agilent Custom	VN:0.5.9-tpx	90.4	2014
TCGA-56-7582-10A-01D-2042-08	TCGA-LUSC-7582-NB-01D-2042-08	LUSC	Blood Derived Normal	DNA	BI	Illumina HiSeq 2000	Agilent Custom	VN:0.5.9-tpx	88.8	2014
TCGA-56-7582-11A-01D-2042-08	TCGA-LUSC-7582-NT-01D-2042-08	LUSC	Solid Tissue Normal	DNA	BI	Illumina HiSeq 2000	Agilent Custom	VN:0.5.9-tpx	88.4	2014
TCGA-56-7730-11A-01D-2122-08	TCGA-LUSC-7730-NT-01D-2122-08	LUSC	Solid Tissue Normal	DNA	BI	Illumina HiSeq 2000	Agilent Custom	VN:0.5.9-tpx	89.1	2012
TCGA-56-7731-10A-01D-2122-08	TCGA-LUSC-7731-NB-01D-2122-08	LUSC	Blood Derived Normal	DNA	BI	Illumina HiSeq 2000	Agilent Custom	VN:0.5.9-tpx	86.1	2012
TCGA-56-7731-11A-01D-2122-08	TCGA-LUSC-7731-NT-01D-2122-08	LUSC	Solid Tissue Normal	DNA	BI	Illumina HiSeq 2000	Agilent Custom	VN:0.5.9-tpx	89.2	2012
TCGA-56-7822-10A-01D-2122-08	TCGA-LUSC-7822-NB-01D-2122-08	LUSC	Solid Tissue Normal	DNA	BI	Illumina HiSeq 2000	Agilent Custom	VN:0.5.9-tpx	88.8	2014
TCGA-56-7822-11A-01D-2122-08	TCGA-LUSC-7822-NT-01D-2122-08	LUSC	Blood Derived Normal	DNA	BI	Illumina HiSeq 2000	Agilent Custom	VN:0.5.9-tpx	88.5	2014
TCGA-56-7823-10A-01D-2244-08	TCGA-56-7823-10A-01D-2244-08	LUSC	Blood Derived Normal	DNA	BI	Illumina HiSeq 2000	Agilent Custom	VN:0.5.9-tpx	94.2	2013
TCGA-56-8082-10A-01D-2244-08	TCGA-56-8082-10A-01D-2244-08	LUSC	Blood Derived Normal	DNA	BI	Illumina HiSeq 2000	Agilent Custom	VN:0.5.9-tpx	87.5	2012
TCGA-56-8083-10A-01D-2244-08	TCGA-56-8083-10A-01D-2244-08	LUSC	Blood Derived Normal	DNA	BI	Illumina HiSeq 2000	Agilent Custom	VN:0.5.9-tpx	89.3	2012
TCGA-56-8201-10A-01D-2244-08	TCGA-56-8201-10A-01D-2244-08	LUSC	Blood Derived Normal	DNA	BI	Illumina HiSeq 2000	Agilent Custom	VN:0.5.9-tpx	90.1	2012
TCGA-56-8304-10A-01D-2323-08	TCGA-56-8304-10A-01D-2323-08	LUSC	Blood Derived Normal	DNA	BI	Illumina HiSeq 2000	Agilent Custom	VN:0.5.9-tpx	92	2013
TCGA-56-8305-11A-01D-2293-08	TCGA-56-8305-11A-01D-2293-08	LUSC	Solid Tissue Normal	DNA	BI	Illumina HiSeq 2000	Agilent Custom	VN:0.5.9-tpx	90.3	2012
TCGA-56-8307-10A-01D-2293-08	TCGA-56-8307-10A-01D-2293-08	LUSC	Blood Derived Normal	DNA	BI	Illumina HiSeq 2000	Agilent Custom	VN:0.5.9-tpx	91.9	2012
TCGA-56-8308-10A-01D-2293-08	TCGA-56-8308-10A-01D-2293-08	LUSC	Blood Derived Normal	DNA	BI	Illumina HiSeq 2000	Agilent Custom	VN:0.5.9-tpx	90.6	2012
TCGA-56-8309-10A-01D-2293-08	TCGA-56-8309-10A-01D-2293-08	LUSC	Blood Derived Normal	DNA	BI	Illumina HiSeq 2000	Agilent Custom	VN:0.5.9-tpx	89.4	2012
TCGA-56-8503-10A-01D-2395-08	TCGA-56-8503-10A-01D-2395-08	LUSC	Blood Derived Normal	DNA	BI	Illumina HiSeq 2000	Agilent Custom	VN:0.5.9-tpx	90.8	2013
TCGA-56-8504-10A-01D-2395-08	TCGA-56-8504-10A-01D-2395-08	LUSC	Blood Derived Normal	DNA	BI	Illumina HiSeq 2000	Agilent Custom	VN:0.5.9-tpx	90.7	2013
TCGA-56-8504-11A-01D-2395-08	TCGA-56-8504-11A-01D-2395-08	LUSC	Solid Tissue Normal	DNA	BI	Illumina HiSeq 2000	Agilent Custom	VN:0.5.9-tpx	90.7	2013
TCGA-56-8622-10A-01D-2395-08	TCGA-56-8622-10A-01D-2395-08	LUSC	Blood Derived Normal	DNA	BI	Illumina HiSeq 2000	Agilent Custom	VN:0.5.9-tpx	90.6	2013
TCGA-56-8622-11A-01D-2395-08	TCGA-56-8622-11A-01D-2395-08	LUSC	Solid Tissue Normal	DNA	BI	Illumina HiSeq 2000	Agilent Custom	VN:0.5.9-tpx	91.2	2013
TCGA-56-8623-10A-01D-2395-08	TCGA-56-8623-10A-01D-2395-08	LUSC	Solid Tissue Normal	DNA	BI	Illumina HiSeq 2000	Agilent Custom	VN:0.5.9-tpx	91.8	2013
TCGA-56-8623-11A-01D-2395-08	TCGA-56-8623-11A-01D-2395-08	LUSC	Blood Derived Normal	DNA	BI	Illumina HiSeq 2000	Agilent Custom	VN:0.5.9-tpx	90.7	2013
TCGA-56-8624-10A-01D-2395-08	TCGA-56-8624-10A-01D-2395-08	LUSC	Blood Derived Normal	DNA	BI	Illumina HiSeq 2000	Agilent Custom	VN:0.5.9-tpx	89.8	2013
TCGA-56-8624-11A-01D-2395-08	TCGA-56-8624-11A-01D-2395-08	LUSC	Solid Tissue Normal	DNA	BI	Illumina HiSeq 2000	Agilent Custom	VN:0.5.9-tpx	91.8	2013
TCGA-56-8625-10A-01D-2395-08	TCGA-56-8625-10A-01D-2395-08	LUSC	Solid Tissue Normal	DNA	BI	Illumina HiSeq 2000	Agilent Custom	VN:0.5.9-tpx	89.4	2013
TCGA-56-8625-11A-01D-2395-08	TCGA-56-8625-11A-01D-2395-08	LUSC	Blood Derived Normal	DNA	BI	Illumina HiSeq 2000	Agilent Custom	VN:0.5.9-tpx	90.6	2013
TCGA-56-8626-10A-01D-2395-08	TCGA-56-8626-10A-01D-2395-08	LUSC	Blood Derived Normal	DNA	BI	Illumina HiSeq 2000	Agilent Custom	VN:0.5.9-tpx	91.8	2013
TCGA-56-8628-10A-01D-2395-08	TCGA-56-8628-10A-01D-2395-08	LUSC	Solid Tissue Normal	DNA	BI	Illumina HiSeq 2000	Agilent Custom	VN:0.5.9-tpx	88.9	2013
TCGA-56-8628-11A-01D-2395-08	TCGA-56-8628-11A-01D-2395-08	LUSC	Blood Derived Normal	DNA	BI	Illumina HiSeq 2000	Agilent Custom	VN:0.5.9-tpx	90.6	2013
TCGA-56-8629-10A-01D-2395-08	TCGA-56-8629-10A-01D-2395-08	LUSC	Blood Derived Normal	DNA	BI	Illumina HiSeq 2000	Agilent Custom	VN:0.5.9-tpx	90.7	2013
TCGA-56-8629-11A-01D-2395-08	TCGA-56-8629-11A-01D-2395-08	LUSC	Solid Tissue Normal	DNA	BI	Illumina HiSeq 2000	Agilent Custom	VN:0.5.9-tpx	90.5	2013
TCGA-56-A49D-10A-01D-A24F-08	TCGA-56-A49D-10A-01D-A24F-08	LUSC	Blood Derived Normal	DNA	BI	Illumina HiSeq 2000	Agilent Custom	VN:0.5.9-tpx	84.3	2013
TCGA-56-A4BW-10A-01D-A24F-08	TCGA-56-A4BW-10A-01D-A24F-08	LUSC	Blood Derived Normal	DNA	BI	Illumina HiSeq 2000	Agilent Custom	VN:0.5.9-tpx	86.4	2013
TCGA-56-A4BX-10A-01D-A24F-08	TCGA-56-A4BX-10A-01D-A24F-08	LUSC	Blood Derived Normal	DNA	BI	Illumina HiSeq 2000	Agilent Custom	VN:0.5.9-tpx	90.3	2013
TCGA-56-A4BY-10A-01D-A24F-08	TCGA-56-A4BY-10A-01D-A24F-08	LUSC	Blood Derived Normal	DNA	BI	Illumina HiSeq 2000	Agilent Custom	VN:0.5.9-tpx	87.2	2013
TCGA-56-A4ZJ-10A-01D-A25L-08	TCGA-56-A4ZJ-10A-01D-A25L-08	LUSC	Blood Derived Normal	DNA	BI	Illumina HiSeq 2000	Agilent Custom	VN:0.5.9-tpx	90	2013
TCGA-56-A4ZK-10A-01D-A25L-08	TCGA-56-A4ZK-10A-01D-A25L-08	LUSC	Blood Derived Normal	DNA	BI	Illumina HiSeq 2000	Agilent Custom	VN:0.5.9-tpx	91.5	2013
TCGA-56-A5DR-10A-01D-A27N-08	TCGA-56-A5DR-10A-01D-A27N-08	LUSC	Blood Derived Normal	DNA	BI	Illumina HiSeq 2000	Agilent Custom	VN:0.5.9-tpx	90.4	2013
TCGA-56-A5DS-10A-01D-A27N-08	TCGA-56-A5DS-10A-01D-A27N-08	LUSC	Blood Derived Normal	DNA	BI	Illumina HiSeq 2000	Agilent Custom	VN:0.5.9-tpx	92.2	2013
TCGA-56-A62T-10A-01D-A401-08	TCGA-56-A62T-10A-01D-A401-08	LUSC	Blood Derived Normal	DNA	BI	Illumina HiSeq 2000	Agilent Custom	VN:0.5.9-tpx	88.1	2015
TCGA-57-1992-11A-01W-0700-08	TCGA-57-1992-11A-01W-0700-08	OV	Solid Tissue Normal	WGA	BI	Illumina Genome Analyzer II	Agilent Custom	VN:0.5.9-tpx	88.5	2013
TCGA-57-1993-11A-01W-0700-08	TCGA-57-1993-11A-01W-0700-08	OV	Solid Tissue Normal	WGA	BI	Illumina Genome Analyzer II	Agilent Custom	VN:0.5.9-tpx	86.7	2013
TCGA-57-1994-11A-01W-0700-08	TCGA-57-1994-11A-01W-0700-08	OV	Solid Tissue Normal	WGA	BI	Illumina Genome Analyzer II	Agilent Custom	VN:0.5.9-tpx	87.8	2013
TCGA-58-8386-10A-01D-2293-08	TCGA-58-8386-10A-01D-2293-08	LUSC	Blood Derived Normal	DNA	BI	Illumina HiSeq 2000	Agilent Custom	VN:0.5.9-tpx	90.9	2012
TCGA-58-8387-10A-01D-2293-08	TCGA-58-8387-10A-01D-2293-08	LUSC	Blood Derived Normal	DNA	BI	Illumina HiSeq 2000	Agilent Custom	VN:0.5.9-tpx	88	2012
TCGA-58-8388-10A-01D-2323-08	TCGA-58-8388-10A-01D-2323-08	LUSC	Blood Derived Normal	DNA	BI	Illumina HiSeq 2000	Agilent Custom	VN:0.5.9-tpx	90.2	2013
TCGA-58-8390-10A-01D-2323-08	TCGA-58-8390-10A-01D-2323-08	LUSC	Blood Derived Normal	DNA	BI	Illumina HiSeq 2000	Agilent Custom	VN:0.5.9-tpx	90.9	2013
TCGA-58-8391-10A-01D-2323-08	TCGA-58-8391-10A-01D-2323-08	LUSC	Blood Derived Normal	DNA	BI	Illumina HiSeq 2000	Agilent Custom	VN:0.5.9-tpx	92.6	2013
TCGA-58-8392-10A-01D-2323-08	TCGA-58-8392-10A-01D-2323-08	LUSC	Blood Derived Normal	DNA	BI	Illumina HiSeq 2000	Agilent Custom	VN:0.5.9-tpx	90.6	2013
TCGA-58-8393-10A-01D-2323-08	TCGA-58-8393-10A-01D-2323-08	LUSC	Blood Derived Normal	DNA	BI	Illumina HiSeq 2000	Agilent Custom	VN:0.5.9-tpx	91.6	2013
TCGA-58-A46J-10A-01D-A24F-08	TCGA-58-A46J-10A-01D-A24F-08	LUSC	Blood Derived Normal	DNA	BI	Illumina HiSeq 2000	Agilent Custom	VN:0.5.9-tpx	90.4	2013
TCGA-58-A46K-10A-01D-A24F-08	TCGA-58-A46K-10A-01D-A24F-08	LUSC	Blood Derived Normal	DNA	BI	Illumina HiSeq 2000	Agilent Custom	VN:0.5.9-tpx	89.3	2013
TCGA-58-A46L-10A-01D-A24F-08	TCGA-58-A46L-10A-01D-A24F-08	LUSC	Blood Derived Normal	DNA	BI	Illumina HiSeq 2000	Agilent Custom	VN:0.5.9-tpx	87.6	2013
TCGA-58-A46M-10A-01D-A24F-08	TCGA-58-A46M-10A-01D-A24F-08	LUSC	Blood Derived Normal	DNA	BI	Illumina HiSeq 2000	Agilent Custom	VN:0.5.9-tpx	89.5	2013
TCGA-58-A46N-10A-01D-A24F-08	TCGA-58-A46N-10A-01D-A24F-08	LUSC	Blood Derived Normal	DNA	BI	Illumina HiSeq 2000	Agilent Custom	VN:0.5.9-tpx	89.1	2013
TCGA-59-2348-11A-01W-0800-08	TCGA-59-2348-11A-01W-0800-08	OV	Solid Tissue Normal	WGA	BI	Illumina Genome Analyzer II	Agilent Custom	VN:0.5.9-tpx	85.8	2013
TCGA-59-2349-11A-01W-0800-08	TCGA-59-2349-11A-01W-0800-08	OV	Solid Tissue Normal	WGA	BI	Illumina Genome Analyzer II	Agilent Custom	VN:0.5.9-tpx	86.6	2013
TCGA-59-2350-11A-01W-0800-08	TCGA-59-2350-11A-01W-0800-08	OV	Solid Tissue Normal	WGA	BI	Illumina Genome Analyzer II	Agilent Custom	VN:0.5.9-tpx	87.2	2013
TCGA-59-2351-10A-01W-0800-08	TCGA-59-2351-10A-01W-0800-08	OV	Blood Derived Normal	WGA	BI	Illumina Genome Analyzer II	Agilent Custom	VN:0.5.9-tpx	85	2013
TCGA-59-2352-10A-01W-0800-08	TCGA-59-2352-10A-01W-0800-08	OV	Blood Derived Normal	WGA	BI	Illumina Genome Analyzer II	Agilent Custom	VN:0.5.9-tpx	86.4	2013
TCGA-59-2354-11A-01W-0800-08	TCGA-59-2354-11A-01W-0800-08	OV	Solid Tissue Normal	WGA	BI	Illumina Genome Analyzer II	Agilent Custom	VN:0.5.9-tpx	85.6	2013
TCGA-59-2355-10A-01W-0800-08	TCGA-59-2355-10A-01W-0800-08	OV	Blood Derived Normal	WGA	BI	Illumina Genome Analyzer II	Agilent Custom	VN:0.5.9-tpx	82.8	2013
TCGA-59-2363-10A-01W-0800-08	TCGA-59-2363-10A-01W-0800-08	OV	Blood Derived Normal	WGA	BI	Illumina Genome Analyzer II	Agilent Custom	VN:0.5.9-tpx	85.5	2013
TCGA-5C-A9VG-10A-01D-A370-10	TCGA-5C-A9VG-10A-01D-A370-10	LIHC	Blood Derived Normal	DNA	BCM	Illumina HiSeq 2000	Nimblegen HGSC	VN:0.6.2-r126	98.8	2014
TCGA-5C-A9VH-10A-01D-A370-10	TCGA-5C-A9VH-10A-01D-A370-10	LIHC	Blood Derived Normal	DNA	BCM	Illumina HiSeq 2000	Nimblegen HGSC	VN:0.6.2-r126	98.8	2014
TCGA-5C-AAPD-10A-01D-A38X-10	TCGA-5C-AAPD-10A-01D-A38X-10	LIHC	Blood Derived Normal	DNA	BCM	Illumina HiSeq 2000	Nimblegen HGSC	VN:0.6.2-r126	99	2014
TCGA-5L-AAT0-10A-01D-A41F-09	H_LS-5L-AAT0-10A-01D-A41F-09	BRCA	Blood Derived Normal	DNA	WUGSC	Illumina HiSeq 2000	Nimblegen.SQEZ2	VN:0.5.9	78.2	2014
TCGA-5L-AAT1-10A-01D-A41F-09	H_LS-5L-AAT1-10A-01D-A41F-09	BRCA	Blood Derived Normal	DNA	WUGSC	Illumina HiSeq 2000	Nimblegen.SQEZ2	VN:0.5.9	92.2	2014
TCGA-5M-AAT4-10A-01D-A40P-10	TCGA-5M-AAT4-10A-01D-A40P-10	COAD	Blood Derived Normal	DNA	BCM	Illumina HiSeq 2000	Nimblegen HGSC	VN:0.6.2-r126	98.8	2014
TCGA-5M-AAT5-10A-01D-A40P-10	TCGA-5M-AAT5-10A-01D-A40P-10	COAD	Blood Derived Normal	DNA	BCM	Illumina HiSeq 2500	Nimblegen HGSC	VN:0.6.2-r126	98.8	2014
TCGA-5M-AAT6-10A-01D-A40P-10	TCGA-5M-AAT6-10A-01D-A40P-10	COAD	Blood Derived Normal	DNA	BCM	Illumina HiSeq 2500	Nimblegen HGSC	VN:0.6.2-r126	98.8	2014
TCGA-5M-AATA-10A-01D-A40P-10	TCGA-5M-AATA-10A-01D-A40P-10	COAD	Blood Derived Normal	DNA	BCM	Illumina HiSeq 2000	Nimblegen HGSC	VN:0.6.2-r126	99	2014
TCGA-5M-AATE-10A-01D-A40P-10	TCGA-5M-AATE-10A-01D-A40P-10	COAD	Blood Derived Normal	DNA	BCM	Illumina HiSeq 2000	Nimblegen HGSC	VN:0.6.2-r126	98.9	2014
TCGA-5N-A9KI-10A-01D-A42H-08	TCGA-5N-A9KI-10A-01D-A42H-08	BLCA	Blood Derived Normal	DNA	BI	Illumina HiSeq 2000	Agilent Custom	VN:0.5.9-tpx	78.7	2014
TCGA-5N-A9KM-10A-01D-A42H-08	TCGA-5N-A9KM-10A-01D-A42H-08	BLCA	Blood Derived Normal	DNA	BI	Illumina HiSeq 2000	Agilent Custom	VN:0.5.9-tpx	85.4	2014
TCGA-5P-A9JU-10A-01D-A42M-10	TCGA-5P-A9JU-10A-01D-A42M-10	KIRP	Blood Derived Normal	DNA	BCM	Illumina HiSeq 2000	Nimblegen HGSC	VN:0.6.2-r126	98.5	2014
TCGA-5P-A9JV-10A-01D-A42M-10	TCGA-5P-A9JV-10A-01D-A42M-10	KIRP	Blood Derived Normal	DNA	BCM	Illumina HiSeq 2000	Nimblegen HGSC	VN:0.6.2-r126	98.6	2014
TCGA-5P-A9JW-10A-01D-A42M-10	TCGA-5P-A9JW-10A-01D-A42M-10	KIRP	Blood Derived Normal	DNA	BCM	Illumina HiSeq 2000	Nimblegen HGSC	VN:0.6.2-r126	98.6	2014
TCGA-5P-A9JY-10A-01D-A42M-10	TCGA-5P-A9JY-10A-01D-A42M-10	KIRP	Blood Derived Normal	DNA	BCM	Illumina HiSeq 2000	Nimblegen HGSC	VN:0.6.2-r126	98.9	2014
TCGA-5P-A9JZ-10A-01D-A42M-10	TCGA-5P-A9JZ-10A-01D-A42M-10	KIRP	Blood Derived Normal	DNA	BCM	Illumina HiSeq 2000	Nimblegen HGSC	VN:0.6.2-r126	98.7	2014
TCGA-5P-A9K0-10A-01D-A42M-10	TCGA-5P-A9K0-10A-01D-A42M-10	KIRP	Blood Derived Normal	DNA	BCM	Illumina HiSeq 2000	Nimblegen HGSC	VN:0.6.2-r126	97.5	2014
TCGA-5P-A9K2-10A-01D-A42M-10	TCGA-5P-A9K2-10A-01D-A42M-10	KIRP	Blood Derived Normal	DNA	BCM	Illumina HiSeq 2000	Nimblegen HGSC	VN:0.6.2-r126	95.5	2014
TCGA-5P-A9K3-10A-01D-A42M-10	TCGA-5P-A9K3-10A-01D-A42M-10	KIRP	Blood Derived Normal	DNA	BCM	Illumina HiSeq 2000	Nimblegen HGSC	VN:0.6.2-r126	98	2014
TCGA-5P-A9K4-10A-01D-A42M-10	TCGA-5P-A9K4-10A-01D-A42M-10	KIRP	Blood Derived Normal	DNA	BCM	Illumina HiSeq 2000	Nimblegen HGSC	VN:0.6.2-r126	97.7	2014
TCGA-5P-A9K6-10A-01D-A42M-10	TCGA-5P-A9K6-10A-01D-A42M-10	KIRP	Blood Derived Normal	DNA	BCM	Illumina HiSeq 2000	Nimblegen HGSC	VN:0.6.2-r126	97.9	2014
TCGA-5P-A9K8-10A-01D-A42M-10	TCGA-5P-A9K8-10A-01D-A42M-10	KIRP	Blood Derived Normal	DNA	BCM	Illumina HiSeq 2000	Nimblegen HGSC	VN:0.6.2-r126	97.2	2014
TCGA-5P-A9K9-10A-01D-A42M-10	TCGA-5P-A9K9-10A-01D-A42M-10	KIRP	Blood Derived Normal	DNA	BCM	Illumina HiSeq 2000	Nimblegen HGSC	VN:0.6.2-r126	98.6	2015
TCGA-5P-A9KA-10A-01D-A42M-10	TCGA-5P-A9KA-10A-01D-A42M-10	KIRP	Blood Derived Normal	DNA	BCM	Illumina HiSeq 2000	Nimblegen HGSC	VN:0.6.2-r126	98.4	2014
TCGA-5P-A9KC-10A-01D-A42M-10	TCGA-5P-A9KC-10A-01D-A42M-10	KIRP	Blood Derived Normal	DNA	BCM	Illumina HiSeq 2000	Nimblegen HGSC	VN:0.6.2-r126	98	2014
TCGA-5P-A9KE-10A-01D-A42M-10	TCGA-5P-A9KE-10A-01D-A42M-10	KIRP	Blood Derived Normal	DNA	BCM	Illumina HiSeq 2000	Nimblegen HGSC	VN:0.6.2-r126	98.1	2014
TCGA-5P-A9KF-10A-01D-A42M-10	TCGA-5P-A9KF-10A-01D-A42M-10	KIRP	Blood Derived Normal	DNA	BCM	Illumina HiSeq 2000	Nimblegen HGSC	VN:0.6.2-r126	98.2	2015
TCGA-5P-A9KH-10A-01D-A42M-10	TCGA-5P-A9KH-10A-01D-A42M-10	KIRP	Blood Derived Normal	DNA	BCM	Illumina HiSeq 2000	Nimblegen HGSC	VN:0.6.2-r126	98.4	2014
TCGA-5R-AA1C-10A-01D-A40U-10	TCGA-5R-AA1C-10A-01D-A40U-10	LIHC	Blood Derived Normal	DNA	BCM	Illumina HiSeq 2000	Nimblegen HGSC	VN:0.6.2-r126	99.1	2014
TCGA-5R-AA1D-10A-01D-A385-10	TCGA-5R-AA1D-10A-01D-A385-10	LIHC	Blood Derived Normal	DNA	BCM	Illumina HiSeq 2500	Nimblegen HGSC	VN:0.6.2-r126	98.6	2014
TCGA-5R-AAAM-10A-01D-A40U-10	TCGA-5R-AAAM-10A-01D-A40U-10	LIHC	Blood Derived Normal	DNA	BCM	Illumina HiSeq 2000	Nimblegen HGSC	VN:0.6.2-r126	98.8	2014
TCGA-5S-A9Q8-10A-01D-A403-09	H_LR-5S-A9Q8-10A-01D-A403-09	UCEC	Blood Derived Normal	DNA	WUGSC	Illumina HiSeq 2000	Nimblegen.SQEZ2	VN:0.5.9	87.8	2014
TCGA-5T-A9QA-10A-01D-A41F-09	H_LS-5T-A9QA-10A-01D-A41F-09	BRCA	Blood Derived Normal	DNA	WUGSC	Illumina HiSeq 2000	Nimblegen.SQEZ2	VN:0.5.9	95.3	2014
TCGA-60-2695-11A-01D-1522-08	TCGA-60-2695-11A-01D-1522-08	LUSC	Solid Tissue Normal	DNA	BI	Illumina HiSeq 2000	Agilent Custom	VN:0.5.7-6	91.6	2014
TCGA-60-2697-11A-01D-2122-08	TCGA-LUSC-2697-NT-01D-2122-08	LUSC	Solid Tissue Normal	DNA	BI	Illumina HiSeq 2000	Agilent Custom	VN:0.5.9-tpx	87.4	2012
TCGA-60-2698-11A-01D-1522-08	TCGA-60-2698-11A-01D-1522-08	LUSC	Solid Tissue Normal	DNA	BI	Illumina HiSeq 2000	Agilent Custom	VN:0.5.7-6	91.4	2011
TCGA-60-2703-11A-01D-2042-08	TCGA-LUSC-2703-NT-01D-2042-08	LUSC	Solid Tissue Normal	DNA	BI	Illumina HiSeq 2000	Agilent Custom	VN:0.5.9-tpx	88.2	2014
TCGA-60-2704-11A-01D-2042-08	TCGA-LUSC-2704-NT-01D-2042-08	LUSC	Solid Tissue Normal	DNA	BI	Illumina HiSeq 2000	Agilent Custom	VN:0.5.9-tpx	89.5	2014
TCGA-60-2707-11A-01D-1522-08	TCGA-60-2707-11A-01D-1522-08	LUSC	Solid Tissue Normal	DNA	BI	Illumina HiSeq 2000	Agilent Custom	VN:0.5.7-6	91.5	2011
TCGA-60-2708-11A-01D-1522-08	TCGA-60-2708-11A-01D-1522-08	LUSC	Solid Tissue Normal	DNA	BI	Illumina HiSeq 2000	Agilent Custom	VN:0.5.7-6	91.5	2011
TCGA-60-2709-11A-01D-1817-08	TCGA-60-2709-11A-01D-1817-08	LUSC	Solid Tissue Normal	DNA	BI	Illumina HiSeq 2000	Agilent Custom	VN:0.5.9-r16	91.4	2012
TCGA-60-2710-11A-01D-1522-08	TCGA-60-2710-11A-01D-1522-08	LUSC	Solid Tissue Normal	DNA	BI	Illumina HiSeq 2000	Agilent Custom	VN:0.5.7-6	92.3	2011
TCGA-60-2711-11A-01D-1522-08	TCGA-60-2711-11A-01D-1522-08	LUSC	Solid Tissue Normal	DNA	BI	Illumina HiSeq 2000	Agilent Custom	VN:0.5.7-6	90.7	2011
TCGA-60-2712-11A-01D-1522-08	TCGA-60-2712-11A-01D-1522-08	LUSC	Solid Tissue Normal	DNA	BI	Illumina HiSeq 2000	Agilent Custom	VN:0.5.7-6	91.2	2011
TCGA-60-2713-11A-01D-1522-08	TCGA-60-2713-11A-01D-1522-08	LUSC	Solid Tissue Normal	DNA	BI	Illumina HiSeq 2000	Agilent Custom	VN:0.5.7-6	91.8	2011
TCGA-60-2714-11A-01D-1522-08	TCGA-60-2714-11A-01D-1522-08	LUSC	Solid Tissue Normal	DNA	BI	Illumina HiSeq 2000	Agilent Custom	VN:0.5.7-6	92.2	2014
TCGA-60-2715-11A-01D-1522-08	TCGA-60-2715-11A-01D-1522-08	LUSC	Solid Tissue Normal	DNA	BI	Illumina HiSeq 2000	Agilent Custom	VN:0.5.7-6	91.9	2011
TCGA-60-2716-11A-01D-1522-08	TCGA-60-2716-11A-01D-1522-08	LUSC	Solid Tissue Normal	DNA	BI	Illumina HiSeq 2000	Agilent Custom	VN:0.5.7-6	91.6	2014
TCGA-60-2719-11A-01D-1522-08	TCGA-60-2719-11A-01D-1522-08	LUSC	Solid Tissue Normal	DNA	BI	Illumina HiSeq 2000	Agilent Custom	VN:0.5.7-6	91.4	2011
TCGA-60-2720-11A-01D-1522-08	TCGA-60-2720-11A-01D-1522-08	LUSC	Solid Tissue Normal	DNA	BI	Illumina HiSeq 2000	Agilent Custom	VN:0.5.7-6	92.2	2011
TCGA-60-2721-11A-01D-1522-08	TCGA-60-2721-11A-01D-1522-08	LUSC	Solid Tissue Normal	DNA	BI	Illumina HiSeq 2000	Agilent Custom	VN:0.5.7-6	92	2011
TCGA-60-2722-11A-01D-1522-08	TCGA-60-2722-11A-01D-1522-08	LUSC	Solid Tissue Normal	DNA	BI	Illumina HiSeq 2000	Agilent Custom	VN:0.5.7-6	91.4	2011
TCGA-60-2723-11A-01D-1522-08	TCGA-60-2723-11A-01D-1522-08	LUSC	Solid Tissue Normal	DNA	BI	Illumina HiSeq 2000	Agilent Custom	VN:0.5.7-6	91.8	2011
TCGA-60-2724-11A-01D-1522-08	TCGA-60-2724-11A-01D-1522-08	LUSC	Solid Tissue Normal	DNA	BI	Illumina HiSeq 2000	Agilent Custom	VN:0.5.7-6	90.9	2011
TCGA-60-2725-11A-01D-1267-08	TCGA-60-2725-11A-01D-1267-08	LUSC	Solid Tissue Normal	DNA	BI	Illumina HiSeq 2000	Agilent Custom	VN:0.5.7-6	93.9	2011
TCGA-60-2726-11A-01D-1522-08	TCGA-60-2726-11A-01D-1522-08	LUSC	Solid Tissue Normal	DNA	BI	Illumina HiSeq 2000	Agilent Custom	VN:0.5.7-6	90.8	2011
TCGA-61-1722-11A-01W-0639-09	H_GP-61-1722-11A-01W-0639-09-1	OV	Solid Tissue Normal	WGA	WUGSC	Illumina Genome Analyzer II	Sureselect.38	VN:0.5.9	83	2012
TCGA-61-1725-11A-01W-0639-09	H_GP-61-1725-11A-01W-0639-09-1	OV	Solid Tissue Normal	WGA	WUGSC	Illumina Genome Analyzer II	Sureselect.38	VN:0.5.9	79.8	2012
TCGA-61-1727-11A-01W-0639-09	H_GP-61-1727-11A-01W-0639-09-1	OV	Solid Tissue Normal	WGA	WUGSC	Illumina Genome Analyzer II	Sureselect.38	VN:0.5.9	64.2	2012
TCGA-61-1728-11A-01W-0700-08	TCGA-61-1728-11A-01W-0700-08	OV	Solid Tissue Normal	WGA	BI	Illumina Genome Analyzer II	Agilent Custom	VN:0.5.9-tpx	89.6	2013
TCGA-61-1730-11A-01W-0639-09	H_GP-61-1730-11A-01W-0639-09-1	OV	Solid Tissue Normal	WGA	WUGSC	Illumina Genome Analyzer II	Sureselect.38	VN:0.5.9	75.3	2012
TCGA-61-1733-11A-01W-0639-09	H_GP-61-1733-11A-01W-0639-09-1	OV	Solid Tissue Normal	WGA	WUGSC	Illumina Genome Analyzer II	Sureselect.38	VN:0.5.9	84.9	2012
TCGA-61-1737-11A-01W-0639-09	H_GP-61-1737-11A-01W-0639-09-1	OV	Solid Tissue Normal	WGA	WUGSC	Illumina Genome Analyzer II	Sureselect.38	VN:0.5.9	85.3	2012
TCGA-61-1738-11A-01W-0639-09	H_GP-61-1738-11A-01W-0639-09-1	OV	Solid Tissue Normal	WGA	WUGSC	Illumina Genome Analyzer II	Sureselect.38	VN:0.5.9	82.7	2012
TCGA-61-1740-11A-01W-0639-09	H_GP-61-1740-11A-01W-0639-09-1	OV	Solid Tissue Normal	WGA	WUGSC	Illumina Genome Analyzer II	Sureselect.38	VN:0.5.9	85.4	2012
TCGA-61-1741-11A-01W-0639-09	H_GP-61-1741-11A-01W-0639-09-1	OV	Solid Tissue Normal	WGA	WUGSC	Illumina Genome Analyzer II	Sureselect.38	VN:0.5.9	80.6	2012
TCGA-61-1743-11A-01W-0700-08	TCGA-61-1743-11A-01W-0700-08	OV	Solid Tissue Normal	WGA	BI	Illumina Genome Analyzer II	Agilent Custom	VN:0.5.9-tpx	86.2	2013
TCGA-61-1895-11A-01W-0639-09	H_GP-61-1895-11A-01W-0639-09-1	OV	Solid Tissue Normal	WGA	WUGSC	Illumina Genome Analyzer II	Sureselect.38	VN:0.5.9	81.7	2012
TCGA-61-1899-11A-01W-0639-09	H_GP-61-1899-11A-01W-0639-09-1	OV	Solid Tissue Normal	WGA	WUGSC	Illumina Genome Analyzer II	Sureselect.38	VN:0.5.9	83.1	2012
TCGA-61-1900-11A-01W-0640-09	H_GP-61-1900-11A-01W-0640-09-1	OV	Solid Tissue Normal	WGA	WUGSC	Illumina Genome Analyzer II	Sureselect.38	VN:0.5.9	81.4	2012
TCGA-61-1901-11A-01W-0640-09	H_GP-61-1901-11A-01W-0640-09-1	OV	Solid Tissue Normal	WGA	WUGSC	Illumina Genome Analyzer II	Sureselect.38	VN:0.5.9	85.4	2012
TCGA-61-1904-11A-01W-0640-09	H_GP-61-1904-11A-01W-0640-09-1	OV	Solid Tissue Normal	WGA	WUGSC	Illumina Genome Analyzer II	Sureselect.38	VN:0.5.9	86	2012
TCGA-61-1906-11A-01W-0640-09	H_GP-61-1906-11A-01W-0640-09-1	OV	Solid Tissue Normal	WGA	WUGSC	Illumina Genome Analyzer II	Sureselect.38	VN:0.5.9	84.4	2012
TCGA-61-1907-11A-01W-0640-09	H_GP-61-1907-11A-01W-0640-09-1	OV	Solid Tissue Normal	WGA	WUGSC	Illumina Genome Analyzer II	Sureselect.38	VN:0.5.9	84.7	2012
TCGA-61-1910-11A-01W-0640-09	H_GP-61-1910-11A-01W-0640-09-1	OV	Solid Tissue Normal	WGA	WUGSC	Illumina Genome Analyzer II	Sureselect.38	VN:0.5.9	83.4	2012
TCGA-61-1913-11A-01W-0640-09	H_GP-61-1913-11A-01W-0640-09-1	OV	Solid Tissue Normal	WGA	WUGSC	Illumina Genome Analyzer II	Sureselect.38	VN:0.5.9	82.9	2012
TCGA-61-1914-11A-01W-0640-09	H_GP-61-1914-11A-01W-0640-09-1	OV	Solid Tissue Normal	WGA	WUGSC	Illumina Genome Analyzer II	Sureselect.38	VN:0.5.9	80.4	2012
TCGA-61-1919-11A-01W-0700-08	TCGA-61-1919-11A-01W-0700-08	OV	Solid Tissue Normal	WGA	BI	Illumina Genome Analyzer II	Agilent Custom	VN:0.5.9-tpx	75.9	2013
TCGA-61-1995-11A-01W-0722-08	TCGA-61-1995-11A-01W-0722-08	OV	Solid Tissue Normal	WGA	BI	Illumina Genome Analyzer II	Agilent Custom	VN:0.5.9-tpx	86.3	2013
TCGA-61-1998-10A-01W-0722-08	TCGA-61-1998-10A-01W-0722-08	OV	Blood Derived Normal	WGA	BI	Illumina Genome Analyzer II	Agilent Custom	VN:0.5.9-tpx	85.6	2013
TCGA-61-2000-11A-01W-0722-08	TCGA-61-2000-11A-01W-0722-08	OV	Solid Tissue Normal	WGA	BI	Illumina Genome Analyzer II	Agilent Custom	VN:0.5.9-tpx	82.3	2013
TCGA-61-2002-11A-01W-0722-08	TCGA-61-2002-11A-01W-0722-08	OV	Solid Tissue Normal	WGA	BI	Illumina Genome Analyzer II	Agilent Custom	VN:0.5.9-tpx	86.5	2013
TCGA-61-2003-10A-01W-0722-08	TCGA-61-2003-10A-01W-0722-08	OV	Blood Derived Normal	WGA	BI	Illumina Genome Analyzer II	Agilent Custom	VN:0.5.9-tpx	84.6	2013
TCGA-61-2008-11A-01W-0722-08	TCGA-61-2008-11A-01W-0722-08	OV	Solid Tissue Normal	WGA	BI	Illumina Genome Analyzer II	Agilent Custom	VN:0.5.9-tpx	79.5	2013
TCGA-61-2009-10A-01W-0722-08	TCGA-61-2009-10A-01W-0722-08	OV	Blood Derived Normal	WGA	BI	Illumina Genome Analyzer II	Agilent Custom	VN:0.5.9-tpx	85.1	2013
TCGA-61-2016-10A-01W-0722-08	TCGA-61-2016-10A-01W-0722-08	OV	Blood Derived Normal	WGA	BI	Illumina Genome Analyzer II	Agilent Custom	VN:0.5.9-tpx	74.8	2013
TCGA-61-2018-11A-01W-0722-08	TCGA-61-2018-11A-01W-0722-08	OV	Solid Tissue Normal	WGA	BI	Illumina Genome Analyzer II	Agilent Custom	VN:0.5.9-tpx	84.7	2013
TCGA-61-2088-11A-01W-0722-08	TCGA-61-2088-11A-01W-0722-08	OV	Solid Tissue Normal	WGA	BI	Illumina Genome Analyzer II	Agilent Custom	VN:0.5.9-tpx	84.1	2013
TCGA-61-2092-11A-01W-0722-08	TCGA-61-2092-11A-01W-0722-08	OV	Solid Tissue Normal	WGA	BI	Illumina Genome Analyzer II	Agilent Custom	VN:0.5.9-tpx	84.2	2013
TCGA-61-2094-11A-01W-0722-08	TCGA-61-2094-11A-01W-0722-08	OV	Solid Tissue Normal	WGA	BI	Illumina Genome Analyzer II	Agilent Custom	VN:0.5.9-tpx	82.5	2013
TCGA-61-2095-11A-01W-0723-08	TCGA-61-2095-11A-01W-0723-08	OV	Solid Tissue Normal	WGA	BI	Illumina Genome Analyzer II	Agilent Custom	VN:0.5.9-tpx	85.1	2013
TCGA-61-2096-11A-01W-0723-08	TCGA-61-2096-11A-01W-0723-08	OV	Solid Tissue Normal	WGA	BI	Illumina Genome Analyzer II	Agilent Custom	VN:0.5.9-tpx	85.5	2013
TCGA-61-2097-11A-01W-0723-08	TCGA-61-2097-11A-01W-0723-08	OV	Solid Tissue Normal	WGA	BI	Illumina Genome Analyzer II	Agilent Custom	VN:0.5.9-tpx	84.1	2013
TCGA-61-2101-11A-01W-0723-08	TCGA-61-2101-11A-01W-0723-08	OV	Solid Tissue Normal	WGA	BI	Illumina Genome Analyzer II	Agilent Custom	VN:0.5.9-tpx	84.6	2013
TCGA-61-2104-11A-01W-0723-08	TCGA-61-2104-11A-01W-0723-08	OV	Solid Tissue Normal	WGA	BI	Illumina Genome Analyzer II	Agilent Custom	VN:0.5.9-tpx	85.6	2013
TCGA-61-2109-11A-01W-0723-08	TCGA-61-2109-11A-01W-0723-08	OV	Solid Tissue Normal	WGA	BI	Illumina Genome Analyzer II	Agilent Custom	VN:0.5.9-tpx	80.2	2013
TCGA-61-2110-11A-01W-0723-08	TCGA-61-2110-11A-01W-0723-08	OV	Solid Tissue Normal	WGA	BI	Illumina Genome Analyzer II	Agilent Custom	VN:0.5.9-tpx	86.2	2013
TCGA-61-2111-11A-01W-0723-08	TCGA-61-2111-11A-01W-0723-08	OV	Solid Tissue Normal	WGA	BI	Illumina Genome Analyzer II	Agilent Custom	VN:0.5.9-tpx	85.6	2013
TCGA-61-2113-11A-01W-0723-08	TCGA-61-2113-11A-01W-0723-08	OV	Solid Tissue Normal	WGA	BI	Illumina Genome Analyzer II	Agilent Custom	VN:0.5.9-tpx	85.6	2013
TCGA-62-8394-10A-01D-2323-08	TCGA-62-8394-10A-01D-2323-08	LUAD	Blood Derived Normal	DNA	BI	Illumina HiSeq 2000	Agilent Custom	VN:0.5.9-tpx	91.5	2013
TCGA-62-8395-10A-01D-2323-08	TCGA-62-8395-10A-01D-2323-08	LUAD	Blood Derived Normal	DNA	BI	Illumina HiSeq 2000	Agilent Custom	VN:0.5.9-tpx	91.2	2013
TCGA-62-8397-10A-01D-2323-08	TCGA-62-8397-10A-01D-2323-08	LUAD	Blood Derived Normal	DNA	BI	Illumina HiSeq 2000	Agilent Custom	VN:0.5.9-tpx	92	2013
TCGA-62-8398-10A-01D-2323-08	TCGA-62-8398-10A-01D-2323-08	LUAD	Blood Derived Normal	DNA	BI	Illumina HiSeq 2000	Agilent Custom	VN:0.5.9-tpx	88.3	2013
TCGA-62-8399-10A-01D-2323-08	TCGA-62-8399-10A-01D-2323-08	LUAD	Blood Derived Normal	DNA	BI	Illumina HiSeq 2000	Agilent Custom	VN:0.5.9-tpx	91.1	2013
TCGA-62-8402-10A-01D-2323-08	TCGA-62-8402-10A-01D-2323-08	LUAD	Blood Derived Normal	DNA	BI	Illumina HiSeq 2000	Agilent Custom	VN:0.5.9-tpx	92.2	2013
TCGA-62-A46O-10A-01D-A24F-08	TCGA-62-A46O-10A-01D-A24F-08	LUAD	Blood Derived Normal	DNA	BI	Illumina HiSeq 2000	Agilent Custom	VN:0.5.9-tpx	85.6	2013
TCGA-62-A46P-10A-01D-A24F-08	TCGA-62-A46P-10A-01D-A24F-08	LUAD	Blood Derived Normal	DNA	BI	Illumina HiSeq 2000	Agilent Custom	VN:0.5.9-tpx	92.3	2013
TCGA-62-A46R-10A-01D-A24F-08	TCGA-62-A46R-10A-01D-A24F-08	LUAD	Blood Derived Normal	DNA	BI	Illumina HiSeq 2000	Agilent Custom	VN:0.5.9-tpx	89.5	2013
TCGA-62-A46S-10A-01D-A24F-08	TCGA-62-A46S-10A-01D-A24F-08	LUAD	Blood Derived Normal	DNA	BI	Illumina HiSeq 2000	Agilent Custom	VN:0.5.9-tpx	87.3	2013
TCGA-62-A46U-10A-01D-A24F-08	TCGA-62-A46U-10A-01D-A24F-08	LUAD	Blood Derived Normal	DNA	BI	Illumina HiSeq 2000	Agilent Custom	VN:0.5.9-tpx	84.5	2013
TCGA-62-A46V-10A-01D-A24F-08	TCGA-62-A46V-10A-01D-A24F-08	LUAD	Blood Derived Normal	DNA	BI	Illumina HiSeq 2000	Agilent Custom	VN:0.5.9-tpx	86	2013
TCGA-62-A46Y-10A-01D-A24F-08	TCGA-62-A46Y-10A-01D-A24F-08	LUAD	Blood Derived Normal	DNA	BI	Illumina HiSeq 2000	Agilent Custom	VN:0.5.9-tpx	88.1	2013
TCGA-62-A470-10A-01D-A24F-08	TCGA-62-A470-10A-01D-A24F-08	LUAD	Blood Derived Normal	DNA	BI	Illumina HiSeq 2000	Agilent Custom	VN:0.5.9-tpx	91.6	2013
TCGA-62-A471-10A-01D-A24F-08	TCGA-62-A471-10A-01D-A24F-08	LUAD	Blood Derived Normal	DNA	BI	Illumina HiSeq 2000	Agilent Custom	VN:0.5.9-tpx	89.6	2013
TCGA-62-A472-10A-01D-A24F-08	TCGA-62-A472-10A-01D-A24F-08	LUAD	Blood Derived Normal	DNA	BI	Illumina HiSeq 2000	Agilent Custom	VN:0.5.9-tpx	83.7	2013
TCGA-63-5128-10A-01D-1441-08	TCGA-63-5128-10A-01D-1441-08	LUSC	Blood Derived Normal	DNA	BI	Illumina HiSeq 2000	Agilent Custom	VN:0.5.7-6	90.7	2011
TCGA-63-5131-10A-01D-1441-08	TCGA-63-5131-10A-01D-1441-08	LUSC	Blood Derived Normal	DNA	BI	Illumina HiSeq 2000	Agilent Custom	VN:0.5.7-6	91.3	2011
TCGA-63-6202-10A-01D-1817-08	TCGA-63-6202-10A-01D-1817-08	LUSC	Blood Derived Normal	DNA	BI	Illumina HiSeq 2000	Agilent Custom	VN:0.5.9-r16	90.1	2012
TCGA-63-7020-10A-01D-1945-08	TCGA-63-7020-10A-01D-1945-08	LUSC	Blood Derived Normal	DNA	BI	Illumina HiSeq 2000	Agilent Custom	VN:0.5.9-r16	87.6	2012
TCGA-63-7021-10A-01D-1945-08	TCGA-63-7021-10A-01D-1945-08	LUSC	Blood Derived Normal	DNA	BI	Illumina HiSeq 2000	Agilent Custom	VN:0.5.9-r16	91.6	2012
TCGA-63-7022-10A-01D-1945-08	TCGA-63-7022-10A-01D-1945-08	LUSC	Blood Derived Normal	DNA	BI	Illumina HiSeq 2000	Agilent Custom	VN:0.5.9-r16	93.3	2012
TCGA-63-7023-10A-01D-1945-08	TCGA-63-7023-10A-01D-1945-08	LUSC	Blood Derived Normal	DNA	BI	Illumina HiSeq 2000	Agilent Custom	VN:0.5.9-r16	87.7	2012
TCGA-63-A5MB-10A-01D-A26K-08	TCGA-63-A5MB-10A-01D-A26K-08	LUSC	Blood Derived Normal	DNA	BI	Illumina HiSeq 2000	Agilent Custom	VN:0.5.9-tpx	88.4	2013
TCGA-63-A5MG-10A-01D-A27N-08	TCGA-63-A5MG-10A-01D-A27N-08	LUSC	Blood Derived Normal	DNA	BI	Illumina HiSeq 2000	Agilent Custom	VN:0.5.9-tpx	90.4	2013
TCGA-63-A5MH-10A-01D-A27N-08	TCGA-63-A5MH-10A-01D-A27N-08	LUSC	Blood Derived Normal	DNA	BI	Illumina HiSeq 2000	Agilent Custom	VN:0.5.9-tpx	89.1	2013
TCGA-63-A5MI-10A-01D-A27N-08	TCGA-63-A5MI-10A-01D-A27N-08	LUSC	Blood Derived Normal	DNA	BI	Illumina HiSeq 2000	Agilent Custom	VN:0.5.9-tpx	90.7	2013
TCGA-64-1676-10A-01D-0969-08	TCGA-64-1676-10A-01D-0969-08	LUAD	Blood Derived Normal	DNA	BI	Illumina HiSeq 2000	Agilent Custom	VN:0.5.9-tpx	92.3	2013
TCGA-64-1678-10A-01D-1040-01	TCGA-64-1678-10A-01D-1040-01	LUAD	Blood Derived Normal	DNA	BI	Illumina HiSeq 2000	Agilent Custom	VN:0.5.9-tpx	92.5	2013
TCGA-64-1678-10A-01D-1489-08	TCGA-64-1678-10A-01D-1489-08	LUAD	Blood Derived Normal	DNA	BI	Illumina HiSeq 2000	Agilent Custom	VN:0.5.9-tpx	92.3	2013
TCGA-64-1679-10A-01D-2063-08	TCGA-64-1679-10A-01D-2063-08	LUAD	Blood Derived Normal	DNA	BI	Illumina HiSeq 2000	Agilent Custom	VN:0.5.9-tpx	88.1	2012
TCGA-64-1680-10A-01D-1040-01	TCGA-64-1680-10A-01D-1040-01	LUAD	Blood Derived Normal	DNA	BI	Illumina HiSeq 2000	Agilent Custom	VN:0.5.9-tpx	83	2013
TCGA-64-1681-10A-01D-2063-08	TCGA-64-1681-10A-01D-2063-08	LUAD	Blood Derived Normal	DNA	BI	Illumina HiSeq 2000	Agilent Custom	VN:0.5.9-tpx	88.4	2012
TCGA-64-5774-10A-01D-1625-08	TCGA-64-5774-10A-01D-1625-08	LUAD	Blood Derived Normal	DNA	BI	Illumina HiSeq 2000	Agilent Custom	VN:0.5.9-r16	85.4	2011
TCGA-64-5775-10A-01D-1625-08	TCGA-64-5775-10A-01D-1625-08	LUAD	Blood Derived Normal	DNA	BI	Illumina HiSeq 2000	Agilent Custom	VN:0.5.9-r16	85.6	2011
TCGA-64-5778-10A-01D-1625-08	TCGA-64-5778-10A-01D-1625-08	LUAD	Blood Derived Normal	DNA	BI	Illumina HiSeq 2000	Agilent Custom	VN:0.5.9-r16	86.9	2011
TCGA-64-5779-10A-01D-1625-08	TCGA-64-5779-10A-01D-1625-08	LUAD	Blood Derived Normal	DNA	BI	Illumina HiSeq 2000	Agilent Custom	VN:0.5.9-r16	87.3	2011
TCGA-64-5781-10A-01D-1625-08	TCGA-64-5781-10A-01D-1625-08	LUAD	Blood Derived Normal	DNA	BI	Illumina HiSeq 2000	Agilent Custom	VN:0.5.9-r16	84.2	2011
TCGA-64-5815-10A-01D-1625-08	TCGA-64-5815-10A-01D-1625-08	LUAD	Blood Derived Normal	DNA	BI	Illumina HiSeq 2000	Agilent Custom	VN:0.5.9-r16	86.5	2011
TCGA-67-3770-10A-01D-0969-08	TCGA-67-3770-10A-01D-0969-08	LUAD	Blood Derived Normal	DNA	BI	Illumina HiSeq 2000	Agilent Custom	VN:0.5.9-tpx	91.7	2013
TCGA-67-3771-10A-01D-1040-01	TCGA-67-3771-10A-01D-1040-01	LUAD	Blood Derived Normal	DNA	BI	Illumina HiSeq 2000	Agilent Custom	VN:0.5.9-tpx	93.6	2013
TCGA-67-3773-10A-01D-1489-08	TCGA-67-3773-10A-01D-1489-08	LUAD	Blood Derived Normal	DNA	BI	Illumina HiSeq 2000	Agilent Custom	VN:0.5.9-tpx	92.8	2013
TCGA-67-3774-10A-01D-1489-08	TCGA-67-3774-10A-01D-1489-08	LUAD	Blood Derived Normal	DNA	BI	Illumina HiSeq 2000	Agilent Custom	VN:0.5.9-tpx	92.9	2013
TCGA-67-4679-10A-01D-1753-08	TCGA-67-4679-10A-01D-1753-08	LUAD	Blood Derived Normal	DNA	BI	Illumina HiSeq 2000	Agilent Custom	VN:0.5.9-r16	87.1	2012
TCGA-67-6215-10A-01D-1753-08	TCGA-67-6215-10A-01D-1753-08	LUAD	Blood Derived Normal	DNA	BI	Illumina HiSeq 2000	Agilent Custom	VN:0.5.9-r16	87.4	2012
TCGA-67-6216-10A-01D-1753-08	TCGA-67-6216-10A-01D-1753-08	LUAD	Blood Derived Normal	DNA	BI	Illumina HiSeq 2000	Agilent Custom	VN:0.5.9-r16	86.2	2012
TCGA-67-6217-10A-01D-1753-08	TCGA-67-6217-10A-01D-1753-08	LUAD	Blood Derived Normal	DNA	BI	Illumina HiSeq 2000	Agilent Custom	VN:0.5.9-r16	87.1	2012
TCGA-69-7760-10A-01D-2167-08	TCGA-69-7760-10A-01D-2167-08	LUAD	Blood Derived Normal	DNA	BI	Illumina HiSeq 2000	Agilent Custom	VN:0.5.9-tpx	88.6	2012
TCGA-69-7761-10A-01D-2167-08	TCGA-69-7761-10A-01D-2167-08	LUAD	Blood Derived Normal	DNA	BI	Illumina HiSeq 2000	Agilent Custom	VN:0.5.9-tpx	84.1	2012
TCGA-69-7763-10A-01D-2167-08	TCGA-69-7763-10A-01D-2167-08	LUAD	Blood Derived Normal	DNA	BI	Illumina HiSeq 2000	Agilent Custom	VN:0.5.9-tpx	85.6	2012
TCGA-69-7764-10A-01D-2167-08	TCGA-69-7764-10A-01D-2167-08	LUAD	Blood Derived Normal	DNA	BI	Illumina HiSeq 2000	Agilent Custom	VN:0.5.9-tpx	88.8	2012
TCGA-69-7765-10A-01D-2167-08	TCGA-69-7765-10A-01D-2167-08	LUAD	Blood Derived Normal	DNA	BI	Illumina HiSeq 2000	Agilent Custom	VN:0.5.9-tpx	84.4	2012
TCGA-69-7973-10A-01D-2184-08	TCGA-69-7973-10A-01D-2184-08	LUAD	Blood Derived Normal	DNA	BI	Illumina HiSeq 2000	Agilent Custom	VN:0.5.9-tpx	91.2	2014
TCGA-69-7974-10A-01D-2184-08	TCGA-69-7974-10A-01D-2184-08	LUAD	Blood Derived Normal	DNA	BI	Illumina HiSeq 2000	Agilent Custom	VN:0.5.9-tpx	90.5	2014
TCGA-69-7978-10A-01D-2184-08	TCGA-69-7978-10A-01D-2184-08	LUAD	Blood Derived Normal	DNA	BI	Illumina HiSeq 2000	Agilent Custom	VN:0.5.9-tpx	91.5	2014
TCGA-69-7979-10A-01D-2184-08	TCGA-69-7979-10A-01D-2184-08	LUAD	Blood Derived Normal	DNA	BI	Illumina HiSeq 2000	Agilent Custom	VN:0.5.9-tpx	91.1	2014
TCGA-69-7980-10A-01D-2184-08	TCGA-69-7980-10A-01D-2184-08	LUAD	Blood Derived Normal	DNA	BI	Illumina HiSeq 2000	Agilent Custom	VN:0.5.9-tpx	90.5	2012
TCGA-69-8253-10A-01D-2284-08	TCGA-69-8253-10A-01D-2284-08	LUAD	Blood Derived Normal	DNA	BI	Illumina HiSeq 2000	Agilent Custom	VN:0.5.9-tpx	88.2	2014
TCGA-69-8254-10A-01D-2284-08	TCGA-69-8254-10A-01D-2284-08	LUAD	Blood Derived Normal	DNA	BI	Illumina HiSeq 2000	Agilent Custom	VN:0.5.9-tpx	87	2013
TCGA-69-8255-10A-01D-2284-08	TCGA-69-8255-10A-01D-2284-08	LUAD	Blood Derived Normal	DNA	BI	Illumina HiSeq 2000	Agilent Custom	VN:0.5.9-tpx	88.5	2013
TCGA-69-A59K-10A-01D-A25L-08	TCGA-69-A59K-10A-01D-A25L-08	LUAD	Blood Derived Normal	DNA	BI	Illumina HiSeq 2000	Agilent Custom	VN:0.5.9-tpx	90	2013
TCGA-6D-AA2E-10A-01D-A370-10	TCGA-6D-AA2E-10A-01D-A370-10	KIRC	Blood Derived Normal	DNA	BCM	Illumina HiSeq 2000	Nimblegen HGSC	VN:0.6.2-r126	98	2014
TCGA-71-6725-10A-01D-1855-08	TCGA-71-6725-10A-01D-1855-08	LUAD	Blood Derived Normal	DNA	BI	Illumina HiSeq 2000	Agilent Custom	VN:0.5.9-r16	90.5	2012
TCGA-71-8520-10A-01D-2393-08	TCGA-71-8520-10A-01D-2393-08	LUAD	Blood Derived Normal	DNA	BI	Illumina HiSeq 2000	Agilent Custom	VN:0.5.9-tpx	90.7	2013
TCGA-73-4658-11A-01D-1753-08	TCGA-73-4658-11A-01D-1753-08	LUAD	Solid Tissue Normal	DNA	BI	Illumina HiSeq 2000	Agilent Custom	VN:0.5.9-r16	87	2012
TCGA-73-4659-11A-01D-1265-08	TCGA-73-4659-11A-01D-1265-08	LUAD	Solid Tissue Normal	DNA	BI	Illumina HiSeq 2000	Agilent Custom	VN:0.5.7-6	89.3	2011
TCGA-73-4662-11A-01D-1265-08	TCGA-73-4662-11A-01D-1265-08	LUAD	Solid Tissue Normal	DNA	BI	Illumina HiSeq 2000	Agilent Custom	VN:0.5.7-6	88.9	2011
TCGA-73-4666-11A-01D-1265-08	TCGA-73-4666-11A-01D-1265-08	LUAD	Solid Tissue Normal	DNA	BI	Illumina HiSeq 2000	Agilent Custom	VN:0.5.7-6	90.3	2013
TCGA-73-4668-11A-01D-1265-08	TCGA-73-4668-11A-01D-1265-08	LUAD	Solid Tissue Normal	DNA	BI	Illumina HiSeq 2000	Agilent Custom	VN:0.5.7-6	91.6	2013
TCGA-73-4670-11A-01D-1265-08	TCGA-73-4670-11A-01D-1265-08	LUAD	Solid Tissue Normal	DNA	BI	Illumina HiSeq 2000	Agilent Custom	VN:0.5.7-6	91.4	2013
TCGA-73-4675-11A-01D-1265-08	TCGA-73-4675-11A-01D-1265-08	LUAD	Solid Tissue Normal	DNA	BI	Illumina HiSeq 2000	Agilent Custom	VN:0.5.7-6	88.6	2011
TCGA-73-4676-11A-01D-1753-08	TCGA-73-4676-11A-01D-1753-08	LUAD	Solid Tissue Normal	DNA	BI	Illumina HiSeq 2000	Agilent Custom	VN:0.5.9-r16	86.6	2012
TCGA-73-4677-11A-01D-1265-08	TCGA-73-4677-11A-01D-1265-08	LUAD	Solid Tissue Normal	DNA	BI	Illumina HiSeq 2000	Agilent Custom	VN:0.5.7-6	90.2	2013
TCGA-73-7498-10A-01D-2184-08	TCGA-73-7498-10A-01D-2184-08	LUAD	Blood Derived Normal	DNA	BI	Illumina HiSeq 2000	Agilent Custom	VN:0.5.9-tpx	91.5	2012
TCGA-73-7499-10A-01D-2184-08	TCGA-73-7499-10A-01D-2184-08	LUAD	Blood Derived Normal	DNA	BI	Illumina HiSeq 2000	Agilent Custom	VN:0.5.9-tpx	90.3	2012
TCGA-73-A9RS-10A-01D-A413-08	TCGA-73-A9RS-10A-01D-A413-08	LUAD	Blood Derived Normal	DNA	BI	Illumina HiSeq 2000	Agilent Custom	VN:0.5.9-tpx	86.7	2014
TCGA-74-6573-11A-02D-1845-08	TCGA-74-6573-11A-02D-1845-08	GBM	Solid Tissue Normal	DNA	BI	Illumina HiSeq 2000	Agilent Custom	VN:0.5.9-r16	90.3	2012
TCGA-74-6575-10A-01D-1845-08	TCGA-74-6575-10A-01D-1845-08	GBM	Blood Derived Normal	DNA	BI	Illumina HiSeq 2000	Agilent Custom	VN:0.5.9-r16	90.9	2012
TCGA-74-6577-10A-01D-1845-08	TCGA-74-6577-10A-01D-1845-08	GBM	Blood Derived Normal	DNA	BI	Illumina HiSeq 2000	Agilent Custom	VN:0.5.9-r16	91.2	2012
TCGA-74-6578-10A-01D-1845-08	TCGA-74-6578-10A-01D-1845-08	GBM	Blood Derived Normal	DNA	BI	Illumina HiSeq 2000	Agilent Custom	VN:0.5.9-r16	91.2	2012
TCGA-74-6581-10A-01D-1845-08	TCGA-74-6581-10A-01D-1845-08	GBM	Blood Derived Normal	DNA	BI	Illumina HiSeq 2000	Agilent Custom	VN:0.5.9-r16	91.3	2012
TCGA-74-6584-10A-01D-1845-08	TCGA-74-6584-10A-01D-1845-08	GBM	Blood Derived Normal	DNA	BI	Illumina HiSeq 2000	Agilent Custom	VN:0.5.9-r16	92.4	2012
TCGA-75-5122-10A-01D-1753-08	TCGA-75-5122-10A-01D-1753-08	LUAD	Blood Derived Normal	DNA	BI	Illumina HiSeq 2000	Agilent Custom	VN:0.5.9-r16	83.8	2012
TCGA-75-5125-10A-01D-1753-08	TCGA-75-5125-10A-01D-1753-08	LUAD	Blood Derived Normal	DNA	BI	Illumina HiSeq 2000	Agilent Custom	VN:0.5.9-r16	86.9	2012
TCGA-75-5126-10A-01D-1753-08	TCGA-75-5126-10A-01D-1753-08	LUAD	Blood Derived Normal	DNA	BI	Illumina HiSeq 2000	Agilent Custom	VN:0.5.9-r16	88.2	2012
TCGA-75-5146-10A-01D-1625-08	TCGA-75-5146-10A-01D-1625-08	LUAD	Blood Derived Normal	DNA	BI	Illumina HiSeq 2000	Agilent Custom	VN:0.5.9-r16	85.6	2011
TCGA-75-5147-10A-01D-1625-08	TCGA-75-5147-10A-01D-1625-08	LUAD	Blood Derived Normal	DNA	BI	Illumina HiSeq 2000	Agilent Custom	VN:0.5.9-r16	85.5	2011
TCGA-75-6203-10A-01D-1753-08	TCGA-75-6203-10A-01D-1753-08	LUAD	Blood Derived Normal	DNA	BI	Illumina HiSeq 2000	Agilent Custom	VN:0.5.9-r16	86.6	2012
TCGA-75-6205-10A-01D-1753-08	TCGA-75-6205-10A-01D-1753-08	LUAD	Blood Derived Normal	DNA	BI	Illumina HiSeq 2000	Agilent Custom	VN:0.5.9-r16	86.9	2012
TCGA-75-6206-10A-01D-1753-08	TCGA-75-6206-10A-01D-1753-08	LUAD	Blood Derived Normal	DNA	BI	Illumina HiSeq 2000	Agilent Custom	VN:0.5.9-r16	86.8	2012
TCGA-75-6207-10A-01D-1753-08	TCGA-75-6207-10A-01D-1753-08	LUAD	Blood Derived Normal	DNA	BI	Illumina HiSeq 2000	Agilent Custom	VN:0.5.9-r16	85.8	2012
TCGA-75-6211-10A-01D-1753-08	TCGA-75-6211-10A-01D-1753-08	LUAD	Blood Derived Normal	DNA	BI	Illumina HiSeq 2000	Agilent Custom	VN:0.5.9-r16	87.3	2012
TCGA-75-6212-10A-01D-1753-08	TCGA-75-6212-10A-01D-1753-08	LUAD	Blood Derived Normal	DNA	BI	Illumina HiSeq 2000	Agilent Custom	VN:0.5.9-r16	87.6	2012
TCGA-75-6214-10A-01D-1946-08	TCGA-75-6214-10A-01D-1946-08	LUAD	Blood Derived Normal	DNA	BI	Illumina HiSeq 2000	Agilent Custom	VN:0.5.9-r16	86.9	2012
TCGA-75-7025-10A-01D-1946-08	TCGA-75-7025-10A-01D-1946-08	LUAD	Blood Derived Normal	DNA	BI	Illumina HiSeq 2000	Agilent Custom	VN:0.5.9-r16	90.4	2012
TCGA-75-7027-10A-01D-1946-08	TCGA-75-7027-10A-01D-1946-08	LUAD	Blood Derived Normal	DNA	BI	Illumina HiSeq 2000	Agilent Custom	VN:0.5.9-r16	93.2	2012
TCGA-75-7030-10A-01D-1946-08	TCGA-75-7030-10A-01D-1946-08	LUAD	Blood Derived Normal	DNA	BI	Illumina HiSeq 2000	Agilent Custom	VN:0.5.9-r16	86.2	2012
TCGA-75-7031-10A-01D-1946-08	TCGA-75-7031-10A-01D-1946-08	LUAD	Blood Derived Normal	DNA	BI	Illumina HiSeq 2000	Agilent Custom	VN:0.5.9-r16	91.5	2012
TCGA-76-4925-10A-01D-1486-08	TCGA-76-4925-10A-01D-1486-08	GBM	Blood Derived Normal	DNA	BI	Illumina HiSeq 2000	Agilent Custom	VN:0.5.9-tpx	92.9	2013
TCGA-76-4926-10A-01D-1486-08	TCGA-76-4926-10A-01D-1486-08	GBM	Blood Derived Normal	DNA	BI	Illumina HiSeq 2000	Agilent Custom	VN:0.5.9-tpx	92	2013
TCGA-76-4927-10A-01D-1486-08	TCGA-76-4927-10A-01D-1486-08	GBM	Blood Derived Normal	DNA	BI	Illumina HiSeq 2000	Agilent Custom	VN:0.5.9-tpx	93.2	2013
TCGA-76-4928-10A-01D-1486-08	TCGA-76-4928-10A-01D-1486-08	GBM	Blood Derived Normal	DNA	BI	Illumina HiSeq 2000	Agilent Custom	VN:0.5.9-tpx	91.6	2013
TCGA-76-4929-10A-01D-1486-08	TCGA-76-4929-10A-01D-1486-08	GBM	Blood Derived Normal	DNA	BI	Illumina HiSeq 2000	Agilent Custom	VN:0.5.9-tpx	93.7	2013
TCGA-76-4931-10A-01D-1486-08	TCGA-76-4931-10A-01D-1486-08	GBM	Blood Derived Normal	DNA	BI	Illumina HiSeq 2000	Agilent Custom	VN:0.5.9-tpx	93.7	2013
TCGA-76-4932-10A-01D-1486-08	TCGA-76-4932-10A-01D-1486-08	GBM	Blood Derived Normal	DNA	BI	Illumina HiSeq 2000	Agilent Custom	VN:0.5.9-tpx	92.9	2013
TCGA-76-4934-10A-01D-1486-08	TCGA-76-4934-10A-01D-1486-08	GBM	Blood Derived Normal	DNA	BI	Illumina HiSeq 2000	Agilent Custom	VN:0.5.9-tpx	92.8	2013
TCGA-76-4935-10A-01D-1486-08	TCGA-76-4935-10A-01D-1486-08	GBM	Blood Derived Normal	DNA	BI	Illumina HiSeq 2000	Agilent Custom	VN:0.5.9-tpx	93.1	2013
TCGA-76-6191-10A-01D-1696-08	TCGA-76-6191-10A-01D-1696-08	GBM	Blood Derived Normal	DNA	BI	Illumina HiSeq 2000	Agilent Custom	VN:0.5.9-tpx	88.6	2013
TCGA-76-6192-10A-01D-1696-08	TCGA-76-6192-10A-01D-1696-08	GBM	Blood Derived Normal	DNA	BI	Illumina HiSeq 2000	Agilent Custom	VN:0.5.9-tpx	87.8	2013
TCGA-76-6193-10A-01D-1696-08	TCGA-76-6193-10A-01D-1696-08	GBM	Blood Derived Normal	DNA	BI	Illumina HiSeq 2000	Agilent Custom	VN:0.5.9-tpx	87.6	2013
TCGA-76-6280-10A-01D-1845-08	TCGA-76-6280-10A-01D-1845-08	GBM	Blood Derived Normal	DNA	BI	Illumina HiSeq 2000	Agilent Custom	VN:0.5.9-r16	92.4	2012
TCGA-76-6282-10A-01D-1696-08	TCGA-76-6282-10A-01D-1696-08	GBM	Blood Derived Normal	DNA	BI	Illumina HiSeq 2000	Agilent Custom	VN:0.5.9-tpx	88.4	2013
TCGA-76-6283-10A-01D-1845-08	TCGA-76-6283-10A-01D-1845-08	GBM	Blood Derived Normal	DNA	BI	Illumina HiSeq 2000	Agilent Custom	VN:0.5.9-r16	90.8	2012
TCGA-76-6285-10A-01D-1696-08	TCGA-76-6285-10A-01D-1696-08	GBM	Blood Derived Normal	DNA	BI	Illumina HiSeq 2000	Agilent Custom	VN:0.5.9-tpx	87.6	2013
TCGA-76-6286-10A-01D-1845-08	TCGA-76-6286-10A-01D-1845-08	GBM	Blood Derived Normal	DNA	BI	Illumina HiSeq 2000	Agilent Custom	VN:0.5.9-r16	90.5	2012
TCGA-76-6656-10A-01D-1845-08	TCGA-76-6656-10A-01D-1845-08	GBM	Blood Derived Normal	DNA	BI	Illumina HiSeq 2000	Agilent Custom	VN:0.5.9-r16	89.3	2012
TCGA-76-6657-10A-01D-1845-08	TCGA-76-6657-10A-01D-1845-08	GBM	Blood Derived Normal	DNA	BI	Illumina HiSeq 2000	Agilent Custom	VN:0.5.9-r16	90.2	2012
TCGA-76-6660-10A-01D-1845-08	TCGA-76-6660-10A-01D-1845-08	GBM	Blood Derived Normal	DNA	BI	Illumina HiSeq 2000	Agilent Custom	VN:0.5.9-r16	91.1	2012
TCGA-76-6661-10A-01D-1845-08	TCGA-76-6661-10A-01D-1845-08	GBM	Blood Derived Normal	DNA	BI	Illumina HiSeq 2000	Agilent Custom	VN:0.5.9-r16	91.5	2012
TCGA-76-6662-10A-01D-1845-08	TCGA-76-6662-10A-01D-1845-08	GBM	Blood Derived Normal	DNA	BI	Illumina HiSeq 2000	Agilent Custom	VN:0.5.9-r16	92.2	2012
TCGA-76-6663-10A-01D-1845-08	TCGA-76-6663-10A-01D-1845-08	GBM	Blood Derived Normal	DNA	BI	Illumina HiSeq 2000	Agilent Custom	VN:0.5.9-r16	91.3	2012
TCGA-76-6664-10A-01D-1845-08	TCGA-76-6664-10A-01D-1845-08	GBM	Blood Derived Normal	DNA	BI	Illumina HiSeq 2000	Agilent Custom	VN:0.5.9-r16	90.6	2012
TCGA-77-A5G8-10A-01D-A27N-08	TCGA-77-A5G8-10A-01D-A27N-08	LUSC	Blood Derived Normal	DNA	BI	Illumina HiSeq 2000	Agilent Custom	VN:0.5.9-tpx	91.4	2013
TCGA-77-A5GA-10A-01D-A27N-08	TCGA-77-A5GA-10A-01D-A27N-08	LUSC	Blood Derived Normal	DNA	BI	Illumina HiSeq 2000	Agilent Custom	VN:0.5.9-tpx	92.6	2013
TCGA-77-A5GB-10A-01D-A27N-08	TCGA-77-A5GB-10A-01D-A27N-08	LUSC	Blood Derived Normal	DNA	BI	Illumina HiSeq 2000	Agilent Custom	VN:0.5.9-tpx	89	2013
TCGA-77-A5GF-10A-01D-A27N-08	TCGA-77-A5GF-10A-01D-A27N-08	LUSC	Blood Derived Normal	DNA	BI	Illumina HiSeq 2000	Agilent Custom	VN:0.5.9-tpx	92.1	2013
TCGA-77-A5GH-10A-01D-A27N-08	TCGA-77-A5GH-10A-01D-A27N-08	LUSC	Blood Derived Normal	DNA	BI	Illumina HiSeq 2000	Agilent Custom	VN:0.5.9-tpx	92.5	2013
TCGA-78-7143-10A-01D-2036-08	TCGA-78-7143-10A-01D-2036-08	LUAD	Blood Derived Normal	DNA	BI	Illumina HiSeq 2000	Agilent Custom	VN:0.5.9-tpx	88.2	2013
TCGA-78-7145-10A-01D-2036-08	TCGA-78-7145-10A-01D-2036-08	LUAD	Blood Derived Normal	DNA	BI	Illumina HiSeq 2000	Agilent Custom	VN:0.5.9-tpx	88.9	2012
TCGA-78-7146-10A-01D-2036-08	TCGA-78-7146-10A-01D-2036-08	LUAD	Blood Derived Normal	DNA	BI	Illumina HiSeq 2000	Agilent Custom	VN:0.5.9-tpx	88.9	2014
TCGA-78-7147-10A-01D-2036-08	TCGA-78-7147-10A-01D-2036-08	LUAD	Blood Derived Normal	DNA	BI	Illumina HiSeq 2000	Agilent Custom	VN:0.5.9-tpx	91.1	2012
TCGA-78-7148-10A-01D-2036-08	TCGA-78-7148-10A-01D-2036-08	LUAD	Blood Derived Normal	DNA	BI	Illumina HiSeq 2000	Agilent Custom	VN:0.5.9-tpx	90.7	2012
TCGA-78-7149-10A-01D-2036-08	TCGA-78-7149-10A-01D-2036-08	LUAD	Blood Derived Normal	DNA	BI	Illumina HiSeq 2000	Agilent Custom	VN:0.5.9-tpx	88.3	2012
TCGA-78-7150-10A-01D-2036-08	TCGA-78-7150-10A-01D-2036-08	LUAD	Blood Derived Normal	DNA	BI	Illumina HiSeq 2000	Agilent Custom	VN:0.5.9-tpx	89.1	2012
TCGA-78-7152-10A-01D-2036-08	TCGA-78-7152-10A-01D-2036-08	LUAD	Blood Derived Normal	DNA	BI	Illumina HiSeq 2000	Agilent Custom	VN:0.5.9-tpx	90.9	2012
TCGA-78-7153-10A-01D-2036-08	TCGA-78-7153-10A-01D-2036-08	LUAD	Blood Derived Normal	DNA	BI	Illumina HiSeq 2000	Agilent Custom	VN:0.5.9-tpx	91.1	2012
TCGA-78-7154-10A-01D-2036-08	TCGA-78-7154-10A-01D-2036-08	LUAD	Blood Derived Normal	DNA	BI	Illumina HiSeq 2000	Agilent Custom	VN:0.5.9-tpx	90.9	2012
TCGA-78-7155-10A-01D-2036-08	TCGA-78-7155-10A-01D-2036-08	LUAD	Blood Derived Normal	DNA	BI	Illumina HiSeq 2000	Agilent Custom	VN:0.5.9-tpx	85.9	2012
TCGA-78-7156-10A-01D-2036-08	TCGA-78-7156-10A-01D-2036-08	LUAD	Blood Derived Normal	DNA	BI	Illumina HiSeq 2000	Agilent Custom	VN:0.5.9-tpx	94.6	2013
TCGA-78-7158-10A-01D-2036-08	TCGA-78-7158-10A-01D-2036-08	LUAD	Blood Derived Normal	DNA	BI	Illumina HiSeq 2000	Agilent Custom	VN:0.5.9-tpx	88	2012
TCGA-78-7159-10A-01D-2036-08	TCGA-78-7159-10A-01D-2036-08	LUAD	Blood Derived Normal	DNA	BI	Illumina HiSeq 2000	Agilent Custom	VN:0.5.9-tpx	89.2	2012
TCGA-78-7160-10A-01D-2036-08	TCGA-78-7160-10A-01D-2036-08	LUAD	Blood Derived Normal	DNA	BI	Illumina HiSeq 2000	Agilent Custom	VN:0.5.9-tpx	88.3	2012
TCGA-78-7161-10A-01D-2036-08	TCGA-78-7161-10A-01D-2036-08	LUAD	Blood Derived Normal	DNA	BI	Illumina HiSeq 2000	Agilent Custom	VN:0.5.9-tpx	85.4	2012
TCGA-78-7162-11A-01D-2063-08	TCGA-78-7162-11A-01D-2063-08	LUAD	Solid Tissue Normal	DNA	BI	Illumina HiSeq 2000	Agilent Custom	VN:0.5.9-tpx	88.6	2012
TCGA-78-7163-11A-01D-2063-08	TCGA-78-7163-11A-01D-2063-08	LUAD	Solid Tissue Normal	DNA	BI	Illumina HiSeq 2000	Agilent Custom	VN:0.5.9-tpx	89	2012
TCGA-78-7166-11A-01D-2063-08	TCGA-78-7166-11A-01D-2063-08	LUAD	Solid Tissue Normal	DNA	BI	Illumina HiSeq 2000	Agilent Custom	VN:0.5.9-tpx	89.3	2012
TCGA-78-7167-11A-01D-2063-08	TCGA-78-7167-11A-01D-2063-08	LUAD	Solid Tissue Normal	DNA	BI	Illumina HiSeq 2000	Agilent Custom	VN:0.5.9-tpx	89.8	2012
TCGA-78-7220-10A-01D-2036-08	TCGA-78-7220-10A-01D-2036-08	LUAD	Blood Derived Normal	DNA	BI	Illumina HiSeq 2000	Agilent Custom	VN:0.5.9-tpx	88.4	2014
TCGA-78-7535-10A-01D-2063-08	TCGA-78-7535-10A-01D-2063-08	LUAD	Blood Derived Normal	DNA	BI	Illumina HiSeq 2000	Agilent Custom	VN:0.5.9-tpx	89.9	2012
TCGA-78-7536-10A-01D-2063-08	TCGA-78-7536-10A-01D-2063-08	LUAD	Blood Derived Normal	DNA	BI	Illumina HiSeq 2000	Agilent Custom	VN:0.5.9-tpx	90.1	2012
TCGA-78-7537-10A-01D-2063-08	TCGA-78-7537-10A-01D-2063-08	LUAD	Blood Derived Normal	DNA	BI	Illumina HiSeq 2000	Agilent Custom	VN:0.5.9-tpx	88.7	2012
TCGA-78-7539-10A-01D-2063-08	TCGA-78-7539-10A-01D-2063-08	LUAD	Blood Derived Normal	DNA	BI	Illumina HiSeq 2000	Agilent Custom	VN:0.5.9-tpx	88.4	2012
TCGA-78-7540-11A-01D-2063-08	TCGA-78-7540-11A-01D-2063-08	LUAD	Solid Tissue Normal	DNA	BI	Illumina HiSeq 2000	Agilent Custom	VN:0.5.9-tpx	88.6	2012
TCGA-78-7542-11A-01D-2063-08	TCGA-78-7542-11A-01D-2063-08	LUAD	Solid Tissue Normal	DNA	BI	Illumina HiSeq 2000	Agilent Custom	VN:0.5.9-tpx	87.6	2012
TCGA-78-7633-10A-01D-2063-08	TCGA-78-7633-10A-01D-2063-08	LUAD	Blood Derived Normal	DNA	BI	Illumina HiSeq 2000	Agilent Custom	VN:0.5.9-tpx	85.5	2012
TCGA-78-8640-11A-01D-2393-08	TCGA-78-8640-11A-01D-2393-08	LUAD	Solid Tissue Normal	DNA	BI	Illumina HiSeq 2000	Agilent Custom	VN:0.5.9-tpx	89.9	2012
TCGA-78-8648-10A-01D-2393-08	TCGA-78-8648-10A-01D-2393-08	LUAD	Blood Derived Normal	DNA	BI	Illumina HiSeq 2000	Agilent Custom	VN:0.5.9-tpx	92.4	2013
TCGA-78-8655-10A-01D-2393-08	TCGA-78-8655-10A-01D-2393-08	LUAD	Blood Derived Normal	DNA	BI	Illumina HiSeq 2000	Agilent Custom	VN:0.5.9-tpx	90.7	2014
TCGA-78-8660-10A-01D-2393-08	TCGA-78-8660-10A-01D-2393-08	LUAD	Blood Derived Normal	DNA	BI	Illumina HiSeq 2000	Agilent Custom	VN:0.5.9-tpx	91.4	2013
TCGA-78-8662-10A-01D-2393-08	TCGA-78-8662-10A-01D-2393-08	LUAD	Blood Derived Normal	DNA	BI	Illumina HiSeq 2000	Agilent Custom	VN:0.5.9-tpx	93.2	2013
TCGA-79-5596-10A-01D-1945-08	TCGA-79-5596-10A-01D-1945-08	LUSC	Blood Derived Normal	DNA	BI	Illumina HiSeq 2000	Agilent Custom	VN:0.5.9-r16	85.3	2012
TCGA-80-5607-10A-01D-1946-08	TCGA-80-5607-10A-01D-1946-08	LUAD	Blood Derived Normal	DNA	BI	Illumina HiSeq 2000	Agilent Custom	VN:0.5.9-r16	89.7	2012
TCGA-80-5608-10A-01D-1946-08	TCGA-80-5608-10A-01D-1946-08	LUAD	Blood Derived Normal	DNA	BI	Illumina HiSeq 2000	Agilent Custom	VN:0.5.9-r16	91.2	2012
TCGA-80-5611-10A-01D-1625-08	TCGA-80-5611-10A-01D-1625-08	LUAD	Blood Derived Normal	DNA	BI	Illumina HiSeq 2000	Agilent Custom	VN:0.5.9-r16	83.6	2011
TCGA-81-5910-10A-01D-1696-08	TCGA-81-5910-10A-01D-1696-08	GBM	Blood Derived Normal	DNA	BI	Illumina HiSeq 2000	Agilent Custom	VN:0.5.9-tpx	87	2013
TCGA-81-5911-10A-01D-1845-08	TCGA-81-5911-10A-01D-1845-08	GBM	Blood Derived Normal	DNA	BI	Illumina HiSeq 2000	Agilent Custom	VN:0.5.9-r16	90.5	2012
TCGA-83-5908-10A-01D-2284-08	TCGA-83-5908-10A-01D-2284-08	LUAD	Blood Derived Normal	DNA	BI	Illumina HiSeq 2000	Agilent Custom	VN:0.5.9-tpx	89.2	2014
TCGA-85-6175-10A-01D-1817-08	TCGA-85-6175-10A-01D-1817-08	LUSC	Blood Derived Normal	DNA	BI	Illumina HiSeq 2000	Agilent Custom	VN:0.5.9-r16	90.1	2012
TCGA-85-6560-10A-01D-1817-08	TCGA-85-6560-10A-01D-1817-08	LUSC	Blood Derived Normal	DNA	BI	Illumina HiSeq 2000	Agilent Custom	VN:0.5.9-r16	91.6	2012
TCGA-85-6561-10A-01D-1817-08	TCGA-85-6561-10A-01D-1817-08	LUSC	Blood Derived Normal	DNA	BI	Illumina HiSeq 2000	Agilent Custom	VN:0.5.9-r16	91.7	2012
TCGA-85-6798-10A-01D-1945-08	TCGA-85-6798-10A-01D-1945-08	LUSC	Blood Derived Normal	DNA	BI	Illumina HiSeq 2000	Agilent Custom	VN:0.5.9-r16	92.8	2012
TCGA-85-7696-10A-01D-2122-08	TCGA-LUSC-7696-NB-01D-2122-08	LUSC	Blood Derived Normal	DNA	BI	Illumina HiSeq 2000	Agilent Custom	VN:0.5.9-tpx	89.1	2012
TCGA-85-7697-10A-01D-2122-08	TCGA-LUSC-7697-NB-01D-2122-08	LUSC	Blood Derived Normal	DNA	BI	Illumina HiSeq 2000	Agilent Custom	VN:0.5.9-tpx	89.5	2012
TCGA-85-7698-10A-01D-2122-08	TCGA-LUSC-7698-NB-01D-2122-08	LUSC	Blood Derived Normal	DNA	BI	Illumina HiSeq 2000	Agilent Custom	VN:0.5.9-tpx	90.3	2012
TCGA-85-7699-10A-01D-2122-08	TCGA-LUSC-7699-NB-01D-2122-08	LUSC	Blood Derived Normal	DNA	BI	Illumina HiSeq 2000	Agilent Custom	VN:0.5.9-tpx	96.2	2013
TCGA-85-7710-10A-01D-2122-08	TCGA-LUSC-7710-NB-01D-2122-08	LUSC	Solid Tissue Normal	DNA	BI	Illumina HiSeq 2000	Agilent Custom	VN:0.5.9-tpx	89.4	2014
TCGA-85-7710-11A-01D-2122-08	TCGA-LUSC-7710-NT-01D-2122-08	LUSC	Blood Derived Normal	DNA	BI	Illumina HiSeq 2000	Agilent Custom	VN:0.5.9-tpx	86.4	2014
TCGA-85-7843-10A-01D-2122-08	TCGA-LUSC-7843-NB-01D-2122-08	LUSC	Blood Derived Normal	DNA	BI	Illumina HiSeq 2000	Agilent Custom	VN:0.5.9-tpx	88.2	2012
TCGA-85-7844-10A-01D-2122-08	TCGA-LUSC-7844-NB-01D-2122-08	LUSC	Blood Derived Normal	DNA	BI	Illumina HiSeq 2000	Agilent Custom	VN:0.5.9-tpx	89	2012
TCGA-85-7950-10A-01D-2184-08	TCGA-LUSC-7950-NB-01D-2184-08	LUSC	Blood Derived Normal	DNA	BI	Illumina HiSeq 2000	Agilent Custom	VN:0.5.9-tpx	89.9	2012
TCGA-85-8048-10A-01D-2244-08	TCGA-85-8048-10A-01D-2244-08	LUSC	Blood Derived Normal	DNA	BI	Illumina HiSeq 2000	Agilent Custom	VN:0.5.9-tpx	89.4	2012
TCGA-85-8049-10A-01D-2244-08	TCGA-85-8049-10A-01D-2244-08	LUSC	Blood Derived Normal	DNA	BI	Illumina HiSeq 2000	Agilent Custom	VN:0.5.9-tpx	85.5	2014
TCGA-85-8052-10A-01D-2244-08	TCGA-85-8052-10A-01D-2244-08	LUSC	Blood Derived Normal	DNA	BI	Illumina HiSeq 2000	Agilent Custom	VN:0.5.9-tpx	89.1	2012
TCGA-85-8070-10A-01D-2244-08	TCGA-85-8070-10A-01D-2244-08	LUSC	Blood Derived Normal	DNA	BI	Illumina HiSeq 2000	Agilent Custom	VN:0.5.9-tpx	88.2	2012
TCGA-85-8071-10A-01D-2244-08	TCGA-85-8071-10A-01D-2244-08	LUSC	Blood Derived Normal	DNA	BI	Illumina HiSeq 2000	Agilent Custom	VN:0.5.9-tpx	86.9	2012
TCGA-85-8072-10A-01D-2244-08	TCGA-85-8072-10A-01D-2244-08	LUSC	Blood Derived Normal	DNA	BI	Illumina HiSeq 2000	Agilent Custom	VN:0.5.9-tpx	88.7	2012
TCGA-85-8276-10A-01D-2293-08	TCGA-85-8276-10A-01D-2293-08	LUSC	Blood Derived Normal	DNA	BI	Illumina HiSeq 2000	Agilent Custom	VN:0.5.9-tpx	90.8	2012
TCGA-85-8277-10A-01D-2293-08	TCGA-85-8277-10A-01D-2293-08	LUSC	Blood Derived Normal	DNA	BI	Illumina HiSeq 2000	Agilent Custom	VN:0.5.9-tpx	90.5	2012
TCGA-85-8287-10A-01D-2293-08	TCGA-85-8287-10A-01D-2293-08	LUSC	Blood Derived Normal	DNA	BI	Illumina HiSeq 2000	Agilent Custom	VN:0.5.9-tpx	90.5	2012
TCGA-85-8288-10A-01D-2293-08	TCGA-85-8288-10A-01D-2293-08	LUSC	Blood Derived Normal	DNA	BI	Illumina HiSeq 2000	Agilent Custom	VN:0.5.9-tpx	90.7	2012
TCGA-85-8350-10A-01D-2293-08	TCGA-85-8350-10A-01D-2293-08	LUSC	Blood Derived Normal	DNA	BI	Illumina HiSeq 2000	Agilent Custom	VN:0.5.9-tpx	91	2012
TCGA-85-8351-10A-01D-2293-08	TCGA-85-8351-10A-01D-2293-08	LUSC	Blood Derived Normal	DNA	BI	Illumina HiSeq 2000	Agilent Custom	VN:0.5.9-tpx	91.4	2012
TCGA-85-8352-10A-01D-2323-08	TCGA-85-8352-10A-01D-2323-08	LUSC	Blood Derived Normal	DNA	BI	Illumina HiSeq 2000	Agilent Custom	VN:0.5.9-tpx	91.1	2013
TCGA-85-8353-10A-01D-2293-08	TCGA-85-8353-10A-01D-2293-08	LUSC	Blood Derived Normal	DNA	BI	Illumina HiSeq 2000	Agilent Custom	VN:0.5.9-tpx	90.9	2012
TCGA-85-8354-10A-01D-2323-08	TCGA-85-8354-10A-01D-2323-08	LUSC	Blood Derived Normal	DNA	BI	Illumina HiSeq 2000	Agilent Custom	VN:0.5.9-tpx	90.9	2013
TCGA-85-8355-10A-01D-2293-08	TCGA-85-8355-10A-01D-2293-08	LUSC	Blood Derived Normal	DNA	BI	Illumina HiSeq 2000	Agilent Custom	VN:0.5.9-tpx	91.2	2012
TCGA-85-8479-10A-01D-2323-08	TCGA-85-8479-10A-01D-2323-08	LUSC	Blood Derived Normal	DNA	BI	Illumina HiSeq 2000	Agilent Custom	VN:0.5.9-tpx	91	2013
TCGA-85-8481-10A-01D-2323-08	TCGA-85-8481-10A-01D-2323-08	LUSC	Blood Derived Normal	DNA	BI	Illumina HiSeq 2000	Agilent Custom	VN:0.5.9-tpx	92.2	2013
TCGA-85-8580-10A-01D-2395-08	TCGA-85-8580-10A-01D-2395-08	LUSC	Blood Derived Normal	DNA	BI	Illumina HiSeq 2000	Agilent Custom	VN:0.5.9-tpx	90.9	2013
TCGA-85-8582-10A-01D-2395-08	TCGA-85-8582-10A-01D-2395-08	LUSC	Blood Derived Normal	DNA	BI	Illumina HiSeq 2000	Agilent Custom	VN:0.5.9-tpx	92.2	2013
TCGA-85-8584-10A-01D-2395-08	TCGA-85-8584-10A-01D-2395-08	LUSC	Blood Derived Normal	DNA	BI	Illumina HiSeq 2000	Agilent Custom	VN:0.5.9-tpx	90.1	2013
TCGA-85-8664-10A-01D-2395-08	TCGA-85-8664-10A-01D-2395-08	LUSC	Blood Derived Normal	DNA	BI	Illumina HiSeq 2000	Agilent Custom	VN:0.5.9-tpx	91.4	2013
TCGA-85-8666-10A-01D-2395-08	TCGA-85-8666-10A-01D-2395-08	LUSC	Blood Derived Normal	DNA	BI	Illumina HiSeq 2000	Agilent Custom	VN:0.5.9-tpx	91.2	2013
TCGA-85-A4CL-10A-01D-A26K-08	TCGA-85-A4CL-10A-01D-A26K-08	LUSC	Blood Derived Normal	DNA	BI	Illumina HiSeq 2000	Agilent Custom	VN:0.5.9-tpx	86.5	2013
TCGA-85-A4CN-10A-01D-A24F-08	TCGA-85-A4CN-10A-01D-A24F-08	LUSC	Blood Derived Normal	DNA	BI	Illumina HiSeq 2000	Agilent Custom	VN:0.5.9-tpx	86.5	2013
TCGA-85-A4JB-10A-01D-A25L-08	TCGA-85-A4JB-10A-01D-A25L-08	LUSC	Blood Derived Normal	DNA	BI	Illumina HiSeq 2000	Agilent Custom	VN:0.5.9-tpx	88.8	2013
TCGA-85-A4JC-10A-01D-A25A-08	TCGA-85-A4JC-10A-01D-A25A-08	LUSC	Blood Derived Normal	DNA	BI	Illumina HiSeq 2000	Agilent Custom	VN:0.5.9-tpx	89.9	2013
TCGA-85-A4PA-10A-01D-A25A-08	TCGA-85-A4PA-10A-01D-A25A-08	LUSC	Blood Derived Normal	DNA	BI	Illumina HiSeq 2000	Agilent Custom	VN:0.5.9-tpx	89.7	2013
TCGA-85-A4QQ-10A-01D-A25L-08	TCGA-85-A4QQ-10A-01D-A25L-08	LUSC	Blood Derived Normal	DNA	BI	Illumina HiSeq 2000	Agilent Custom	VN:0.5.9-tpx	88.3	2013
TCGA-85-A4QR-10A-01D-A25A-08	TCGA-85-A4QR-10A-01D-A25A-08	LUSC	Blood Derived Normal	DNA	BI	Illumina HiSeq 2000	Agilent Custom	VN:0.5.9-tpx	89.7	2013
TCGA-85-A50M-10A-01D-A25L-08	TCGA-85-A50M-10A-01D-A25L-08	LUSC	Blood Derived Normal	DNA	BI	Illumina HiSeq 2000	Agilent Custom	VN:0.5.9-tpx	90.7	2013
TCGA-85-A50Z-10A-01D-A25L-08	TCGA-85-A50Z-10A-01D-A25L-08	LUSC	Blood Derived Normal	DNA	BI	Illumina HiSeq 2000	Agilent Custom	VN:0.5.9-tpx	87.3	2013
TCGA-85-A510-10A-01D-A26K-08	TCGA-85-A510-10A-01D-A26K-08	LUSC	Blood Derived Normal	DNA	BI	Illumina HiSeq 2000	Agilent Custom	VN:0.5.9-tpx	90.4	2013
TCGA-85-A511-10A-01D-A25L-08	TCGA-85-A511-10A-01D-A25L-08	LUSC	Blood Derived Normal	DNA	BI	Illumina HiSeq 2000	Agilent Custom	VN:0.5.9-tpx	85.8	2013
TCGA-85-A513-10A-01D-A26K-08	TCGA-85-A513-10A-01D-A26K-08	LUSC	Blood Derived Normal	DNA	BI	Illumina HiSeq 2000	Agilent Custom	VN:0.5.9-tpx	90.7	2013
TCGA-85-A53L-10A-01D-A26K-08	TCGA-85-A53L-10A-01D-A26K-08	LUSC	Blood Derived Normal	DNA	BI	Illumina HiSeq 2000	Agilent Custom	VN:0.5.9-tpx	87.4	2013
TCGA-86-6562-10A-01D-1753-08	TCGA-86-6562-10A-01D-1753-08	LUAD	Blood Derived Normal	DNA	BI	Illumina HiSeq 2000	Agilent Custom	VN:0.5.9-r16	88.2	2012
TCGA-86-6851-10A-01D-1946-08	TCGA-86-6851-10A-01D-1946-08	LUAD	Blood Derived Normal	DNA	BI	Illumina HiSeq 2000	Agilent Custom	VN:0.5.9-r16	90.2	2012
TCGA-86-7701-10A-01D-2167-08	TCGA-86-7701-10A-01D-2167-08	LUAD	Blood Derived Normal	DNA	BI	Illumina HiSeq 2000	Agilent Custom	VN:0.5.9-tpx	86.6	2014
TCGA-86-7711-10A-01D-2063-08	TCGA-86-7711-10A-01D-2063-08	LUAD	Solid Tissue Normal	DNA	BI	Illumina HiSeq 2000	Agilent Custom	VN:0.5.9-tpx	89.2	2014
TCGA-86-7711-11A-01D-2063-08	TCGA-86-7711-11A-01D-2063-08	LUAD	Blood Derived Normal	DNA	BI	Illumina HiSeq 2000	Agilent Custom	VN:0.5.9-tpx	82.8	2014
TCGA-86-7713-10A-01D-2063-08	TCGA-86-7713-10A-01D-2063-08	LUAD	Blood Derived Normal	DNA	BI	Illumina HiSeq 2000	Agilent Custom	VN:0.5.9-tpx	90	2012
TCGA-86-7713-11A-01D-2063-08	TCGA-86-7713-11A-01D-2063-08	LUAD	Solid Tissue Normal	DNA	BI	Illumina HiSeq 2000	Agilent Custom	VN:0.5.9-tpx	89.5	2014
TCGA-86-7714-10A-01D-2167-08	TCGA-86-7714-10A-01D-2167-08	LUAD	Blood Derived Normal	DNA	BI	Illumina HiSeq 2000	Agilent Custom	VN:0.5.9-tpx	84.8	2012
TCGA-86-7953-10A-01D-2184-08	TCGA-86-7953-10A-01D-2184-08	LUAD	Blood Derived Normal	DNA	BI	Illumina HiSeq 2000	Agilent Custom	VN:0.5.9-tpx	89.9	2014
TCGA-86-7954-10A-01D-2184-08	TCGA-86-7954-10A-01D-2184-08	LUAD	Blood Derived Normal	DNA	BI	Illumina HiSeq 2000	Agilent Custom	VN:0.5.9-tpx	90.8	2014
TCGA-86-7955-10A-01D-2184-08	TCGA-86-7955-10A-01D-2184-08	LUAD	Blood Derived Normal	DNA	BI	Illumina HiSeq 2000	Agilent Custom	VN:0.5.9-tpx	89.7	2014
TCGA-86-8054-10A-01D-2238-08	TCGA-86-8054-10A-01D-2238-08	LUAD	Blood Derived Normal	DNA	BI	Illumina HiSeq 2000	Agilent Custom	VN:0.5.9-tpx	90.3	2012
TCGA-86-8055-10A-01D-2238-08	TCGA-86-8055-10A-01D-2238-08	LUAD	Blood Derived Normal	DNA	BI	Illumina HiSeq 2000	Agilent Custom	VN:0.5.9-tpx	91.8	2012
TCGA-86-8056-10A-01D-2238-08	TCGA-86-8056-10A-01D-2238-08	LUAD	Blood Derived Normal	DNA	BI	Illumina HiSeq 2000	Agilent Custom	VN:0.5.9-tpx	91.7	2012
TCGA-86-8073-10A-01D-2238-08	TCGA-86-8073-10A-01D-2238-08	LUAD	Blood Derived Normal	DNA	BI	Illumina HiSeq 2000	Agilent Custom	VN:0.5.9-tpx	89.6	2012
TCGA-86-8074-10A-01D-2238-08	TCGA-86-8074-10A-01D-2238-08	LUAD	Blood Derived Normal	DNA	BI	Illumina HiSeq 2000	Agilent Custom	VN:0.5.9-tpx	92	2012
TCGA-86-8075-10A-01D-2238-08	TCGA-86-8075-10A-01D-2238-08	LUAD	Blood Derived Normal	DNA	BI	Illumina HiSeq 2000	Agilent Custom	VN:0.5.9-tpx	91	2012
TCGA-86-8076-10A-01D-2238-08	TCGA-86-8076-10A-01D-2238-08	LUAD	Blood Derived Normal	DNA	BI	Illumina HiSeq 2000	Agilent Custom	VN:0.5.9-tpx	90.8	2012
TCGA-86-8278-10A-01D-2284-08	TCGA-86-8278-10A-01D-2284-08	LUAD	Blood Derived Normal	DNA	BI	Illumina HiSeq 2000	Agilent Custom	VN:0.5.9-tpx	89.9	2013
TCGA-86-8279-10A-01D-2284-08	TCGA-86-8279-10A-01D-2284-08	LUAD	Blood Derived Normal	DNA	BI	Illumina HiSeq 2000	Agilent Custom	VN:0.5.9-tpx	86.8	2013
TCGA-86-8280-10A-01D-2284-08	TCGA-86-8280-10A-01D-2284-08	LUAD	Blood Derived Normal	DNA	BI	Illumina HiSeq 2000	Agilent Custom	VN:0.5.9-tpx	88.8	2013
TCGA-86-8281-10A-01D-2284-08	TCGA-86-8281-10A-01D-2284-08	LUAD	Blood Derived Normal	DNA	BI	Illumina HiSeq 2000	Agilent Custom	VN:0.5.9-tpx	83.9	2013
TCGA-86-8358-10A-01D-2323-08	TCGA-86-8358-10A-01D-2323-08	LUAD	Blood Derived Normal	DNA	BI	Illumina HiSeq 2000	Agilent Custom	VN:0.5.9-tpx	92.6	2013
TCGA-86-8359-10A-01D-2323-08	TCGA-86-8359-10A-01D-2323-08	LUAD	Blood Derived Normal	DNA	BI	Illumina HiSeq 2000	Agilent Custom	VN:0.5.9-tpx	92.4	2013
TCGA-86-8585-10A-01D-2393-08	TCGA-86-8585-10A-01D-2393-08	LUAD	Blood Derived Normal	DNA	BI	Illumina HiSeq 2000	Agilent Custom	VN:0.5.9-tpx	90.7	2012
TCGA-86-8668-10A-01D-2393-08	TCGA-86-8668-10A-01D-2393-08	LUAD	Blood Derived Normal	DNA	BI	Illumina HiSeq 2000	Agilent Custom	VN:0.5.9-tpx	92.2	2014
TCGA-86-8669-10A-01D-2393-08	TCGA-86-8669-10A-01D-2393-08	LUAD	Blood Derived Normal	DNA	BI	Illumina HiSeq 2000	Agilent Custom	VN:0.5.9-tpx	91.3	2012
TCGA-86-8671-10A-01D-2393-08	TCGA-86-8671-10A-01D-2393-08	LUAD	Blood Derived Normal	DNA	BI	Illumina HiSeq 2000	Agilent Custom	VN:0.5.9-tpx	91	2014
TCGA-86-8672-10A-01D-2393-08	TCGA-86-8672-10A-01D-2393-08	LUAD	Blood Derived Normal	DNA	BI	Illumina HiSeq 2000	Agilent Custom	VN:0.5.9-tpx	93.9	2014
TCGA-86-8673-10A-01D-2393-08	TCGA-86-8673-10A-01D-2393-08	LUAD	Blood Derived Normal	DNA	BI	Illumina HiSeq 2000	Agilent Custom	VN:0.5.9-tpx	90	2014
TCGA-86-8674-10A-01D-2393-08	TCGA-86-8674-10A-01D-2393-08	LUAD	Blood Derived Normal	DNA	BI	Illumina HiSeq 2000	Agilent Custom	VN:0.5.9-tpx	91.6	2013
TCGA-86-A456-10A-01D-A24F-08	TCGA-86-A456-10A-01D-A24F-08	LUAD	Blood Derived Normal	DNA	BI	Illumina HiSeq 2000	Agilent Custom	VN:0.5.9-tpx	85	2013
TCGA-86-A4D0-10A-01D-A24F-08	TCGA-86-A4D0-10A-01D-A24F-08	LUAD	Blood Derived Normal	DNA	BI	Illumina HiSeq 2000	Agilent Custom	VN:0.5.9-tpx	84	2013
TCGA-86-A4JF-10A-01D-A24P-08	TCGA-86-A4JF-10A-01D-A24P-08	LUAD	Blood Derived Normal	DNA	BI	Illumina HiSeq 2000	Agilent Custom	VN:0.5.9-tpx	91.1	2013
TCGA-86-A4P7-10A-01D-A24P-08	TCGA-86-A4P7-10A-01D-A24P-08	LUAD	Blood Derived Normal	DNA	BI	Illumina HiSeq 2000	Agilent Custom	VN:0.5.9-tpx	90.3	2013
TCGA-86-A4P8-10A-01D-A24P-08	TCGA-86-A4P8-10A-01D-A24P-08	LUAD	Blood Derived Normal	DNA	BI	Illumina HiSeq 2000	Agilent Custom	VN:0.5.9-tpx	88.5	2013
TCGA-87-5896-10A-01D-1696-08	TCGA-87-5896-10A-01D-1696-08	GBM	Blood Derived Normal	DNA	BI	Illumina HiSeq 2000	Agilent Custom	VN:0.5.9-tpx	86.8	2013
TCGA-90-6837-10A-01D-1945-08	TCGA-90-6837-10A-01D-1945-08	LUSC	Blood Derived Normal	DNA	BI	Illumina HiSeq 2000	Agilent Custom	VN:0.5.9-r16	94.3	2012
TCGA-90-6837-11A-01D-1945-08	TCGA-90-6837-11A-01D-1945-08	LUSC	Solid Tissue Normal	DNA	BI	Illumina HiSeq 2000	Agilent Custom	VN:0.5.9-r16	85	2012
TCGA-90-7766-10A-01D-2122-08	TCGA-LUSC-7766-NB-01D-2122-08	LUSC	Solid Tissue Normal	DNA	BI	Illumina HiSeq 2000	Agilent Custom	VN:0.5.9-tpx	89.4	2014
TCGA-90-7766-11A-01D-2122-08	TCGA-LUSC-7766-NT-01D-2122-08	LUSC	Blood Derived Normal	DNA	BI	Illumina HiSeq 2000	Agilent Custom	VN:0.5.9-tpx	88.9	2014
TCGA-90-7767-10A-01D-2122-08	TCGA-LUSC-7767-NB-01D-2122-08	LUSC	Blood Derived Normal	DNA	BI	Illumina HiSeq 2000	Agilent Custom	VN:0.5.9-tpx	87.8	2014
TCGA-90-7767-11A-01D-2122-08	TCGA-LUSC-7767-NT-01D-2122-08	LUSC	Solid Tissue Normal	DNA	BI	Illumina HiSeq 2000	Agilent Custom	VN:0.5.9-tpx	88.6	2014
TCGA-90-7769-10A-01D-2122-08	TCGA-LUSC-7769-NB-01D-2122-08	LUSC	Solid Tissue Normal	DNA	BI	Illumina HiSeq 2000	Agilent Custom	VN:0.5.9-tpx	89.7	2012
TCGA-90-7769-11A-01D-2122-08	TCGA-LUSC-7769-NT-01D-2122-08	LUSC	Blood Derived Normal	DNA	BI	Illumina HiSeq 2000	Agilent Custom	VN:0.5.9-tpx	90	2012
TCGA-90-7964-10A-01D-2184-08	TCGA-LUSC-7964-NB-01D-2184-08	LUSC	Blood Derived Normal	DNA	BI	Illumina HiSeq 2000	Agilent Custom	VN:0.5.9-tpx	89.8	2012
TCGA-90-7964-11A-01D-2184-08	TCGA-LUSC-7964-NT-01D-2184-08	LUSC	Solid Tissue Normal	DNA	BI	Illumina HiSeq 2000	Agilent Custom	VN:0.5.9-tpx	90.1	2012
TCGA-90-A4ED-10A-01D-A25A-08	TCGA-90-A4ED-10A-01D-A25A-08	LUSC	Blood Derived Normal	DNA	BI	Illumina HiSeq 2000	Agilent Custom	VN:0.5.9-tpx	91.8	2013
TCGA-90-A4EE-10B-01D-A25A-08	TCGA-90-A4EE-10B-01D-A25A-08	LUSC	Blood Derived Normal	DNA	BI	Illumina HiSeq 2000	Agilent Custom	VN:0.5.9-tpx	88.9	2013
TCGA-90-A59Q-10A-01D-A26K-08	TCGA-90-A59Q-10A-01D-A26K-08	LUSC	Blood Derived Normal	DNA	BI	Illumina HiSeq 2000	Agilent Custom	VN:0.5.9-tpx	89.1	2013
TCGA-91-6828-10A-01D-1855-08	TCGA-91-6828-10A-01D-1855-08	LUAD	Blood Derived Normal	DNA	BI	Illumina HiSeq 2000	Agilent Custom	VN:0.5.9-r16	89.6	2012
TCGA-91-6828-11A-01D-1855-08	TCGA-91-6828-11A-01D-1855-08	LUAD	Solid Tissue Normal	DNA	BI	Illumina HiSeq 2000	Agilent Custom	VN:0.5.9-r16	90.6	2012
TCGA-91-6829-11A-01D-1855-08	TCGA-91-6829-11A-01D-1855-08	LUAD	Solid Tissue Normal	DNA	BI	Illumina HiSeq 2000	Agilent Custom	VN:0.5.9-r16	91.1	2012
TCGA-91-6830-11A-01D-1945-08	TCGA-91-6830-11A-01D-1945-08	LUAD	Solid Tissue Normal	DNA	BI	Illumina HiSeq 2000	Agilent Custom	VN:0.5.9-r16	85.3	2012
TCGA-91-6831-11A-02D-1855-08	TCGA-91-6831-11A-02D-1855-08	LUAD	Solid Tissue Normal	DNA	BI	Illumina HiSeq 2000	Agilent Custom	VN:0.5.9-r16	89	2012
TCGA-91-6835-11A-01D-1855-08	TCGA-91-6835-11A-01D-1855-08	LUAD	Solid Tissue Normal	DNA	BI	Illumina HiSeq 2000	Agilent Custom	VN:0.5.9-r16	89.8	2012
TCGA-91-6836-11A-01D-1855-08	TCGA-91-6836-11A-01D-1855-08	LUAD	Solid Tissue Normal	DNA	BI	Illumina HiSeq 2000	Agilent Custom	VN:0.5.9-r16	90.2	2012
TCGA-91-6840-10A-01D-1946-08	TCGA-91-6840-10A-01D-1946-08	LUAD	Blood Derived Normal	DNA	BI	Illumina HiSeq 2000	Agilent Custom	VN:0.5.9-r16	86.3	2012
TCGA-91-6847-11A-01D-1945-08	TCGA-91-6847-11A-01D-1945-08	LUAD	Solid Tissue Normal	DNA	BI	Illumina HiSeq 2000	Agilent Custom	VN:0.5.9-r16	92.6	2012
TCGA-91-6848-11A-01D-1945-08	TCGA-91-6848-11A-01D-1945-08	LUAD	Solid Tissue Normal	DNA	BI	Illumina HiSeq 2000	Agilent Custom	VN:0.5.9-r16	93	2012
TCGA-91-6849-11A-01D-1945-08	TCGA-91-6849-11A-01D-1945-08	LUAD	Solid Tissue Normal	DNA	BI	Illumina HiSeq 2000	Agilent Custom	VN:0.5.9-r16	91.3	2012
TCGA-91-7771-10A-01D-2167-08	TCGA-91-7771-10A-01D-2167-08	LUAD	Blood Derived Normal	DNA	BI	Illumina HiSeq 2000	Agilent Custom	VN:0.5.9-tpx	91.5	2012
TCGA-91-8496-10A-01D-2393-08	TCGA-91-8496-10A-01D-2393-08	LUAD	Blood Derived Normal	DNA	BI	Illumina HiSeq 2000	Agilent Custom	VN:0.5.9-tpx	90.8	2013
TCGA-91-8497-10A-01D-2393-08	TCGA-91-8497-10A-01D-2393-08	LUAD	Blood Derived Normal	DNA	BI	Illumina HiSeq 2000	Agilent Custom	VN:0.5.9-tpx	88.2	2014
TCGA-91-8499-10A-01D-2393-08	TCGA-91-8499-10A-01D-2393-08	LUAD	Blood Derived Normal	DNA	BI	Illumina HiSeq 2000	Agilent Custom	VN:0.5.9-tpx	92.9	2012
TCGA-91-A4BC-10A-01D-A24F-08	TCGA-91-A4BC-10A-01D-A24F-08	LUAD	Blood Derived Normal	DNA	BI	Illumina HiSeq 2000	Agilent Custom	VN:0.5.9-tpx	85.7	2013
TCGA-91-A4BD-10A-01D-A24F-08	TCGA-91-A4BD-10A-01D-A24F-08	LUAD	Blood Derived Normal	DNA	BI	Illumina HiSeq 2000	Agilent Custom	VN:0.5.9-tpx	86.5	2013
TCGA-92-7340-10A-01D-2042-08	TCGA-LUSC-7340-NB-01D-2042-08	LUSC	Blood Derived Normal	DNA	BI	Illumina HiSeq 2000	Agilent Custom	VN:0.5.9-tpx	89.4	2014
TCGA-92-7340-11A-01D-2042-08	TCGA-LUSC-7340-NT-01D-2042-08	LUSC	Solid Tissue Normal	DNA	BI	Illumina HiSeq 2000	Agilent Custom	VN:0.5.9-tpx	89.5	2014
TCGA-92-7341-10A-01D-2042-08	TCGA-LUSC-7341-NB-01D-2042-08	LUSC	Solid Tissue Normal	DNA	BI	Illumina HiSeq 2000	Agilent Custom	VN:0.5.9-tpx	88.7	2014
TCGA-92-7341-11A-01D-2042-08	TCGA-LUSC-7341-NT-01D-2042-08	LUSC	Blood Derived Normal	DNA	BI	Illumina HiSeq 2000	Agilent Custom	VN:0.5.9-tpx	90.2	2014
TCGA-92-8063-10A-01D-2244-08	TCGA-92-8063-10A-01D-2244-08	LUSC	Blood Derived Normal	DNA	BI	Illumina HiSeq 2000	Agilent Custom	VN:0.5.9-tpx	87.4	2012
TCGA-92-8064-10A-01D-2244-08	TCGA-92-8064-10A-01D-2244-08	LUSC	Blood Derived Normal	DNA	BI	Illumina HiSeq 2000	Agilent Custom	VN:0.5.9-tpx	87.5	2012
TCGA-92-8065-10A-01D-2244-08	TCGA-92-8065-10A-01D-2244-08	LUSC	Blood Derived Normal	DNA	BI	Illumina HiSeq 2000	Agilent Custom	VN:0.5.9-tpx	88.9	2012
TCGA-93-7347-10A-01D-2184-08	TCGA-93-7347-10A-01D-2184-08	LUAD	Blood Derived Normal	DNA	BI	Illumina HiSeq 2000	Agilent Custom	VN:0.5.9-tpx	91.4	2012
TCGA-93-7348-10A-01D-2036-08	TCGA-93-7348-10A-01D-2036-08	LUAD	Blood Derived Normal	DNA	BI	Illumina HiSeq 2000	Agilent Custom	VN:0.5.9-tpx	86.9	2012
TCGA-93-7348-11A-01D-2036-08	TCGA-93-7348-11A-01D-2036-08	LUAD	Solid Tissue Normal	DNA	BI	Illumina HiSeq 2000	Agilent Custom	VN:0.5.9-tpx	87.9	2014
TCGA-93-8067-10A-01D-2284-08	TCGA-93-8067-10A-01D-2284-08	LUAD	Blood Derived Normal	DNA	BI	Illumina HiSeq 2000	Agilent Custom	VN:0.5.9-tpx	89.1	2013
TCGA-93-A4JN-10A-01D-A24P-08	TCGA-93-A4JN-10A-01D-A24P-08	LUAD	Blood Derived Normal	DNA	BI	Illumina HiSeq 2000	Agilent Custom	VN:0.5.9-tpx	92.1	2013
TCGA-93-A4JO-10A-01D-A24P-08	TCGA-93-A4JO-10A-01D-A24P-08	LUAD	Blood Derived Normal	DNA	BI	Illumina HiSeq 2000	Agilent Custom	VN:0.5.9-tpx	89.6	2013
TCGA-93-A4JP-10A-01D-A24P-08	TCGA-93-A4JP-10A-01D-A24P-08	LUAD	Blood Derived Normal	DNA	BI	Illumina HiSeq 2000	Agilent Custom	VN:0.5.9-tpx	93.2	2013
TCGA-93-A4JQ-10A-01D-A24P-08	TCGA-93-A4JQ-10A-01D-A24P-08	LUAD	Blood Derived Normal	DNA	BI	Illumina HiSeq 2000	Agilent Custom	VN:0.5.9-tpx	92.9	2013
TCGA-94-7033-10A-01D-1946-08	TCGA-94-7033-10A-01D-1946-08	LUSC	Blood Derived Normal	DNA	BI	Illumina HiSeq 2000	Agilent Custom	VN:0.5.9-r16	89.7	2012
TCGA-94-7557-10A-01D-2122-08	TCGA-LUSC-7557-NB-01D-2122-08	LUSC	Blood Derived Normal	DNA	BI	Illumina HiSeq 2000	Agilent Custom	VN:0.5.9-tpx	89.1	2012
TCGA-94-7943-10A-01D-2184-08	TCGA-LUSC-7943-NB-01D-2184-08	LUSC	Blood Derived Normal	DNA	BI	Illumina HiSeq 2000	Agilent Custom	VN:0.5.9-tpx	89	2012
TCGA-94-8035-10A-01D-2244-08	TCGA-94-8035-10A-01D-2244-08	LUSC	Blood Derived Normal	DNA	BI	Illumina HiSeq 2000	Agilent Custom	VN:0.5.9-tpx	85.8	2012
TCGA-94-8490-10A-01D-2323-08	TCGA-94-8490-10A-01D-2323-08	LUSC	Blood Derived Normal	DNA	BI	Illumina HiSeq 2000	Agilent Custom	VN:0.5.9-tpx	92.2	2013
TCGA-94-8491-10A-01D-2323-08	TCGA-94-8491-10A-01D-2323-08	LUSC	Blood Derived Normal	DNA	BI	Illumina HiSeq 2000	Agilent Custom	VN:0.5.9-tpx	90.8	2013
TCGA-94-A4VJ-10A-01D-A25A-08	TCGA-94-A4VJ-10A-01D-A25A-08	LUSC	Blood Derived Normal	DNA	BI	Illumina HiSeq 2000	Agilent Custom	VN:0.5.9-tpx	88.7	2013
TCGA-94-A5I6-10A-01D-A27N-08	TCGA-94-A5I6-10A-01D-A27N-08	LUSC	Blood Derived Normal	DNA	BI	Illumina HiSeq 2000	Agilent Custom	VN:0.5.9-tpx	91	2013
TCGA-95-7039-10A-01D-1946-08	TCGA-95-7039-10A-01D-1946-08	LUAD	Blood Derived Normal	DNA	BI	Illumina HiSeq 2000	Agilent Custom	VN:0.5.9-r16	82.6	2012
TCGA-95-7043-10A-01D-1946-08	TCGA-95-7043-10A-01D-1946-08	LUAD	Blood Derived Normal	DNA	BI	Illumina HiSeq 2000	Agilent Custom	VN:0.5.9-r16	85.1	2012
TCGA-95-7562-10B-01D-2238-08	TCGA-95-7562-10B-01D-2238-08	LUAD	Blood Derived Normal	DNA	BI	Illumina HiSeq 2000	Agilent Custom	VN:0.5.9-tpx	91.2	2012
TCGA-95-7567-10A-01D-2063-08	TCGA-95-7567-10A-01D-2063-08	LUAD	Blood Derived Normal	DNA	BI	Illumina HiSeq 2000	Agilent Custom	VN:0.5.9-tpx	89.3	2012
TCGA-95-7944-10A-01D-2184-08	TCGA-95-7944-10A-01D-2184-08	LUAD	Blood Derived Normal	DNA	BI	Illumina HiSeq 2000	Agilent Custom	VN:0.5.9-tpx	89.9	2014
TCGA-95-7947-10A-01D-2184-08	TCGA-95-7947-10A-01D-2184-08	LUAD	Blood Derived Normal	DNA	BI	Illumina HiSeq 2000	Agilent Custom	VN:0.5.9-tpx	90	2012
TCGA-95-7948-10A-01D-2184-08	TCGA-95-7948-10A-01D-2184-08	LUAD	Blood Derived Normal	DNA	BI	Illumina HiSeq 2000	Agilent Custom	VN:0.5.9-tpx	92.2	2012
TCGA-95-8039-10A-01D-2238-08	TCGA-95-8039-10A-01D-2238-08	LUAD	Blood Derived Normal	DNA	BI	Illumina HiSeq 2000	Agilent Custom	VN:0.5.9-tpx	89.6	2012
TCGA-95-8494-10A-01D-2323-08	TCGA-95-8494-10A-01D-2323-08	LUAD	Blood Derived Normal	DNA	BI	Illumina HiSeq 2000	Agilent Custom	VN:0.5.9-tpx	90.6	2013
TCGA-95-A4VK-10A-01D-A25L-08	TCGA-95-A4VK-10A-01D-A25L-08	LUAD	Blood Derived Normal	DNA	BI	Illumina HiSeq 2000	Agilent Custom	VN:0.5.9-tpx	89.3	2013
TCGA-95-A4VN-10A-01D-A25L-08	TCGA-95-A4VN-10A-01D-A25L-08	LUAD	Blood Derived Normal	DNA	BI	Illumina HiSeq 2000	Agilent Custom	VN:0.5.9-tpx	90.7	2013
TCGA-95-A4VP-10A-01D-A25L-08	TCGA-95-A4VP-10A-01D-A25L-08	LUAD	Blood Derived Normal	DNA	BI	Illumina HiSeq 2000	Agilent Custom	VN:0.5.9-tpx	88.2	2013
TCGA-96-7544-10A-01D-2042-08	TCGA-LUSC-7544-NB-01D-2042-08	LUSC	Blood Derived Normal	DNA	BI	Illumina HiSeq 2000	Agilent Custom	VN:0.5.9-tpx	89.7	2014
TCGA-96-7545-10A-01D-2042-08	TCGA-LUSC-7545-NB-01D-2042-08	LUSC	Blood Derived Normal	DNA	BI	Illumina HiSeq 2000	Agilent Custom	VN:0.5.9-tpx	89.2	2014
TCGA-96-8169-10A-01D-2293-08	TCGA-96-8169-10A-01D-2293-08	LUSC	Blood Derived Normal	DNA	BI	Illumina HiSeq 2000	Agilent Custom	VN:0.5.9-tpx	91.3	2012
TCGA-96-8170-10A-01D-2293-08	TCGA-96-8170-10A-01D-2293-08	LUSC	Blood Derived Normal	DNA	BI	Illumina HiSeq 2000	Agilent Custom	VN:0.5.9-tpx	88.7	2012
TCGA-96-A4JK-10A-01D-A25A-08	TCGA-96-A4JK-10A-01D-A25A-08	LUSC	Blood Derived Normal	DNA	BI	Illumina HiSeq 2000	Agilent Custom	VN:0.5.9-tpx	89.7	2013
TCGA-96-A4JL-10A-01D-A25A-08	TCGA-96-A4JL-10A-01D-A25A-08	LUSC	Blood Derived Normal	DNA	BI	Illumina HiSeq 2000	Agilent Custom	VN:0.5.9-tpx	91.5	2013
TCGA-97-7546-10A-01D-2036-08	TCGA-97-7546-10A-01D-2036-08	LUAD	Blood Derived Normal	DNA	BI	Illumina HiSeq 2000	Agilent Custom	VN:0.5.9-tpx	88.4	2012
TCGA-97-7547-10A-01D-2036-08	TCGA-97-7547-10A-01D-2036-08	LUAD	Blood Derived Normal	DNA	BI	Illumina HiSeq 2000	Agilent Custom	VN:0.5.9-tpx	87.7	2014
TCGA-97-7552-10A-01D-2036-08	TCGA-97-7552-10A-01D-2036-08	LUAD	Blood Derived Normal	DNA	BI	Illumina HiSeq 2000	Agilent Custom	VN:0.5.9-tpx	89.3	2012
TCGA-97-7553-10A-01D-2036-08	TCGA-97-7553-10A-01D-2036-08	LUAD	Blood Derived Normal	DNA	BI	Illumina HiSeq 2000	Agilent Custom	VN:0.5.9-tpx	87.3	2012
TCGA-97-7554-10A-01D-2036-08	TCGA-97-7554-10A-01D-2036-08	LUAD	Blood Derived Normal	DNA	BI	Illumina HiSeq 2000	Agilent Custom	VN:0.5.9-tpx	86.2	2012
TCGA-97-7937-10A-01D-2167-08	TCGA-97-7937-10A-01D-2167-08	LUAD	Blood Derived Normal	DNA	BI	Illumina HiSeq 2000	Agilent Custom	VN:0.5.9-tpx	85.2	2012
TCGA-97-7938-10A-01D-2167-08	TCGA-97-7938-10A-01D-2167-08	LUAD	Blood Derived Normal	DNA	BI	Illumina HiSeq 2000	Agilent Custom	VN:0.5.9-tpx	86.7	2012
TCGA-97-7941-10A-01D-2184-08	TCGA-97-7941-10A-01D-2184-08	LUAD	Blood Derived Normal	DNA	BI	Illumina HiSeq 2000	Agilent Custom	VN:0.5.9-tpx	89.5	2012
TCGA-97-8171-10A-01D-2284-08	TCGA-97-8171-10A-01D-2284-08	LUAD	Blood Derived Normal	DNA	BI	Illumina HiSeq 2000	Agilent Custom	VN:0.5.9-tpx	88.8	2013
TCGA-97-8172-10A-01D-2284-08	TCGA-97-8172-10A-01D-2284-08	LUAD	Blood Derived Normal	DNA	BI	Illumina HiSeq 2000	Agilent Custom	VN:0.5.9-tpx	89.4	2013
TCGA-97-8174-10A-01D-2284-08	TCGA-97-8174-10A-01D-2284-08	LUAD	Blood Derived Normal	DNA	BI	Illumina HiSeq 2000	Agilent Custom	VN:0.5.9-tpx	86.7	2013
TCGA-97-8175-10A-01D-2284-08	TCGA-97-8175-10A-01D-2284-08	LUAD	Blood Derived Normal	DNA	BI	Illumina HiSeq 2000	Agilent Custom	VN:0.5.9-tpx	84	2013
TCGA-97-8176-10B-01D-2393-08	TCGA-97-8176-10B-01D-2393-08	LUAD	Blood Derived Normal	DNA	BI	Illumina HiSeq 2000	Agilent Custom	VN:0.5.9-tpx	90.6	2013
TCGA-97-8177-10A-01D-2284-08	TCGA-97-8177-10A-01D-2284-08	LUAD	Blood Derived Normal	DNA	BI	Illumina HiSeq 2000	Agilent Custom	VN:0.5.9-tpx	88.1	2013
TCGA-97-8179-10A-01D-2284-08	TCGA-97-8179-10A-01D-2284-08	LUAD	Blood Derived Normal	DNA	BI	Illumina HiSeq 2000	Agilent Custom	VN:0.5.9-tpx	89.7	2013
TCGA-97-8547-10A-01D-2393-08	TCGA-97-8547-10A-01D-2393-08	LUAD	Blood Derived Normal	DNA	BI	Illumina HiSeq 2000	Agilent Custom	VN:0.5.9-tpx	89.1	2014
TCGA-97-8552-10A-01D-2393-08	TCGA-97-8552-10A-01D-2393-08	LUAD	Blood Derived Normal	DNA	BI	Illumina HiSeq 2000	Agilent Custom	VN:0.5.9-tpx	91.8	2013
TCGA-97-A4LX-10A-01D-A24P-08	TCGA-97-A4LX-10A-01D-A24P-08	LUAD	Blood Derived Normal	DNA	BI	Illumina HiSeq 2000	Agilent Custom	VN:0.5.9-tpx	90	2013
TCGA-97-A4M0-10A-01D-A24P-08	TCGA-97-A4M0-10A-01D-A24P-08	LUAD	Blood Derived Normal	DNA	BI	Illumina HiSeq 2000	Agilent Custom	VN:0.5.9-tpx	90	2013
TCGA-97-A4M1-10A-01D-A24P-08	TCGA-97-A4M1-10A-01D-A24P-08	LUAD	Blood Derived Normal	DNA	BI	Illumina HiSeq 2000	Agilent Custom	VN:0.5.9-tpx	88.1	2013
TCGA-97-A4M2-10A-01D-A24P-08	TCGA-97-A4M2-10A-01D-A24P-08	LUAD	Blood Derived Normal	DNA	BI	Illumina HiSeq 2000	Agilent Custom	VN:0.5.9-tpx	85.8	2013
TCGA-97-A4M3-10A-01D-A24P-08	TCGA-97-A4M3-10A-01D-A24P-08	LUAD	Blood Derived Normal	DNA	BI	Illumina HiSeq 2000	Agilent Custom	VN:0.5.9-tpx	90.2	2013
TCGA-97-A4M5-10A-01D-A24P-08	TCGA-97-A4M5-10A-01D-A24P-08	LUAD	Blood Derived Normal	DNA	BI	Illumina HiSeq 2000	Agilent Custom	VN:0.5.9-tpx	89.9	2013
TCGA-97-A4M6-10A-01D-A24P-08	TCGA-97-A4M6-10A-01D-A24P-08	LUAD	Blood Derived Normal	DNA	BI	Illumina HiSeq 2000	Agilent Custom	VN:0.5.9-tpx	88.2	2013
TCGA-97-A4M7-10A-01D-A24P-08	TCGA-97-A4M7-10A-01D-A24P-08	LUAD	Blood Derived Normal	DNA	BI	Illumina HiSeq 2000	Agilent Custom	VN:0.5.9-tpx	90.8	2013
TCGA-98-7454-10A-01D-2042-08	TCGA-LUSC-7454-NB-01D-2042-08	LUSC	Solid Tissue Normal	DNA	BI	Illumina HiSeq 2000	Agilent Custom	VN:0.5.9-tpx	94.2	2014
TCGA-98-7454-11A-01D-2042-08	TCGA-LUSC-7454-NT-01D-2042-08	LUSC	Blood Derived Normal	DNA	BI	Illumina HiSeq 2000	Agilent Custom	VN:0.5.9-tpx	90.3	2014
TCGA-98-8020-10A-01D-2244-08	TCGA-98-8020-10A-01D-2244-08	LUSC	Blood Derived Normal	DNA	BI	Illumina HiSeq 2000	Agilent Custom	VN:0.5.9-tpx	89.3	2012
TCGA-98-8021-10A-01D-2244-08	TCGA-98-8021-10A-01D-2244-08	LUSC	Blood Derived Normal	DNA	BI	Illumina HiSeq 2000	Agilent Custom	VN:0.5.9-tpx	87.8	2012
TCGA-98-8022-10A-01D-2244-08	TCGA-98-8022-10A-01D-2244-08	LUSC	Blood Derived Normal	DNA	BI	Illumina HiSeq 2000	Agilent Custom	VN:0.5.9-tpx	86.4	2012
TCGA-98-8023-10A-01D-2244-08	TCGA-98-8023-10A-01D-2244-08	LUSC	Blood Derived Normal	DNA	BI	Illumina HiSeq 2000	Agilent Custom	VN:0.5.9-tpx	88.5	2012
TCGA-98-A538-10A-01D-A25L-08	TCGA-98-A538-10A-01D-A25L-08	LUSC	Blood Derived Normal	DNA	BI	Illumina HiSeq 2000	Agilent Custom	VN:0.5.9-tpx	90.9	2013
TCGA-98-A539-10A-01D-A25L-08	TCGA-98-A539-10A-01D-A25L-08	LUSC	Blood Derived Normal	DNA	BI	Illumina HiSeq 2000	Agilent Custom	VN:0.5.9-tpx	88.1	2013
TCGA-98-A53A-10A-01D-A25L-08	TCGA-98-A53A-10A-01D-A25L-08	LUSC	Blood Derived Normal	DNA	BI	Illumina HiSeq 2000	Agilent Custom	VN:0.5.9-tpx	89.5	2013
TCGA-98-A53B-10A-01D-A25L-08	TCGA-98-A53B-10A-01D-A25L-08	LUSC	Blood Derived Normal	DNA	BI	Illumina HiSeq 2000	Agilent Custom	VN:0.5.9-tpx	89.2	2013
TCGA-98-A53C-10A-01D-A25L-08	TCGA-98-A53C-10A-01D-A25L-08	LUSC	Blood Derived Normal	DNA	BI	Illumina HiSeq 2000	Agilent Custom	VN:0.5.9-tpx	86.1	2013
TCGA-98-A53D-10A-01D-A25L-08	TCGA-98-A53D-10A-01D-A25L-08	LUSC	Blood Derived Normal	DNA	BI	Illumina HiSeq 2000	Agilent Custom	VN:0.5.9-tpx	89.1	2013
TCGA-98-A53H-10A-01D-A25L-08	TCGA-98-A53H-10A-01D-A25L-08	LUSC	Blood Derived Normal	DNA	BI	Illumina HiSeq 2000	Agilent Custom	VN:0.5.9-tpx	84.8	2013
TCGA-98-A53I-10A-01D-A25L-08	TCGA-98-A53I-10A-01D-A25L-08	LUSC	Blood Derived Normal	DNA	BI	Illumina HiSeq 2000	Agilent Custom	VN:0.5.9-tpx	90.1	2013
TCGA-98-A53J-10A-01D-A26K-08	TCGA-98-A53J-10A-01D-A26K-08	LUSC	Blood Derived Normal	DNA	BI	Illumina HiSeq 2000	Agilent Custom	VN:0.5.9-tpx	88.7	2013
TCGA-99-7458-10A-01D-2036-08	TCGA-99-7458-10A-01D-2036-08	LUAD	Blood Derived Normal	DNA	BI	Illumina HiSeq 2000	Agilent Custom	VN:0.5.9-tpx	88.4	2012
TCGA-99-8025-10A-01D-2238-08	TCGA-99-8025-10A-01D-2238-08	LUAD	Blood Derived Normal	DNA	BI	Illumina HiSeq 2000	Agilent Custom	VN:0.5.9-tpx	88.4	2012
TCGA-99-8028-10A-01D-2238-08	TCGA-99-8028-10A-01D-2238-08	LUAD	Blood Derived Normal	DNA	BI	Illumina HiSeq 2000	Agilent Custom	VN:0.5.9-tpx	92.4	2012
TCGA-99-8032-10A-01D-2238-08	TCGA-99-8032-10A-01D-2238-08	LUAD	Blood Derived Normal	DNA	BI	Illumina HiSeq 2000	Agilent Custom	VN:0.5.9-tpx	91.2	2012
TCGA-99-8033-10A-01D-2238-08	TCGA-99-8033-10A-01D-2238-08	LUAD	Blood Derived Normal	DNA	BI	Illumina HiSeq 2000	Agilent Custom	VN:0.5.9-tpx	91.6	2012
TCGA-99-AA5R-10A-01D-A39A-08	TCGA-99-AA5R-10A-01D-A39A-08	LUAD	Blood Derived Normal	DNA	BI	Illumina HiSeq 2000	Agilent Custom	VN:0.5.9-tpx	85.8	2014
TCGA-A1-A0SB-10B-01D-A142-09	H_LS-A1-A0SB-10B-01D-A142-09	BRCA	Blood Derived Normal	DNA	WUGSC	Illumina HiSeq 2000	Nimblegen.SQEZ3	VN:0.5.9	69.5	2012
TCGA-A1-A0SD-10A-01D-A110-09	H_LS-A1-A0SD-10A-01D-A110-09	BRCA	Blood Derived Normal	DNA	WUGSC	Illumina Genome Analyzer II	Nimblegen hg18	VN:0.5.9	87.8	2011
TCGA-A1-A0SE-10A-03D-A099-09	H_LS-A1-A0SE-10A-03D-A099-09	BRCA	Blood Derived Normal	DNA	WUGSC	Illumina Genome Analyzer II	Nimblegen hg18	VN:0.5.9	92.7	2011
TCGA-A1-A0SF-10B-01D-A142-09	H_LS-A1-A0SF-10B-01D-A142-09	BRCA	Blood Derived Normal	DNA	WUGSC	Illumina HiSeq 2000	Nimblegen hg18	VN:0.5.9	81.3	2012
TCGA-A1-A0SG-10B-01D-A17G-09	H_LS-A1-A0SG-10B-01D-A17G-09	BRCA	Blood Derived Normal	DNA	WUGSC	Illumina HiSeq 2000	Nimblegen.SQEZ3	VN:0.5.9	75.8	2012
TCGA-A1-A0SH-10A-03D-A099-09	H_LS-A1-A0SH-10A-03D-A099-09	BRCA	Blood Derived Normal	DNA	WUGSC	Illumina Genome Analyzer II	Nimblegen hg18	VN:0.5.7-6	91.1	2011
TCGA-A1-A0SI-10B-01D-A142-09	H_LS-A1-A0SI-10B-01D-A142-09	BRCA	Blood Derived Normal	DNA	WUGSC	Illumina HiSeq 2000	Nimblegen hg18	VN:0.5.9	77.4	2012
TCGA-A1-A0SJ-10A-02D-A099-09	H_LS-A1-A0SJ-10A-02D-A099-09	BRCA	Blood Derived Normal	DNA	WUGSC	Illumina Genome Analyzer II	Nimblegen hg18	VN:0.5.9	92.3	2011
TCGA-A1-A0SK-10A-03D-A099-09	H_LS-A1-A0SK-10A-03D-A099-09	BRCA	Blood Derived Normal	DNA	WUGSC	Illumina Genome Analyzer II	Nimblegen hg18	VN:0.5.9	92.3	2011
TCGA-A1-A0SM-10A-02D-A10G-09	H_LS-A1-A0SM-10A-02D-A10G-09	BRCA	Blood Derived Normal	DNA	WUGSC	Illumina Genome Analyzer II	Nimblegen hg18	VN:0.5.9	91	2011
TCGA-A1-A0SN-10B-01D-A142-09	H_LS-A1-A0SN-10B-01D-A142-09	BRCA	Blood Derived Normal	DNA	WUGSC	Illumina HiSeq 2000	Nimblegen.SQEZ3	VN:0.5.9	69.9	2012
TCGA-A1-A0SO-10A-03D-A099-09	H_LS-A1-A0SO-10A-03D-A099-09	BRCA	Blood Derived Normal	DNA	WUGSC	Illumina Genome Analyzer II	Nimblegen hg18	VN:0.5.7-6	91.7	2011
TCGA-A1-A0SP-10A-02D-A099-09	H_LS-A1-A0SP-10A-02D-A099-09	BRCA	Blood Derived Normal	DNA	WUGSC	Illumina Genome Analyzer II	Nimblegen hg18	VN:0.5.7-6	90.6	2011
TCGA-A2-A04N-10A-01D-A110-09	H_LS-A2-A04N-10A-01D-A110-09	BRCA	Blood Derived Normal	DNA	WUGSC	Illumina Genome Analyzer II	Nimblegen hg18	VN:0.5.9	91.4	2011
TCGA-A2-A04R-10B-01D-A10G-09	H_LS-A2-A04R-10B-01D-A10G-09	BRCA	Blood Derived Normal	DNA	WUGSC	Illumina Genome Analyzer II	Nimblegen hg18	VN:0.5.9	88.7	2011
TCGA-A2-A04W-10A-01D-A110-09	H_LS-A2-A04W-10A-01D-A110-09	BRCA	Blood Derived Normal	DNA	WUGSC	Illumina Genome Analyzer II	Nimblegen hg18	VN:0.5.9	91.7	2011
TCGA-A2-A0CK-10A-01D-A22A-09	H_LS-A2-A0CK-10A-01D-A22A-09	BRCA	Blood Derived Normal	DNA	WUGSC	Illumina HiSeq 2000	Nimblegen.SQEZ2	VN:0.5.9	75.3	2013
TCGA-A2-A0CL-10A-01D-A110-09	H_LS-A2-A0CL-10A-01D-A110-09	BRCA	Blood Derived Normal	DNA	WUGSC	Illumina Genome Analyzer II	Nimblegen hg18	VN:0.5.9	92.8	2011
TCGA-A2-A0CO-10A-01D-A22A-09	H_LS-A2-A0CO-10A-01D-A22A-09	BRCA	Blood Derived Normal	DNA	WUGSC	Illumina HiSeq 2000	Nimblegen.SQEZ2	VN:0.5.9	84.4	2013
TCGA-A2-A0CR-10A-01D-A22A-09	H_LS-A2-A0CR-10A-01D-A22A-09	BRCA	Blood Derived Normal	DNA	WUGSC	Illumina HiSeq 2000	Nimblegen.SQEZ2	VN:0.5.9	81.9	2013
TCGA-A2-A0CS-10A-01D-A110-09	H_LS-A2-A0CS-10A-01D-A110-09	BRCA	Blood Derived Normal	DNA	WUGSC	Illumina Genome Analyzer II	Nimblegen hg18	VN:0.5.9	90.7	2011
TCGA-A2-A0CV-10A-01D-A110-09	H_LS-A2-A0CV-10A-01D-A110-09	BRCA	Blood Derived Normal	DNA	WUGSC	Illumina Genome Analyzer II	Nimblegen hg18	VN:0.5.9	89.2	2011
TCGA-A2-A0CW-10A-01D-A110-09	H_LS-A2-A0CW-10A-01D-A110-09	BRCA	Blood Derived Normal	DNA	WUGSC	Illumina HiSeq 2000	Nimblegen hg18	VN:0.5.9	94.2	2011
TCGA-A2-A0D3-10A-01D-A110-09	H_LS-A2-A0D3-10A-01D-A110-09	BRCA	Blood Derived Normal	DNA	WUGSC	Illumina Genome Analyzer II	Nimblegen hg18	VN:0.5.9	88.8	2011
TCGA-A2-A0EN-10A-01D-A099-09	H_LS-A2-A0EN-10A-01D-A099-09	BRCA	Blood Derived Normal	DNA	WUGSC	Illumina Genome Analyzer II	Nimblegen hg18	VN:0.5.7-6	94	2011
TCGA-A2-A0EP-10A-01D-A22X-09	H_LS-A2-A0EP-10A-01D-A22X-09	BRCA	Blood Derived Normal	DNA	WUGSC	Illumina HiSeq 2000	Nimblegen.SQEZ2	VN:0.5.9	89.9	2013
TCGA-A2-A0ES-10A-01D-A110-09	H_LS-A2-A0ES-10A-01D-A110-09	BRCA	Blood Derived Normal	DNA	WUGSC	Illumina Genome Analyzer II	Nimblegen hg18	VN:0.5.9	88.4	2011
TCGA-A2-A0ST-10A-01D-A099-09	H_LS-A2-A0ST-10A-01D-A099-09	BRCA	Blood Derived Normal	DNA	WUGSC	Illumina Genome Analyzer II	Nimblegen hg18	VN:0.5.9	92.4	2011
TCGA-A2-A0SU-10A-01D-A099-09	H_LS-A2-A0SU-10A-01D-A099-09	BRCA	Blood Derived Normal	DNA	WUGSC	Illumina Genome Analyzer II	Nimblegen hg18	VN:0.5.9	92.2	2011
TCGA-A2-A0SX-10A-01D-A099-09	H_LS-A2-A0SX-10A-01D-A099-09	BRCA	Blood Derived Normal	DNA	WUGSC	Illumina Genome Analyzer II	Nimblegen hg18	VN:0.5.9	90.9	2011
TCGA-A2-A0SY-10A-01D-A099-09	H_LS-A2-A0SY-10A-01D-A099-09	BRCA	Blood Derived Normal	DNA	WUGSC	Illumina Genome Analyzer II	Nimblegen hg18	VN:0.5.9	91.1	2011
TCGA-A2-A0T0-10A-01D-A099-09	H_LS-A2-A0T0-10A-01D-A099-09	BRCA	Blood Derived Normal	DNA	WUGSC	Illumina Genome Analyzer II	Nimblegen hg18	VN:0.5.9	74	2011
TCGA-A2-A0T1-10A-01D-A099-09	H_LS-A2-A0T1-10A-01D-A099-09	BRCA	Blood Derived Normal	DNA	WUGSC	Illumina Genome Analyzer II	Nimblegen hg18	VN:0.5.9	92.4	2011
TCGA-A2-A0T2-10A-01D-A099-09	H_LS-A2-A0T2-10A-01D-A099-09	BRCA	Blood Derived Normal	DNA	WUGSC	Illumina Genome Analyzer II	Nimblegen hg18	VN:0.5.7-6	90	2011
TCGA-A2-A0T3-10A-01D-A110-09	H_LS-A2-A0T3-10A-01D-A110-09	BRCA	Blood Derived Normal	DNA	WUGSC	Illumina Genome Analyzer II	Nimblegen hg18	VN:0.5.9	81.9	2011
TCGA-A2-A0T4-10A-01D-A099-09	H_LS-A2-A0T4-10A-01D-A099-09	BRCA	Blood Derived Normal	DNA	WUGSC	Illumina Genome Analyzer II	Nimblegen hg18	VN:0.5.7-6	92	2011
TCGA-A2-A0T5-10A-01D-A099-09	H_LS-A2-A0T5-10A-01D-A099-09	BRCA	Blood Derived Normal	DNA	WUGSC	Illumina Genome Analyzer II	Nimblegen hg18	VN:0.5.7-6	94	2011
TCGA-A2-A0T6-10A-01D-A099-09	H_LS-A2-A0T6-10A-01D-A099-09	BRCA	Blood Derived Normal	DNA	WUGSC	Illumina Genome Analyzer II	Nimblegen hg18	VN:0.5.9	92.4	2011
TCGA-A2-A0T7-10A-01D-A099-09	H_LS-A2-A0T7-10A-01D-A099-09	BRCA	Blood Derived Normal	DNA	WUGSC	Illumina Genome Analyzer II	Nimblegen hg18	VN:0.5.9	92.2	2011
TCGA-A2-A0YC-10A-01D-A10G-09	H_LS-A2-A0YC-10A-01D-A10G-09	BRCA	Blood Derived Normal	DNA	WUGSC	Illumina Genome Analyzer II	Nimblegen hg18	VN:0.5.9	88.3	2011
TCGA-A2-A0YD-10A-01D-A10G-09	H_LS-A2-A0YD-10A-01D-A10G-09	BRCA	Blood Derived Normal	DNA	WUGSC	Illumina Genome Analyzer II	Nimblegen hg18	VN:0.5.9	91.4	2011
TCGA-A2-A0YE-10A-01D-A10G-09	H_LS-A2-A0YE-10A-01D-A10G-09	BRCA	Blood Derived Normal	DNA	WUGSC	Illumina Genome Analyzer II	Nimblegen hg18	VN:0.5.9	92.6	2011
TCGA-A2-A0YF-10A-01D-A10G-09	H_LS-A2-A0YF-10A-01D-A10G-09	BRCA	Blood Derived Normal	DNA	WUGSC	Illumina Genome Analyzer II	Nimblegen hg18	VN:0.5.9	73.8	2011
TCGA-A2-A0YG-10A-01D-A10G-09	H_LS-A2-A0YG-10A-01D-A10G-09	BRCA	Blood Derived Normal	DNA	WUGSC	Illumina Genome Analyzer II	Nimblegen hg18	VN:0.5.9	77.6	2011
TCGA-A2-A0YH-10A-01D-A10G-09	H_LS-A2-A0YH-10A-01D-A10G-09	BRCA	Blood Derived Normal	DNA	WUGSC	Illumina Genome Analyzer II	Nimblegen hg18	VN:0.5.9	92.4	2011
TCGA-A2-A0YI-10A-01D-A10M-09	H_LS-A2-A0YI-10A-01D-A10M-09	BRCA	Blood Derived Normal	DNA	WUGSC	Illumina Genome Analyzer II	Nimblegen hg18	VN:0.5.9	90.1	2011
TCGA-A2-A0YJ-10A-01D-A10G-09	H_LS-A2-A0YJ-10A-01D-A10G-09	BRCA	Blood Derived Normal	DNA	WUGSC	Illumina Genome Analyzer II	Nimblegen hg18	VN:0.5.9	71.8	2011
TCGA-A2-A0YK-10A-01D-A117-09	H_LS-A2-A0YK-10A-01D-A117-09	BRCA	Blood Derived Normal	DNA	WUGSC	Illumina Genome Analyzer II	Nimblegen hg18	VN:0.5.9	92.7	2011
TCGA-A2-A0YL-10A-01D-A10G-09	H_LS-A2-A0YL-10A-01D-A10G-09	BRCA	Blood Derived Normal	DNA	WUGSC	Illumina Genome Analyzer II	Nimblegen hg18	VN:0.5.9	92.8	2011
TCGA-A2-A0YM-10A-01D-A10G-09	H_LS-A2-A0YM-10A-01D-A10G-09	BRCA	Blood Derived Normal	DNA	WUGSC	Illumina Genome Analyzer II	Nimblegen hg18	VN:0.5.9	89.3	2011
TCGA-A2-A0YT-10A-01D-A10G-09	H_LS-A2-A0YT-10A-01D-A10G-09	BRCA	Blood Derived Normal	DNA	WUGSC	Illumina Genome Analyzer II	Nimblegen hg18	VN:0.5.9	93.1	2011
TCGA-A2-A1FV-10A-01D-A13O-09	H_LS-A2-A1FV-10A-01D-A13O-09	BRCA	Blood Derived Normal	DNA	WUGSC	Illumina HiSeq 2000	Nimblegen hg18	VN:0.5.9	85.9	2012
TCGA-A2-A1FW-10A-01D-A13O-09	H_LS-A2-A1FW-10A-01D-A13O-09	BRCA	Blood Derived Normal	DNA	WUGSC	Illumina HiSeq 2000	Nimblegen.SQEZ3	VN:0.5.9	65.7	2012
TCGA-A2-A1FX-10A-01D-A13O-09	H_LS-A2-A1FX-10A-01D-A13O-09	BRCA	Blood Derived Normal	DNA	WUGSC	Illumina HiSeq 2000	Nimblegen hg18	VN:0.5.9	84.1	2012
TCGA-A2-A1FZ-10A-01D-A14G-09	H_LS-A2-A1FZ-10A-01D-A14G-09	BRCA	Blood Derived Normal	DNA	WUGSC	Illumina HiSeq 2000	Nimblegen hg18	VN:0.5.9	83.6	2012
TCGA-A2-A1G0-10A-01D-A13O-09	H_LS-A2-A1G0-10A-01D-A13O-09	BRCA	Blood Derived Normal	DNA	WUGSC	Illumina HiSeq 2000	Nimblegen.SQEZ3	VN:0.5.9	70.8	2012
TCGA-A2-A1G1-10A-01D-A13O-09	H_LS-A2-A1G1-10A-01D-A13O-09	BRCA	Blood Derived Normal	DNA	WUGSC	Illumina HiSeq 2000	Nimblegen hg18	VN:0.5.9	85.7	2012
TCGA-A2-A1G6-10A-01D-A13O-09	H_LS-A2-A1G6-10A-01D-A13O-09	BRCA	Blood Derived Normal	DNA	WUGSC	Illumina HiSeq 2000	Nimblegen hg18	VN:0.5.9	82.1	2012
TCGA-A2-A259-10A-01D-A16D-09	H_LS-A2-A259-10A-01D-A16D-09	BRCA	Blood Derived Normal	DNA	WUGSC	Illumina HiSeq 2000	Nimblegen hg18	VN:0.5.9	81.7	2012
TCGA-A2-A25A-10A-01D-A16D-09	H_LS-A2-A25A-10A-01D-A16D-09	BRCA	Blood Derived Normal	DNA	WUGSC	Illumina HiSeq 2000	Nimblegen.SQEZ3	VN:0.5.9	67	2012
TCGA-A2-A25B-10A-01D-A167-09	H_LS-A2-A25B-10A-01D-A167-09	BRCA	Blood Derived Normal	DNA	WUGSC	Illumina HiSeq 2000	Nimblegen hg18	VN:0.5.9	86.2	2012
TCGA-A2-A25C-10A-01D-A167-09	H_LS-A2-A25C-10A-01D-A167-09	BRCA	Blood Derived Normal	DNA	WUGSC	Illumina HiSeq 2000	Nimblegen hg18	VN:0.5.9	78.2	2012
TCGA-A2-A25D-10A-01D-A16D-09	H_LS-A2-A25D-10A-01D-A16D-09	BRCA	Blood Derived Normal	DNA	WUGSC	Illumina HiSeq 2000	Nimblegen hg18	VN:0.5.9	86.9	2012
TCGA-A2-A25E-10A-01D-A167-09	H_LS-A2-A25E-10A-01D-A167-09	BRCA	Blood Derived Normal	DNA	WUGSC	Illumina HiSeq 2000	Nimblegen hg18	VN:0.5.9	74.8	2012
TCGA-A2-A25F-10A-01D-A167-09	H_LS-A2-A25F-10A-01D-A167-09	BRCA	Blood Derived Normal	DNA	WUGSC	Illumina HiSeq 2000	Nimblegen.SQEZ3	VN:0.5.9	63.2	2012
TCGA-A2-A3KC-10A-01D-A20S-09	H_LS-A2-A3KC-10A-01D-A20S-09	BRCA	Blood Derived Normal	DNA	WUGSC	Illumina HiSeq 2000	Nimblegen.SQEZ2	VN:0.5.9	77.2	2013
TCGA-A2-A3KD-10A-01D-A20S-09	H_LS-A2-A3KD-10A-01D-A20S-09	BRCA	Blood Derived Normal	DNA	WUGSC	Illumina HiSeq 2000	Nimblegen.SQEZ2	VN:0.5.9	89.1	2013
TCGA-A2-A3XS-10A-01D-A22X-09	H_LS-A2-A3XS-10A-01D-A22X-09	BRCA	Blood Derived Normal	DNA	WUGSC	Illumina HiSeq 2000	Nimblegen.SQEZ2	VN:0.5.9	93	2013
TCGA-A2-A3XT-10A-01D-A22X-09	H_LS-A2-A3XT-10A-01D-A22X-09	BRCA	Blood Derived Normal	DNA	WUGSC	Illumina HiSeq 2000	Nimblegen.SQEZ2	VN:0.5.9	91.9	2013
TCGA-A2-A3XU-10A-01D-A22X-09	H_LS-A2-A3XU-10A-01D-A22X-09	BRCA	Blood Derived Normal	DNA	WUGSC	Illumina HiSeq 2000	Nimblegen.SQEZ2	VN:0.5.9	92	2013
TCGA-A2-A3XV-10A-01D-A23C-09	H_LS-A2-A3XV-10A-01D-A23C-09	BRCA	Blood Derived Normal	DNA	WUGSC	Illumina HiSeq 2500	Nimblegen.SQEZ2	VN:0.5.9	92.7	2013
TCGA-A2-A3XW-10A-01D-A23C-09	H_LS-A2-A3XW-10A-01D-A23C-09	BRCA	Blood Derived Normal	DNA	WUGSC	Illumina HiSeq 2000	Nimblegen.SQEZ2	VN:0.5.9	91.4	2013
TCGA-A2-A3XX-10A-01D-A23C-09	H_LS-A2-A3XX-10A-01D-A23C-09	BRCA	Blood Derived Normal	DNA	WUGSC	Illumina HiSeq 2000	Nimblegen.SQEZ2	VN:0.5.9	93.1	2013
TCGA-A2-A3XY-10A-01D-A23C-09	H_LS-A2-A3XY-10A-01D-A23C-09	BRCA	Blood Derived Normal	DNA	WUGSC	Illumina HiSeq 2000	Nimblegen.SQEZ2	VN:0.5.9	92.5	2013
TCGA-A2-A3XZ-10A-01D-A23C-09	H_LS-A2-A3XZ-10A-01D-A23C-09	BRCA	Blood Derived Normal	DNA	WUGSC	Illumina HiSeq 2000	Nimblegen.SQEZ2	VN:0.5.9	94.8	2013
TCGA-A2-A3Y0-10A-01D-A23C-09	H_LS-A2-A3Y0-10A-01D-A23C-09	BRCA	Blood Derived Normal	DNA	WUGSC	Illumina HiSeq 2000	Nimblegen.SQEZ2	VN:0.5.9	90.7	2013
TCGA-A2-A4RW-10A-01D-A25Q-09	H_LS-A2-A4RW-10A-01D-A25Q-09	BRCA	Blood Derived Normal	DNA	WUGSC	Illumina HiSeq 2000	Nimblegen.SQEZ2	VN:0.5.9	88.9	2013
TCGA-A2-A4RX-10A-01D-A25Q-09	H_LS-A2-A4RX-10A-01D-A25Q-09	BRCA	Blood Derived Normal	DNA	WUGSC	Illumina HiSeq 2000	Nimblegen.SQEZ2	VN:0.5.9	93.2	2013
TCGA-A2-A4RY-10A-01D-A25Q-09	H_LS-A2-A4RY-10A-01D-A25Q-09	BRCA	Blood Derived Normal	DNA	WUGSC	Illumina HiSeq 2000	Nimblegen.SQEZ2	VN:0.5.9	93.6	2013
TCGA-A2-A4S0-10A-01D-A25Q-09	H_LS-A2-A4S0-10A-01D-A25Q-09	BRCA	Blood Derived Normal	DNA	WUGSC	Illumina HiSeq 2000	Nimblegen.SQEZ2	VN:0.5.9	94	2013
TCGA-A2-A4S1-10A-01D-A25Q-09	H_LS-A2-A4S1-10A-01D-A25Q-09	BRCA	Blood Derived Normal	DNA	WUGSC	Illumina HiSeq 2000	Nimblegen.SQEZ2	VN:0.5.9	92.9	2013
TCGA-A2-A4S2-10A-01D-A25Q-09	H_LS-A2-A4S2-10A-01D-A25Q-09	BRCA	Blood Derived Normal	DNA	WUGSC	Illumina HiSeq 2000	Nimblegen.SQEZ2	VN:0.5.9	92.8	2013
TCGA-A2-A4S3-10A-01D-A25Q-09	H_LS-A2-A4S3-10A-01D-A25Q-09	BRCA	Blood Derived Normal	DNA	WUGSC	Illumina HiSeq 2000	Nimblegen.SQEZ2	VN:0.5.9	90.2	2013
TCGA-A3-3308-11A-01D-0966-08	TCGA-A3-3308-11A-01D-0966-08	KIRC	Solid Tissue Normal	DNA	BI	Illumina HiSeq 2000	Agilent Custom	VN:0.5.9-tpx	92.4	2012
TCGA-A3-3311-11A-01D-0966-08	TCGA-A3-3311-11A-01D-0966-08	KIRC	Solid Tissue Normal	DNA	BI	Illumina HiSeq 2000	Agilent Custom	VN:0.5.9-tpx	92.9	2012
TCGA-A3-3316-11A-01D-0966-08	TCGA-A3-3316-11A-01D-0966-08	KIRC	Solid Tissue Normal	DNA	BI	Illumina HiSeq 2000	Agilent Custom	VN:0.5.9-tpx	93.6	2012
TCGA-A3-3317-11A-01D-0966-08	TCGA-A3-3317-11A-01D-0966-08	KIRC	Solid Tissue Normal	DNA	BI	Illumina HiSeq 2000	Agilent Custom	VN:0.5.9-tpx	91.7	2012
TCGA-A3-3319-11A-01D-0966-08	TCGA-A3-3319-11A-01D-0966-08	KIRC	Solid Tissue Normal	DNA	BI	Illumina HiSeq 2000	Agilent Custom	VN:0.5.9-tpx	91.7	2012
TCGA-A3-3322-11A-01D-0966-08	TCGA-A3-3322-11A-01D-0966-08	KIRC	Solid Tissue Normal	DNA	BI	Illumina HiSeq 2000	Agilent Custom	VN:0.5.9-tpx	92.7	2012
TCGA-A3-3323-11A-01D-0966-08	TCGA-A3-3323-11A-01D-0966-08	KIRC	Solid Tissue Normal	DNA	BI	Illumina HiSeq 2000	Agilent Custom	VN:0.5.9-tpx	92.9	2012
TCGA-A3-3324-11A-01D-0966-08	TCGA-A3-3324-11A-01D-0966-08	KIRC	Solid Tissue Normal	DNA	BI	Illumina HiSeq 2000	Agilent Custom	VN:0.5.9-tpx	92.6	2012
TCGA-A3-3326-11A-01D-0966-08	TCGA-A3-3326-11A-01D-0966-08	KIRC	Solid Tissue Normal	DNA	BI	Illumina HiSeq 2000	Agilent Custom	VN:0.5.9-tpx	93.3	2012
TCGA-A3-3346-11A-01D-0966-08	TCGA-A3-3346-11A-01D-0966-08	KIRC	Solid Tissue Normal	DNA	BI	Illumina HiSeq 2000	Agilent Custom	VN:0.5.9-tpx	92.8	2012
TCGA-A3-3357-11A-01D-1421-08	TCGA-A3-3357-11A-01D-1421-08	KIRC	Solid Tissue Normal	DNA	BI	Illumina HiSeq 2000	Agilent Custom	VN:0.5.7-6	92.3	2012
TCGA-A3-3363-11A-01D-0966-08	TCGA-A3-3363-11A-01D-0966-08	KIRC	Solid Tissue Normal	DNA	BI	Illumina HiSeq 2000	Agilent Custom	VN:0.5.9-tpx	93.6	2012
TCGA-A3-3367-11A-01D-1421-08	TCGA-A3-3367-11A-01D-1421-08	KIRC	Solid Tissue Normal	DNA	BI	Illumina HiSeq 2000	Agilent Custom	VN:0.5.7-6	90.7	2012
TCGA-A3-3370-11A-01D-1421-08	TCGA-A3-3370-11A-01D-1421-08	KIRC	Solid Tissue Normal	DNA	BI	Illumina HiSeq 2000	Agilent Custom	VN:0.5.7-6	92.3	2012
TCGA-A3-3372-11A-01D-0966-08	TCGA-A3-3372-11A-01D-0966-08	KIRC	Solid Tissue Normal	DNA	BI	Illumina HiSeq 2000	Agilent Custom	VN:0.5.9-tpx	93.2	2012
TCGA-A3-3373-11A-01D-1421-08	TCGA-A3-3373-11A-01D-1421-08	KIRC	Solid Tissue Normal	DNA	BI	Illumina HiSeq 2000	Agilent Custom	VN:0.5.7-6	91.3	2012
TCGA-A3-3374-11A-01D-0966-08	TCGA-A3-3374-11A-01D-0966-08	KIRC	Solid Tissue Normal	DNA	BI	Illumina HiSeq 2000	Agilent Custom	VN:0.5.9-tpx	92.9	2012
TCGA-A3-3376-11A-01D-1421-08	TCGA-A3-3376-11A-01D-1421-08	KIRC	Solid Tissue Normal	DNA	BI	Illumina HiSeq 2000	Agilent Custom	VN:0.5.7-6	90.2	2012
TCGA-A3-3378-11A-01D-0966-08	TCGA-A3-3378-11A-01D-0966-08	KIRC	Solid Tissue Normal	DNA	BI	Illumina HiSeq 2000	Agilent Custom	VN:0.5.9-tpx	93	2012
TCGA-A3-3380-11A-01D-0966-08	TCGA-A3-3380-11A-01D-0966-08	KIRC	Solid Tissue Normal	DNA	BI	Illumina HiSeq 2000	Agilent Custom	VN:0.5.9-tpx	92.6	2012
TCGA-A3-3382-11A-01D-0966-08	TCGA-A3-3382-11A-01D-0966-08	KIRC	Solid Tissue Normal	DNA	BI	Illumina HiSeq 2000	Agilent Custom	VN:0.5.9-tpx	89.4	2012
TCGA-A3-3383-11A-01D-0966-08	TCGA-A3-3383-11A-01D-0966-08	KIRC	Solid Tissue Normal	DNA	BI	Illumina HiSeq 2000	Agilent Custom	VN:0.5.9-tpx	92.4	2012
TCGA-A3-3385-11A-01D-1421-08	TCGA-A3-3385-11A-01D-1421-08	KIRC	Solid Tissue Normal	DNA	BI	Illumina HiSeq 2000	Agilent Custom	VN:0.5.7-6	91.5	2012
TCGA-A3-A6NI-10A-01D-A33K-10	TCGA-A3-A6NI-10A-01D-A33K-10	KIRC	Blood Derived Normal	DNA	BCM	Illumina HiSeq 2000	Nimblegen HGSC	VN:0.6.2-r126	96.9	2014
TCGA-A3-A6NJ-10A-01D-A33K-10	TCGA-A3-A6NJ-10A-01D-A33K-10	KIRC	Blood Derived Normal	DNA	BCM	Illumina HiSeq 2000	Nimblegen HGSC	VN:0.6.2-r126	96.6	2014
TCGA-A3-A6NJ-11A-11D-A33K-10	TCGA-A3-A6NJ-11A-11D-A33K-10	KIRC	Solid Tissue Normal	DNA	BCM	Illumina HiSeq 2000	Nimblegen HGSC	VN:0.6.2-r126	96.2	2014
TCGA-A3-A6NL-10A-01D-A33K-10	TCGA-A3-A6NL-10A-01D-A33K-10	KIRC	Blood Derived Normal	DNA	BCM	Illumina HiSeq 2000	Nimblegen HGSC	VN:0.6.2-r126	96.4	2014
TCGA-A3-A6NN-10A-01D-A33K-10	TCGA-A3-A6NN-10A-01D-A33K-10	KIRC	Blood Derived Normal	DNA	BCM	Illumina HiSeq 2000	Nimblegen HGSC	VN:0.6.2-r126	96.8	2014
TCGA-A3-A8CQ-10A-01D-A370-10	TCGA-A3-A8CQ-10A-01D-A370-10	KIRC	Blood Derived Normal	DNA	BCM	Illumina HiSeq 2000	Nimblegen HGSC	VN:0.6.2-r126	98.2	2014
TCGA-A3-A8OU-10A-01D-A370-10	TCGA-A3-A8OU-10A-01D-A370-10	KIRC	Blood Derived Normal	DNA	BCM	Illumina HiSeq 2000	Nimblegen HGSC	VN:0.6.2-r126	98.3	2014
TCGA-A3-A8OV-10A-01D-A370-10	TCGA-A3-A8OV-10A-01D-A370-10	KIRC	Blood Derived Normal	DNA	BCM	Illumina HiSeq 2000	Nimblegen HGSC	VN:0.6.2-r126	98.3	2014
TCGA-A3-A8OW-10A-01D-A370-10	TCGA-A3-A8OW-10A-01D-A370-10	KIRC	Blood Derived Normal	DNA	BCM	Illumina HiSeq 2000	Nimblegen HGSC	VN:0.6.2-r126	97.5	2014
TCGA-A3-A8OX-10A-01D-A370-10	TCGA-A3-A8OX-10A-01D-A370-10	KIRC	Blood Derived Normal	DNA	BCM	Illumina HiSeq 2000	Nimblegen HGSC	VN:0.6.2-r126	97.1	2014
TCGA-A4-7286-10A-01D-2136-08	TCGA-A4-7286-10A-01D-2136-08	KIRP	Blood Derived Normal	DNA	BI	Illumina HiSeq 2000	Agilent Custom	VN:0.5.9-tpx	91.2	2014
TCGA-A4-7287-10A-01D-2136-08	TCGA-A4-7287-10A-01D-2136-08	KIRP	Blood Derived Normal	DNA	BI	Illumina HiSeq 2000	Agilent Custom	VN:0.5.9-tpx	91.4	2014
TCGA-A4-7288-11A-01D-2136-08	TCGA-A4-7288-11A-01D-2136-08	KIRP	Solid Tissue Normal	DNA	BI	Illumina HiSeq 2000	Agilent Custom	VN:0.5.9-tpx	91.7	2014
TCGA-A4-7583-10A-01D-2136-08	TCGA-A4-7583-10A-01D-2136-08	KIRP	Blood Derived Normal	DNA	BI	Illumina HiSeq 2000	Agilent Custom	VN:0.5.9-tpx	88.8	2014
TCGA-A4-7584-10A-01D-2136-08	TCGA-A4-7584-10A-01D-2136-08	KIRP	Blood Derived Normal	DNA	BI	Illumina HiSeq 2000	Agilent Custom	VN:0.5.9-tpx	91.5	2014
TCGA-A4-7585-11A-01D-2136-08	TCGA-A4-7585-11A-01D-2136-08	KIRP	Solid Tissue Normal	DNA	BI	Illumina HiSeq 2000	Agilent Custom	VN:0.5.9-tpx	90.2	2014
TCGA-A4-7732-10A-01D-2136-08	TCGA-A4-7732-10A-01D-2136-08	KIRP	Blood Derived Normal	DNA	BI	Illumina HiSeq 2000	Agilent Custom	VN:0.5.9-tpx	90.9	2014
TCGA-A4-7732-11A-01D-2136-08	TCGA-A4-7732-11A-01D-2136-08	KIRP	Solid Tissue Normal	DNA	BI	Illumina HiSeq 2000	Agilent Custom	VN:0.5.9-tpx	89.7	2014
TCGA-A4-7734-10A-01D-2136-08	TCGA-A4-7734-10A-01D-2136-08	KIRP	Blood Derived Normal	DNA	BI	Illumina HiSeq 2000	Agilent Custom	VN:0.5.9-tpx	91.9	2014
TCGA-A4-7828-10A-01D-2136-08	TCGA-A4-7828-10A-01D-2136-08	KIRP	Blood Derived Normal	DNA	BI	Illumina HiSeq 2000	Agilent Custom	VN:0.5.9-tpx	91	2014
TCGA-A4-7915-10A-01D-2201-08	TCGA-A4-7915-10A-01D-2201-08	KIRP	Blood Derived Normal	DNA	BI	Illumina HiSeq 2000	Agilent Custom	VN:0.5.9-tpx	92	2012
TCGA-A4-7996-10A-01D-2201-08	TCGA-A4-7996-10A-01D-2201-08	KIRP	Blood Derived Normal	DNA	BI	Illumina HiSeq 2000	Agilent Custom	VN:0.5.9-tpx	91.9	2012
TCGA-A4-7997-10A-01D-2201-08	TCGA-A4-7997-10A-01D-2201-08	KIRP	Blood Derived Normal	DNA	BI	Illumina HiSeq 2000	Agilent Custom	VN:0.5.9-tpx	91.4	2012
TCGA-A4-8098-10A-01D-2396-08	TCGA-A4-8098-10A-01D-2396-08	KIRP	Blood Derived Normal	DNA	BI	Illumina HiSeq 2000	Agilent Custom	VN:0.5.9-tpx	90.3	2013
TCGA-A4-8310-10A-01D-2396-08	TCGA-A4-8310-10A-01D-2396-08	KIRP	Blood Derived Normal	DNA	BI	Illumina HiSeq 2000	Agilent Custom	VN:0.5.9-tpx	90.5	2013
TCGA-A4-8311-10A-01D-2396-08	TCGA-A4-8311-10A-01D-2396-08	KIRP	Blood Derived Normal	DNA	BI	Illumina HiSeq 2000	Agilent Custom	VN:0.5.9-tpx	89	2013
TCGA-A4-8312-10A-01D-2396-08	TCGA-A4-8312-10A-01D-2396-08	KIRP	Blood Derived Normal	DNA	BI	Illumina HiSeq 2000	Agilent Custom	VN:0.5.9-tpx	90.4	2013
TCGA-A4-8515-10A-01D-2396-08	TCGA-A4-8515-10A-01D-2396-08	KIRP	Solid Tissue Normal	DNA	BI	Illumina HiSeq 2000	Agilent Custom	VN:0.5.9-tpx	91.3	2013
TCGA-A4-8515-11A-01D-2396-08	TCGA-A4-8515-11A-01D-2396-08	KIRP	Blood Derived Normal	DNA	BI	Illumina HiSeq 2000	Agilent Custom	VN:0.5.9-tpx	92.2	2014
TCGA-A4-8517-10A-01D-2396-08	TCGA-A4-8517-10A-01D-2396-08	KIRP	Blood Derived Normal	DNA	BI	Illumina HiSeq 2000	Agilent Custom	VN:0.5.9-tpx	90.6	2013
TCGA-A4-8518-10A-01D-2396-08	TCGA-A4-8518-10A-01D-2396-08	KIRP	Blood Derived Normal	DNA	BI	Illumina HiSeq 2000	Agilent Custom	VN:0.5.9-tpx	90.9	2013
TCGA-A4-8518-11A-01D-2396-08	TCGA-A4-8518-11A-01D-2396-08	KIRP	Solid Tissue Normal	DNA	BI	Illumina HiSeq 2000	Agilent Custom	VN:0.5.9-tpx	90.9	2014
TCGA-A4-8630-10A-01D-2396-08	TCGA-A4-8630-10A-01D-2396-08	KIRP	Blood Derived Normal	DNA	BI	Illumina HiSeq 2000	Agilent Custom	VN:0.5.9-tpx	90.5	2013
TCGA-A4-A48D-10A-01D-A25F-10	TCGA-A4-A48D-10A-01D-A25F-10	KIRP	Blood Derived Normal	DNA	BCM	Illumina HiSeq 2000	Nimblegen HGSC	VN:0.6.2-r126	93.7	2013
TCGA-A4-A4ZT-10A-01D-A26P-10	TCGA-A4-A4ZT-10A-01D-A26P-10	KIRP	Solid Tissue Normal	DNA	BCM	Illumina HiSeq 2000	Nimblegen HGSC	VN:0.6.2-r126	92.3	2013
TCGA-A4-A4ZT-11A-11D-A26P-10	TCGA-A4-A4ZT-11A-11D-A26P-10	KIRP	Blood Derived Normal	DNA	BCM	Illumina HiSeq 2000	Nimblegen HGSC	VN:0.6.2-r126	93	2013
TCGA-A4-A57E-10A-01D-A26P-10	TCGA-A4-A57E-10A-01D-A26P-10	KIRP	Blood Derived Normal	DNA	BCM	Illumina HiSeq 2000	Nimblegen HGSC	VN:0.6.2-r126	90.7	2013
TCGA-A4-A57E-11A-11D-A26P-10	TCGA-A4-A57E-11A-11D-A26P-10	KIRP	Solid Tissue Normal	DNA	BCM	Illumina HiSeq 2000	Nimblegen HGSC	VN:0.6.2-r126	90.3	2013
TCGA-A4-A5DU-10A-01D-A28G-10	TCGA-A4-A5DU-10A-01D-A28G-10	KIRP	Blood Derived Normal	DNA	BCM	Illumina HiSeq 2000	Nimblegen HGSC	VN:0.6.2-r126	94.9	2013
TCGA-A4-A5XZ-10A-01D-A31X-10	TCGA-A4-A5XZ-10A-01D-A31X-10	KIRP	Blood Derived Normal	DNA	BCM	Illumina HiSeq 2000	Nimblegen HGSC	VN:0.6.2-r126	97.7	2014
TCGA-A4-A5XZ-11A-11D-A31X-10	TCGA-A4-A5XZ-11A-11D-A31X-10	KIRP	Solid Tissue Normal	DNA	BCM	Illumina HiSeq 2000	Nimblegen HGSC	VN:0.6.2-r126	96.9	2014
[truncated: 7,619 more rows]
