# Supplementary material for: Pan-cancer analysis reveals technical artifacts in TCGA germline variant calls
Source: BMC Genomics. 2017 Jun 12;18:458. doi: 10.1186/s12864-017-3770-y (PMC5467262; doi:10.1186/s12864-017-3770-y)
Supplement: Supplementary file 3 — TCGA samples with discrepancy between self-report and PCA predicted ancestry. (XLS 60 kb) [file 12864_2017_3770_MOESM3_ESM.xls]

## Sheet: self.report.mismatch.txt
TCGA_ID	SELF_REPORT	PCA_PRED
TCGA-13-0724-10B-01W-0372-09	HISPANIC	WHITE
TCGA-13-0893-10A-01W-0494-09	BLACK OR AFRICAN AMERICAN	WHITE
TCGA-04-1356-11A-01W-0492-08	HISPANIC	WHITE
TCGA-23-1809-10A-01W-0634-09	WHITE	BLACK OR AFRICAN AMERICAN
TCGA-29-1761-10A-01W-0633-09	ASIAN	WHITE
TCGA-29-1784-10A-01W-0634-09	WHITE	ASIAN
TCGA-AJ-A2QK-10A-01D-A18P-09	HISPANIC	WHITE
TCGA-AP-A1DH-10A-01D-A135-09	WHITE	BLACK OR AFRICAN AMERICAN
TCGA-AX-A2H4-11A-11D-A18P-09	WHITE	BLACK OR AFRICAN AMERICAN
TCGA-AX-A2HG-10A-01D-A17D-09	HISPANIC	WHITE
TCGA-BK-A0CC-10A-02D-A272-09	HISPANIC	BLACK OR AFRICAN AMERICAN
TCGA-BS-A0TA-10A-01D-A10B-09	HISPANIC	ASIAN
TCGA-D1-A0ZZ-10A-01D-A10M-09	WHITE	HISPANIC
TCGA-D1-A179-10A-01D-A12J-09	HISPANIC	WHITE
TCGA-DI-A1NO-11A-11D-A159-09	BLACK OR AFRICAN AMERICAN	WHITE
TCGA-EO-A2CG-10A-01D-A17W-09	ASIAN	HISPANIC
TCGA-EO-A3KX-10A-01D-A22A-09	HISPANIC	ASIAN
TCGA-EY-A1GW-10A-01D-A13O-09	HISPANIC	WHITE
TCGA-KJ-A3U4-10A-01D-A22A-09	HISPANIC	WHITE
TCGA-5L-AAT0-10A-01D-A41F-09	HISPANIC	WHITE
TCGA-5L-AAT1-10A-01D-A41F-09	HISPANIC	WHITE
TCGA-A1-A0SK-10A-03D-A099-09	ASIAN	WHITE
TCGA-A2-A04N-10A-01D-A110-09	HISPANIC	WHITE
TCGA-A2-A0ST-10A-01D-A099-09	WHITE	ASIAN
TCGA-AC-A2FF-11A-13D-A17D-09	ASIAN	HISPANIC
TCGA-AO-A12B-10A-01D-A10M-09	HISPANIC	WHITE
TCGA-AQ-A54N-10A-01D-A25Q-09	HISPANIC	BLACK OR AFRICAN AMERICAN
TCGA-AR-A0TT-10A-01D-A099-09	BLACK OR AFRICAN AMERICAN	WHITE
TCGA-AR-A0U3-10A-01D-A10G-09	HISPANIC	WHITE
TCGA-AR-A1AN-10A-01D-A12Q-09	HISPANIC	WHITE
TCGA-AR-A1AS-10A-01D-A12Q-09	ASIAN	HISPANIC
TCGA-AR-A1AV-10A-01D-A12Q-09	HISPANIC	WHITE
TCGA-B6-A2IU-10A-01D-A18P-09	HISPANIC	WHITE
TCGA-BH-A1ET-11B-23D-A135-09	WHITE	ASIAN
TCGA-BH-A1EX-11A-21D-A13O-09	WHITE	ASIAN
TCGA-C8-A133-10A-01D-A12B-09	WHITE	HISPANIC
TCGA-C8-A1HF-10A-01D-A135-09	ASIAN	WHITE
TCGA-E2-A10A-10A-01D-A110-09	WHITE	HISPANIC
TCGA-E2-A159-10A-01D-A110-09	WHITE	HISPANIC
TCGA-E2-A1AZ-10A-01D-A12Q-09	HISPANIC	WHITE
TCGA-E2-A1L6-10A-01D-A13O-09	WHITE	HISPANIC
TCGA-E2-A2P5-10B-01D-A19Y-09	BLACK OR AFRICAN AMERICAN	HISPANIC
TCGA-E2-A9RU-10A-01D-A41F-09	BLACK OR AFRICAN AMERICAN	WHITE
TCGA-E9-A22H-10A-01D-A17G-09	WHITE	HISPANIC
TCGA-EW-A1IW-10A-01D-A13O-09	HISPANIC	WHITE
TCGA-EW-A1IX-10A-01D-A142-09	HISPANIC	ASIAN
TCGA-EW-A1IZ-10A-01D-A13O-09	WHITE	HISPANIC
TCGA-EW-A1J3-10A-01D-A13O-09	HISPANIC	WHITE
TCGA-EW-A1J6-10A-01D-A13O-09	HISPANIC	WHITE
TCGA-EW-A1OV-10A-01D-A142-09	HISPANIC	WHITE
TCGA-EW-A1OX-10A-01D-A142-09	HISPANIC	BLACK OR AFRICAN AMERICAN
TCGA-EW-A1P1-10A-01D-A14G-09	HISPANIC	WHITE
TCGA-EW-A1P6-10A-01D-A142-09	HISPANIC	WHITE
TCGA-EW-A1PA-10A-01D-A142-09	HISPANIC	WHITE
TCGA-EW-A1PD-10A-01D-A142-09	HISPANIC	WHITE
TCGA-EW-A1PG-10A-01D-A142-09	HISPANIC	WHITE
TCGA-EW-A1PH-10A-01D-A14K-09	HISPANIC	WHITE
TCGA-EW-A2FR-10A-01D-A21Q-09	BLACK OR AFRICAN AMERICAN	HISPANIC
TCGA-EW-A2FV-10A-01D-A17D-09	HISPANIC	WHITE
TCGA-EW-A3E8-10A-01D-A243-09	HISPANIC	WHITE
TCGA-JL-A3YW-10B-01D-A23C-09	ASIAN	HISPANIC
TCGA-JL-A3YX-10A-01D-A22X-09	ASIAN	HISPANIC
TCGA-OL-A6VQ-10B-01D-A41F-09	WHITE	HISPANIC
TCGA-C5-A7CM-10A-01D-A33O-09	HISPANIC	WHITE
TCGA-DS-A7WI-10A-01D-A351-09	WHITE	HISPANIC
TCGA-EK-A2RO-10A-01D-A18J-09	HISPANIC	WHITE
TCGA-EX-A3L1-10A-01D-A21Q-09	WHITE	HISPANIC
TCGA-JW-A69B-10A-01D-A32I-09	HISPANIC	ASIAN
TCGA-MA-AA41-10A-01D-A38A-09	HISPANIC	WHITE
TCGA-MY-A5BD-10A-01D-A26G-09	HISPANIC	WHITE
TCGA-MY-A913-10A-01D-A37N-09	HISPANIC	WHITE
TCGA-Q1-A73Q-10B-01D-A32I-09	WHITE	HISPANIC
TCGA-Q1-A73S-10B-01D-A33O-09	WHITE	HISPANIC
TCGA-VS-A8EI-10A-01D-A37N-09	WHITE	HISPANIC
TCGA-VS-A8EL-10A-01D-A37N-09	BLACK OR AFRICAN AMERICAN	HISPANIC
TCGA-VS-A8QF-10A-01D-A37N-09	WHITE	HISPANIC
TCGA-VS-A9UD-10A-01D-A42R-09	WHITE	HISPANIC
TCGA-VS-A9UH-10A-01D-A42R-09	BLACK OR AFRICAN AMERICAN	WHITE
TCGA-VS-A9UM-10A-01D-A42R-09	BLACK OR AFRICAN AMERICAN	WHITE
TCGA-VS-A9V2-10A-01D-A42R-09	WHITE	HISPANIC
TCGA-VS-A9V5-10A-01D-A42R-09	WHITE	HISPANIC
TCGA-VS-AA62-10A-01D-A42R-09	WHITE	HISPANIC
TCGA-XS-A8TJ-10A-01D-A36M-09	HISPANIC	BLACK OR AFRICAN AMERICAN
TCGA-DX-A3UA-10A-01D-A307-09	WHITE	HISPANIC
TCGA-DX-A48P-10A-01D-A307-09	WHITE	HISPANIC
TCGA-DX-A7ET-10A-01D-A36M-09	BLACK OR AFRICAN AMERICAN	HISPANIC
TCGA-DX-AB2S-10A-01D-A38Z-09	HISPANIC	WHITE
TCGA-DX-AB3B-10A-01D-A41A-09	WHITE	BLACK OR AFRICAN AMERICAN
TCGA-IW-A3M4-10B-01D-A21Q-09	WHITE	HISPANIC
TCGA-JV-A5VE-10A-01D-A29N-09	BLACK OR AFRICAN AMERICAN	WHITE
TCGA-LI-A67I-10A-01D-A307-09	WHITE	BLACK OR AFRICAN AMERICAN
TCGA-JY-A6FD-10A-01D-A33H-09	ASIAN	HISPANIC
TCGA-S8-A6BW-10A-01D-A31U-09	WHITE	HISPANIC
TCGA-V5-A7RB-10A-01D-A351-09	HISPANIC	WHITE
TCGA-VR-A8EU-10A-01D-A36M-09	WHITE	HISPANIC
TCGA-Z6-A8JE-10A-01D-A37F-09	WHITE	HISPANIC
TCGA-3X-AAV9-10A-01D-A41A-09	ASIAN	WHITE
TCGA-02-0033-10A-01D-1490-08	WHITE	HISPANIC
TCGA-02-2483-10A-01D-1494-08	ASIAN	HISPANIC
TCGA-23-1029-10A-01W-0639-09	WHITE	HISPANIC
TCGA-04-1371-11A-01W-0492-08	WHITE	BLACK OR AFRICAN AMERICAN
TCGA-06-0129-10A-01D-1490-08	ASIAN	WHITE
TCGA-06-2558-10A-01D-1494-08	WHITE	HISPANIC
TCGA-06-2561-10A-01D-1494-08	WHITE	ASIAN
TCGA-06-2565-10A-01D-1494-08	ASIAN	HISPANIC
TCGA-14-0787-10A-01D-1492-08	ASIAN	HISPANIC
TCGA-24-2271-10A-01W-0799-08	ASIAN	HISPANIC
TCGA-28-1753-10B-01D-1494-08	HISPANIC	WHITE
TCGA-2G-AAFJ-10A-01D-A433-10	ASIAN	WHITE
TCGA-2G-AAFN-10A-01D-A433-10	WHITE	HISPANIC
TCGA-2G-AAKL-10A-01D-A433-10	WHITE	HISPANIC
TCGA-2Y-A9GS-10A-01D-A385-10	HISPANIC	WHITE
TCGA-2Y-A9H0-10A-01D-A385-10	HISPANIC	WHITE
TCGA-2Y-A9HB-10A-01D-A38X-10	HISPANIC	WHITE
TCGA-2Z-A9J7-10A-01D-A385-10	WHITE	BLACK OR AFRICAN AMERICAN
TCGA-31-1953-10A-01W-0699-08	ASIAN	HISPANIC
TCGA-32-4211-10A-01D-1353-08	WHITE	HISPANIC
TCGA-32-4719-10A-01D-1353-08	WHITE	HISPANIC
TCGA-37-4129-10A-01D-1352-08	WHITE	HISPANIC
TCGA-37-5819-10A-01D-1632-08	WHITE	HISPANIC
TCGA-39-5029-11A-01D-1441-08	HISPANIC	WHITE
TCGA-3A-A9IZ-10A-01D-A40W-08	HISPANIC	WHITE
TCGA-3E-AAAZ-10A-01D-A38J-08	HISPANIC	BLACK OR AFRICAN AMERICAN
TCGA-44-2666-10A-01D-1040-01	HISPANIC	WHITE
TCGA-44-2666-10A-01D-A271-08	HISPANIC	WHITE
TCGA-44-2666-11A-21D-A27T-08	HISPANIC	WHITE
TCGA-44-2666-11A-31D-A27T-08	HISPANIC	WHITE
TCGA-44-6775-10A-01D-1855-08	HISPANIC	WHITE
TCGA-44-6775-10A-01D-A271-08	HISPANIC	WHITE
TCGA-44-6775-11A-01D-1855-08	HISPANIC	WHITE
TCGA-44-6775-11A-21D-A27T-08	HISPANIC	WHITE
TCGA-44-6775-11A-31D-A27T-08	HISPANIC	WHITE
TCGA-44-7670-10A-01D-2063-08	HISPANIC	WHITE
TCGA-44-7670-11A-01D-2063-08	HISPANIC	WHITE
TCGA-49-AAR3-11A-11D-A413-08	BLACK OR AFRICAN AMERICAN	WHITE
TCGA-4Z-AA7O-10A-01D-A394-08	BLACK OR AFRICAN AMERICAN	WHITE
TCGA-4Z-AA7R-10A-01D-A394-08	BLACK OR AFRICAN AMERICAN	WHITE
TCGA-4Z-AA7S-10A-01D-A394-08	BLACK OR AFRICAN AMERICAN	WHITE
TCGA-4Z-AA81-10A-01D-A394-08	WHITE	HISPANIC
TCGA-4Z-AA82-10A-01D-A394-08	BLACK OR AFRICAN AMERICAN	WHITE
TCGA-4Z-AA87-10A-01D-A394-08	BLACK OR AFRICAN AMERICAN	WHITE
TCGA-50-8457-10A-01D-2323-08	BLACK OR AFRICAN AMERICAN	WHITE
TCGA-53-7624-10A-01D-2063-08	HISPANIC	WHITE
TCGA-53-A4EZ-10A-01D-A24P-08	HISPANIC	WHITE
TCGA-55-1595-11A-01D-0969-08	ASIAN	WHITE
TCGA-55-7725-10A-01D-2167-08	WHITE	BLACK OR AFRICAN AMERICAN
TCGA-59-2363-10A-01W-0800-08	ASIAN	HISPANIC
TCGA-60-2707-11A-01D-1522-08	HISPANIC	WHITE
TCGA-69-8254-10A-01D-2284-08	WHITE	ASIAN
TCGA-76-6656-10A-01D-1845-08	BLACK OR AFRICAN AMERICAN	WHITE
TCGA-86-7711-10A-01D-2063-08	HISPANIC	WHITE
TCGA-86-7711-11A-01D-2063-08	HISPANIC	WHITE
TCGA-95-7043-10A-01D-1946-08	WHITE	BLACK OR AFRICAN AMERICAN
TCGA-95-7948-10A-01D-2184-08	WHITE	HISPANIC
TCGA-A3-A8OV-10A-01D-A370-10	BLACK OR AFRICAN AMERICAN	WHITE
TCGA-AB-2820-11B-01W-0728-08	WHITE	BLACK OR AFRICAN AMERICAN
TCGA-AB-2916-11A-01W-0732-08	HISPANIC	WHITE
TCGA-AT-A5NU-10A-01D-A28G-10	HISPANIC	WHITE
TCGA-B0-5115-11A-01D-1421-08	WHITE	BLACK OR AFRICAN AMERICAN
TCGA-B8-A54E-10A-01D-A25V-10	HISPANIC	BLACK OR AFRICAN AMERICAN
TCGA-B9-A5W9-10A-01D-A28G-10	WHITE	BLACK OR AFRICAN AMERICAN
TCGA-BA-5557-10A-01D-1512-08	HISPANIC	WHITE
TCGA-BA-6873-10A-01D-1870-08	HISPANIC	ASIAN
TCGA-BA-A6DJ-10A-01D-A30H-08	ASIAN	HISPANIC
TCGA-BB-7863-10A-01D-2229-08	HISPANIC	WHITE
TCGA-BB-7872-10A-01D-2229-08	ASIAN	HISPANIC
TCGA-BF-A3DN-10A-01D-A20D-08	HISPANIC	WHITE
TCGA-BJ-A45C-10A-01D-A23U-08	BLACK OR AFRICAN AMERICAN	WHITE
TCGA-BP-4974-11A-01D-1462-08	WHITE	HISPANIC
TCGA-BP-4986-11A-01D-1462-08	HISPANIC	WHITE
TCGA-BP-5183-11A-01D-1429-08	HISPANIC	WHITE
TCGA-BQ-5894-11A-01D-1589-08	HISPANIC	WHITE
TCGA-BQ-7050-11A-01D-1961-08	HISPANIC	WHITE
TCGA-BQ-7053-11A-01D-1961-08	HISPANIC	BLACK OR AFRICAN AMERICAN
TCGA-BR-4187-11A-01D-1126-08	WHITE	HISPANIC
TCGA-BR-4256-11A-01D-1126-08	WHITE	HISPANIC
TCGA-BR-4363-11A-01D-1158-08	WHITE	HISPANIC
TCGA-BR-4366-11A-01D-1158-08	WHITE	HISPANIC
TCGA-BR-4369-11A-01D-1158-08	WHITE	HISPANIC
TCGA-BR-4370-11A-01D-1158-08	WHITE	HISPANIC
TCGA-BR-8289-10A-01D-2340-08	WHITE	HISPANIC
TCGA-C5-A1BE-10A-01D-A13W-08	WHITE	ASIAN
TCGA-C5-A1MH-10A-01D-A14W-08	WHITE	BLACK OR AFRICAN AMERICAN
TCGA-CJ-6032-11A-01D-1669-08	HISPANIC	WHITE
TCGA-CQ-5327-10A-01D-1683-08	ASIAN	HISPANIC
TCGA-CQ-5334-10A-01D-1683-08	WHITE	BLACK OR AFRICAN AMERICAN
TCGA-CQ-7065-10A-01D-2078-08	ASIAN	HISPANIC
TCGA-CQ-A4C6-10A-01D-A25E-08	ASIAN	HISPANIC
TCGA-CR-6484-10A-01D-1870-08	ASIAN	HISPANIC
TCGA-CV-5430-10A-01D-1870-08	HISPANIC	WHITE
TCGA-CV-5430-11B-01D-1683-08	HISPANIC	WHITE
TCGA-CV-7245-10A-01D-2013-08	HISPANIC	WHITE
TCGA-CV-7245-11A-01D-2012-08	HISPANIC	WHITE
TCGA-CV-A45R-10A-01D-A24F-08	HISPANIC	WHITE
TCGA-CV-A465-10A-01D-A25Y-08	HISPANIC	WHITE
TCGA-D3-A3BZ-10A-01D-A198-08	HISPANIC	WHITE
TCGA-D3-A8GO-10A-01D-A375-08	HISPANIC	WHITE
TCGA-DA-A1IB-10A-01D-A198-08	WHITE	HISPANIC
TCGA-DB-A64R-10A-01D-A29Q-08	HISPANIC	WHITE
TCGA-DD-A4NE-11A-11D-A27I-10	HISPANIC	WHITE
TCGA-DD-A4NQ-10A-01D-A28X-10	HISPANIC	WHITE
TCGA-DD-A4NQ-11A-11D-A28X-10	HISPANIC	WHITE
TCGA-DD-A73B-10A-01D-A32G-10	HISPANIC	WHITE
TCGA-DE-A4MB-10A-01D-A25A-08	HISPANIC	WHITE
TCGA-DJ-A13S-10A-01D-A10S-08	HISPANIC	WHITE
TCGA-DJ-A1QI-10A-01D-A14W-08	WHITE	HISPANIC
TCGA-DJ-A1QQ-10A-01D-A14W-08	ASIAN	HISPANIC
TCGA-DJ-A2PR-10A-01D-A19M-08	ASIAN	HISPANIC
TCGA-DJ-A2PT-10A-01D-A18F-08	HISPANIC	WHITE
TCGA-DJ-A3UK-10A-01D-A22D-08	WHITE	HISPANIC
TCGA-DJ-A3UT-10A-01D-A22D-08	HISPANIC	WHITE
TCGA-DJ-A3V3-10A-01D-A22Z-08	ASIAN	HISPANIC
TCGA-DJ-A3VD-10A-01D-A23K-08	HISPANIC	WHITE
TCGA-DJ-A4UR-10A-01D-A25A-08	ASIAN	HISPANIC
TCGA-DS-A0VL-10A-01D-A10S-08	WHITE	HISPANIC
TCGA-DU-6399-10A-01D-1705-08	WHITE	HISPANIC
TCGA-DU-6410-10A-01D-1893-08	WHITE	HISPANIC
TCGA-DU-A7TB-10A-01D-A33W-08	ASIAN	HISPANIC
TCGA-E8-A437-10A-01D-A23U-08	WHITE	BLACK OR AFRICAN AMERICAN
TCGA-ED-A627-10B-01D-A30V-10	WHITE	HISPANIC
TCGA-EJ-5499-10A-01D-1577-08	ASIAN	WHITE
TCGA-EL-A3CN-10A-01D-A20C-08	WHITE	HISPANIC
TCGA-EL-A3CS-10A-01D-A19M-08	WHITE	HISPANIC
TCGA-EL-A3D1-10A-01D-A19M-08	ASIAN	HISPANIC
TCGA-EL-A3GU-11A-21D-A21A-08	HISPANIC	WHITE
TCGA-EL-A3GW-10A-01D-A202-08	HISPANIC	WHITE
TCGA-EL-A3MY-11A-12D-A21A-08	WHITE	HISPANIC
TCGA-EL-A3T2-11A-11D-A22D-08	HISPANIC	WHITE
TCGA-EL-A3T8-11A-11D-A22D-08	ASIAN	HISPANIC
TCGA-EL-A3ZT-11A-13D-A23K-08	HISPANIC	WHITE
TCGA-EL-A4K6-11A-11D-A25A-08	WHITE	HISPANIC
TCGA-EL-A4KG-10A-01D-A25A-08	WHITE	HISPANIC
TCGA-EM-A22M-10A-01D-A17V-08	ASIAN	WHITE
TCGA-EM-A22O-10A-01D-A17V-08	ASIAN	HISPANIC
TCGA-ET-A2N1-10A-01D-A18F-08	ASIAN	HISPANIC
TCGA-EU-5905-10A-01D-1669-08	WHITE	HISPANIC
TCGA-EU-5906-10A-01D-1669-08	WHITE	HISPANIC
TCGA-FB-AAQ6-11A-11D-A40W-08	WHITE	HISPANIC
TCGA-FD-A62N-10A-01D-A30H-08	ASIAN	HISPANIC
TCGA-FD-A6TC-10A-21D-A339-08	WHITE	BLACK OR AFRICAN AMERICAN
TCGA-FG-8186-10A-01D-2253-08	HISPANIC	WHITE
TCGA-FK-A3SE-10A-01D-A22D-08	ASIAN	HISPANIC
TCGA-FK-A3SH-10A-01D-A22D-08	WHITE	BLACK OR AFRICAN AMERICAN
TCGA-FK-A4UB-10A-01D-A25A-08	WHITE	HISPANIC
TCGA-FP-7916-10A-01D-2201-08	ASIAN	HISPANIC
TCGA-FS-A1ZZ-10A-01D-A199-08	HISPANIC	WHITE
TCGA-FU-A23K-10A-01D-A16O-08	WHITE	HISPANIC
TCGA-FV-A4ZQ-10A-01D-A25V-10	WHITE	ASIAN
TCGA-G2-A3VY-10A-01D-A22Z-08	ASIAN	HISPANIC
TCGA-G3-A5SI-10A-01D-A27I-10	ASIAN	HISPANIC
TCGA-G3-AAUZ-10A-01D-A385-10	HISPANIC	ASIAN
TCGA-G3-AAV3-10A-01D-A370-10	WHITE	HISPANIC
TCGA-G6-A8L7-10A-01D-A370-10	BLACK OR AFRICAN AMERICAN	WHITE
TCGA-HT-7467-10A-01D-2024-08	WHITE	BLACK OR AFRICAN AMERICAN
TCGA-HT-7468-10A-01D-2024-08	WHITE	HISPANIC
TCGA-HT-7476-10A-01D-2024-08	HISPANIC	WHITE
TCGA-HT-8109-10A-01D-2396-08	HISPANIC	WHITE
TCGA-HT-A4DV-10A-01D-A26K-08	WHITE	HISPANIC
TCGA-HT-A61A-10A-01D-A29Q-08	WHITE	ASIAN
TCGA-HW-A5KM-10A-01D-A27N-08	WHITE	HISPANIC
TCGA-HZ-7920-10B-01D-2201-08	WHITE	BLACK OR AFRICAN AMERICAN
TCGA-HZ-8637-10A-01D-2396-08	HISPANIC	WHITE
TCGA-IH-A3EA-10A-01D-A20D-08	HISPANIC	WHITE
TCGA-IM-A3ED-10A-01D-A202-08	HISPANIC	WHITE
TCGA-IM-A3U2-10A-01D-A22D-08	HISPANIC	WHITE
TCGA-IM-A41Z-10A-01D-A23K-08	HISPANIC	WHITE
TCGA-IM-A420-10A-01D-A23K-08	HISPANIC	WHITE
TCGA-IN-A6RO-10A-01D-A33W-08	ASIAN	HISPANIC
TCGA-IQ-7630-10A-01D-2078-08	HISPANIC	WHITE
TCGA-IQ-7632-10A-01D-2078-08	WHITE	BLACK OR AFRICAN AMERICAN
TCGA-IQ-A61G-10A-01D-A30H-08	HISPANIC	WHITE
TCGA-IQ-A61H-10A-01D-A30H-08	HISPANIC	WHITE
TCGA-J8-A3O1-10A-01D-A21A-08	HISPANIC	WHITE
TCGA-J8-A4HY-10A-01D-A25A-08	HISPANIC	WHITE
TCGA-K4-A3WV-10A-01D-A22Z-08	HISPANIC	WHITE
TCGA-K4-A3WV-11A-21D-A22Z-08	HISPANIC	WHITE
TCGA-KL-8329-11A-01D-2310-10	ASIAN	HISPANIC
TCGA-KM-8442-10A-01D-2311-10	HISPANIC	WHITE
TCGA-KO-8405-11A-01D-2311-10	HISPANIC	WHITE
TCGA-KO-8413-11A-01D-2311-10	HISPANIC	WHITE
TCGA-L6-A4EP-10A-01D-A25A-08	ASIAN	HISPANIC
TCGA-LC-A66R-10A-01D-A30H-08	WHITE	BLACK OR AFRICAN AMERICAN
TCGA-LG-A9QD-10A-01D-A385-10	HISPANIC	WHITE
TCGA-52-7622-10A-01D-2122-08	HISPANIC	WHITE
TCGA-52-7811-10A-01D-2122-08	HISPANIC	WHITE
TCGA-52-7812-10A-01D-2122-08	HISPANIC	WHITE
TCGA-MW-A4EC-10A-01D-A25V-10	HISPANIC	BLACK OR AFRICAN AMERICAN
TCGA-MZ-A5BI-10C-01D-A34M-08	HISPANIC	WHITE
TCGA-O2-A52W-10A-01D-A26K-08	BLACK OR AFRICAN AMERICAN	WHITE
TCGA-O8-A75V-10A-01D-A32G-10	HISPANIC	WHITE
TCGA-OR-A5J2-10A-01D-A29L-10	HISPANIC	WHITE
TCGA-OR-A5J5-10A-01D-A29L-10	HISPANIC	WHITE
TCGA-OR-A5J6-10A-01D-A29L-10	HISPANIC	BLACK OR AFRICAN AMERICAN
TCGA-OR-A5J7-10A-01D-A29L-10	HISPANIC	WHITE
TCGA-OR-A5J8-10A-01D-A29L-10	HISPANIC	WHITE
TCGA-OR-A5JF-10A-01D-A29L-10	WHITE	HISPANIC
TCGA-OR-A5JL-10A-01D-A29L-10	WHITE	HISPANIC
TCGA-P4-AAVK-11A-11D-A42M-10	HISPANIC	WHITE
TCGA-P4-AAVL-11A-11D-A42M-10	HISPANIC	WHITE
TCGA-P5-A5EY-10A-01D-A27N-08	WHITE	HISPANIC
TCGA-P5-A5F0-10A-01D-A289-08	WHITE	HISPANIC
TCGA-P7-A5NX-10A-01D-A35B-08	HISPANIC	WHITE
TCGA-QR-A70C-10A-01D-A35B-08	BLACK OR AFRICAN AMERICAN	WHITE
TCGA-R5-A804-10A-01D-A362-08	WHITE	BLACK OR AFRICAN AMERICAN
TCGA-R8-A6MO-10C-01D-A33W-08	ASIAN	HISPANIC
TCGA-RW-A68D-10A-01D-A35B-08	ASIAN	HISPANIC
TCGA-RY-A83Y-10A-01D-A367-08	WHITE	HISPANIC
TCGA-S9-A7IX-10A-01D-A34A-08	WHITE	HISPANIC
TCGA-S9-A7IZ-10A-01D-A34A-08	WHITE	BLACK OR AFRICAN AMERICAN
TCGA-SP-A6QF-10A-21D-A35G-08	ASIAN	HISPANIC
TCGA-SP-A6QH-11A-12D-A35G-08	ASIAN	HISPANIC
TCGA-TM-A84T-10A-01D-A367-08	WHITE	ASIAN
TCGA-TQ-A7RH-10A-01D-A34A-08	HISPANIC	BLACK OR AFRICAN AMERICAN
TCGA-TQ-A7RW-10A-01D-A33W-08	HISPANIC	WHITE
TCGA-UP-A6WW-10B-01D-A34M-08	HISPANIC	WHITE
TCGA-UY-A78P-11A-11D-A362-08	WHITE	HISPANIC
TCGA-UZ-A9PV-10A-01D-A42M-10	WHITE	HISPANIC
TCGA-V4-A9EH-10A-01D-A39Z-08	HISPANIC	WHITE
TCGA-VQ-A8PH-10A-01D-A413-08	WHITE	HISPANIC
TCGA-VQ-A91S-10A-01D-A413-08	BLACK OR AFRICAN AMERICAN	HISPANIC
TCGA-VQ-A928-10A-01D-A413-08	WHITE	HISPANIC
TCGA-VQ-A92D-10A-01D-A413-08	WHITE	HISPANIC
TCGA-WB-A816-10A-01D-A35G-08	HISPANIC	WHITE
TCGA-WB-A821-10A-01D-A35G-08	WHITE	BLACK OR AFRICAN AMERICAN
TCGA-WY-A858-10A-01D-A367-08	WHITE	ASIAN
TCGA-XF-A8HB-10A-01D-A362-08	HISPANIC	WHITE
TCGA-YF-AA3L-10A-01D-A38J-08	HISPANIC	BLACK OR AFRICAN AMERICAN
TCGA-YG-AA3N-10A-01D-A38J-08	HISPANIC	WHITE
TCGA-YG-AA3O-10A-01D-A38J-08	HISPANIC	WHITE
TCGA-YU-A90Y-10A-01D-A438-10	BLACK OR AFRICAN AMERICAN	WHITE
TCGA-YU-A912-10A-01D-A438-10	BLACK OR AFRICAN AMERICAN	HISPANIC
TCGA-YU-AA4L-10A-01D-A438-10	BLACK OR AFRICAN AMERICAN	WHITE
TCGA-ZP-A9CV-10B-01D-A385-10	WHITE	BLACK OR AFRICAN AMERICAN
TCGA-ZP-A9CY-10B-01D-A385-10	WHITE	HISPANIC
