# Supplementary material for: Pan-cancer analysis reveals technical artifacts in TCGA germline variant calls
Source: BMC Genomics. 2017 Jun 12;18:458. doi: 10.1186/s12864-017-3770-y (PMC5467262; doi:10.1186/s12864-017-3770-y)
Supplement: Supplementary file 4 — Significant genes from logistic regression analysis. (XLSX 94 kb) [file 12864_2017_3770_MOESM4_ESM.xlsx]

## Sheet: logistic.sig.genes.txt
GENE	PVAL	CANCER	FILTER
PTPRN2	6.81033e-11	ESCA	TS90
CSHL1	4.49021e-33	GBM	TS90
CSHL1	1.2463e-14	KIRC	TS90
BPIFC	1.66401e-18	LAML	TS90
EDAR	4.09514e-10	LAML	TS90
EML3	1.09982e-17	LAML	TS90
HNF1A	9.65453e-41	LAML	TS90
SERINC1	8.70754e-10	LAML	TS90
SLC30A6	4.95972e-12	LAML	TS90
TGDS	9.25734e-09	LAML	TS90
TMEM132A	7.938e-14	LAML	TS90
BRCA1	6.64399e-12	OV	TS90
BRCA2	7.05869e-11	OV	TS90
EML3	7.48847e-11	OV	TS90
HNF1A	3.46544e-59	OV	TS90
HSPE1	3.81237e-08	OV	TS90
NCOR2	1.40282e-08	OV	TS90
TMEM132A	3.16242e-20	OV	TS90
MYBPHL	9.78376e-08	READ	TS90
PTPRN2	5.47341e-12	SARC	TS90
TIAM2	1.35953e-09	UVM	TS90
RAD50	2.17268e-13	COAD	TS95
PTPRN2	6.96601e-11	ESCA	TS95
CSHL1	3.73605e-33	GBM	TS95
CSHL1	6.52142e-15	KIRC	TS95
ARAP1	4.30492e-37	LAML	TS95
BPIFC	3.55352e-26	LAML	TS95
C19orf26	7.03667e-16	LAML	TS95
CNTLN	7.18241e-24	LAML	TS95
EDAR	4.13498e-10	LAML	TS95
EML3	1.13306e-17	LAML	TS95
FAM98C	2.58987e-09	LAML	TS95
GLIS2	1.23964e-25	LAML	TS95
HNF1A	1.03531e-40	LAML	TS95
MYEOV	1.1644e-17	LAML	TS95
PDPN	7.06294e-16	LAML	TS95
PNPLA5	4.18034e-18	LAML	TS95
PRSS36	8.27129e-23	LAML	TS95
RTP5	2.80102e-19	LAML	TS95
SERINC1	8.78688e-10	LAML	TS95
SIPA1L3	1.16028e-22	LAML	TS95
SLC30A6	5.03e-12	LAML	TS95
TGDS	9.36286e-09	LAML	TS95
TMEM132A	8.07971e-14	LAML	TS95
TP53INP2	1.57476e-14	LAML	TS95
USP35	1.66194e-38	LAML	TS95
RAD50	8.98963e-08	LIHC	TS95
ZXDA	1.10841e-07	LIHC	TS95
AHDC1	3.87405e-09	OV	TS95
ARAP1	4.85942e-10	OV	TS95
BRCA1	9.01857e-12	OV	TS95
BRCA2	4.75724e-12	OV	TS95
C19orf26	1.02877e-22	OV	TS95
CNTLN	2.14946e-15	OV	TS95
EML3	7.35238e-11	OV	TS95
FAM98C	3.28713e-08	OV	TS95
GLIS2	5.6583e-12	OV	TS95
HEXDC	8.13617e-17	OV	TS95
HNF1A	2.93807e-59	OV	TS95
HSPE1	3.67105e-08	OV	TS95
MYEOV	3.01096e-20	OV	TS95
NCOR2	1.3823e-08	OV	TS95
PDPN	9.12397e-09	OV	TS95
PNPLA5	2.65261e-18	OV	TS95
PRSS36	2.34107e-12	OV	TS95
RTP5	4.80601e-13	OV	TS95
SIPA1L3	2.88789e-09	OV	TS95
TMEM132A	3.05007e-20	OV	TS95
USP35	2.10353e-16	OV	TS95
ELMO3	1.72364e-08	READ	TS95
MYBPHL	1.38339e-07	READ	TS95
PTPRN2	5.65338e-12	SARC	TS95
TIAM2	1.57475e-09	UVM	TS95
JPH4	6.92991e-08	BRCA	TS99
PRR21	1.3269e-11	BRCA	TS99
AADACL3	4.00332e-27	COAD	TS99
ABCC4	1.18143e-13	COAD	TS99
ADAMTS18	2.71091e-11	COAD	TS99
ANKRD49	6.19457e-13	COAD	TS99
ARV1	1.82977e-35	COAD	TS99
BEND5	1.55808e-34	COAD	TS99
CEBPZ	1.30674e-24	COAD	TS99
CNTRL	1.9807e-08	COAD	TS99
COBLL1	2.48377e-25	COAD	TS99
DDX27	1.87777e-12	COAD	TS99
EIF2B3	4.62377e-24	COAD	TS99
FAM60A	1.7194e-08	COAD	TS99
FETUB	2.73912e-25	COAD	TS99
FGFBP1	7.22941e-20	COAD	TS99
G2E3	1.31928e-65	COAD	TS99
GRK4	6.52016e-34	COAD	TS99
ICA1	9.12331e-08	COAD	TS99
KCNMA1	5.16106e-18	COAD	TS99
KCTD16	2.13621e-39	COAD	TS99
KIAA1919	6.94097e-29	COAD	TS99
KIAA2018	1.46976e-51	COAD	TS99
KRTAP5	8.41076e-09	COAD	TS99
LRRIQ3	7.18498e-11	COAD	TS99
MARS	5.10039e-38	COAD	TS99
MCHR2	3.30618e-15	COAD	TS99
MORC1	3.18712e-12	COAD	TS99
NPR3	1.58882e-10	COAD	TS99
PEX1	3.74297e-63	COAD	TS99
POLD3	5.17971e-09	COAD	TS99
PRDM2	8.64187e-20	COAD	TS99
PRR11	4.78866e-47	COAD	TS99
RAD50	1.05328e-07	COAD	TS99
RBM45	3.16342e-26	COAD	TS99
RPL22	1.77098e-12	COAD	TS99
RTKN2	5.06961e-39	COAD	TS99
RTN4	8.72438e-11	COAD	TS99
SEC31A	1.31095e-21	COAD	TS99
SEC63	3.70923e-27	COAD	TS99
SLC20A1	2.44849e-09	COAD	TS99
SMC6	9.76685e-16	COAD	TS99
SMG7	2.00093e-09	COAD	TS99
SPEF2	1.36953e-12	COAD	TS99
SYCP2	6.07658e-11	COAD	TS99
TBC1D23	3.62701e-18	COAD	TS99
TCF7L2	1.64513e-08	COAD	TS99
TM9SF3	1.61509e-10	COAD	TS99
TNKS2	1.33484e-43	COAD	TS99
ZNF236	3.14524e-10	COAD	TS99
ZNF609	3.13189e-11	COAD	TS99
MBD4	1.58738e-07	ESCA	TS99
PTPRN2	6.96336e-11	ESCA	TS99
CSHL1	1.67759e-23	GBM	TS99
ARV1	2.59832e-19	KICH	TS99
CEBPZ	2.80564e-12	KICH	TS99
COBLL1	3.11667e-13	KICH	TS99
DDX27	3.01348e-09	KICH	TS99
G2E3	1.98641e-20	KICH	TS99
GRK4	3.23056e-09	KICH	TS99
KCNMA1	1.7086e-09	KICH	TS99
KCTD16	3.92356e-08	KICH	TS99
KIAA1919	1.48826e-12	KICH	TS99
KIAA2018	1.72197e-17	KICH	TS99
LRRIQ3	9.44345e-15	KICH	TS99
MARS	2.14514e-24	KICH	TS99
MCHR2	2.99139e-13	KICH	TS99
PEX1	3.62803e-26	KICH	TS99
PRDM2	1.28239e-13	KICH	TS99
PRR11	1.33234e-28	KICH	TS99
RTKN2	1.00045e-10	KICH	TS99
SEC63	7.92347e-18	KICH	TS99
SYCP2	1.59438e-16	KICH	TS99
TCF7L2	1.52029e-07	KICH	TS99
TNKS2	5.25446e-16	KICH	TS99
CSHL1	2.47401e-09	KIRC	TS99
AAMP	2.39792e-16	LAML	TS99
ABCA1	8.95296e-17	LAML	TS99
ABCA4	1.16374e-11	LAML	TS99
ABHD8	1.82571e-11	LAML	TS99
ABR	3.80137e-16	LAML	TS99
ACSS2	7.26905e-11	LAML	TS99
ACTRT2	6.37287e-17	LAML	TS99
ADAM11	3.05068e-27	LAML	TS99
ADAM15	3.65141e-12	LAML	TS99
ADAM23	3.82019e-55	LAML	TS99
ADAMTS7	2.97666e-14	LAML	TS99
ADAMTSL4	4.86894e-11	LAML	TS99
ADGRA2	8.34329e-30	LAML	TS99
ADGRG5	6.00446e-33	LAML	TS99
ADM	1.71843e-52	LAML	TS99
ADNP2	6.86868e-12	LAML	TS99
ADSSL1	1.2413e-34	LAML	TS99
AFF3	8.13394e-31	LAML	TS99
AGO1	1.33024e-30	LAML	TS99
AGPAT4	2.58816e-38	LAML	TS99
AGXT	2.37908e-10	LAML	TS99
AHRR	1.94187e-13	LAML	TS99
AKAP8	4.34236e-12	LAML	TS99
AKAP9	3.52773e-12	LAML	TS99
AKT1S1	4.99114e-18	LAML	TS99
ALDH1L1	3.83198e-35	LAML	TS99
ALDH4A1	1.85807e-57	LAML	TS99
ALG12	2.19386e-68	LAML	TS99
AMDHD2	3.13491e-23	LAML	TS99
AMER3	4.83138e-10	LAML	TS99
AMMECR1L	5.5826e-11	LAML	TS99
ANGPTL6	9.46017e-28	LAML	TS99
ANK2	1.84576e-33	LAML	TS99
AP1G2	1.64151e-45	LAML	TS99
APEH	1.05605e-10	LAML	TS99
APITD1	2.05519e-16	LAML	TS99
APOA1	5.75145e-12	LAML	TS99
ARAP1	4.27719e-37	LAML	TS99
ARFGEF1	3.28458e-32	LAML	TS99
ARHGAP1	5.70701e-20	LAML	TS99
ARHGAP17	2.93699e-67	LAML	TS99
ARHGAP33	9.14143e-21	LAML	TS99
ARHGEF17	4.38057e-18	LAML	TS99
ARHGEF25	5.05189e-10	LAML	TS99
ARSA	1.29974e-19	LAML	TS99
ART5	4.10625e-11	LAML	TS99
ASAP2	2.46769e-26	LAML	TS99
ATG9B	3.29316e-46	LAML	TS99
ATP10D	1.14071e-19	LAML	TS99
ATP2A1	1.04668e-16	LAML	TS99
ATP2B4	1.68228e-10	LAML	TS99
ATP6V1B1	2.8575e-26	LAML	TS99
ATXN2L	2.2373e-18	LAML	TS99
ATXN7	2.55206e-48	LAML	TS99
AURKB	1.30512e-12	LAML	TS99
AXIN2	5.13185e-69	LAML	TS99
B4GALNT4	6.73797e-09	LAML	TS99
B4GALT2	2.26589e-14	LAML	TS99
BAG3	1.42483e-08	LAML	TS99
BCKDHA	7.51495e-37	LAML	TS99
BCL11A	8.91537e-20	LAML	TS99
BCL6B	8.13723e-13	LAML	TS99
BCL7C	5.41587e-40	LAML	TS99
BCL9L	1.94882e-18	LAML	TS99
BCR	5.29819e-12	LAML	TS99
BFAR	4.54634e-26	LAML	TS99
BMP1	1.01175e-27	LAML	TS99
BNC1	5.55308e-12	LAML	TS99
BOP1	2.51902e-09	LAML	TS99
BPIFC	3.54433e-26	LAML	TS99
BRD3	3.72673e-29	LAML	TS99
BRD8	2.27515e-62	LAML	TS99
BRPF1	4.59192e-28	LAML	TS99
BSCL2	2.25278e-31	LAML	TS99
BSN	2.66985e-14	LAML	TS99
C12orf66	1.33576e-12	LAML	TS99
C14orf180	3.06525e-24	LAML	TS99
C14orf28	5.42694e-60	LAML	TS99
C14orf39	1.02445e-21	LAML	TS99
C15orf39	3.35903e-10	LAML	TS99
C19orf12	4.26798e-09	LAML	TS99
C19orf26	7.00623e-16	LAML	TS99
C19orf70	1.91444e-10	LAML	TS99
C1QTNF5	3.43173e-61	LAML	TS99
C1orf106	2.89893e-10	LAML	TS99
C1orf122	3.47931e-31	LAML	TS99
C20orf85	9.22003e-12	LAML	TS99
C3	6.66667e-21	LAML	TS99
C6	5.6779e-13	LAML	TS99
CAD	5.59434e-10	LAML	TS99
CARD10	1.68217e-18	LAML	TS99
CARD11	1.64531e-60	LAML	TS99
CARD8	8.4823e-08	LAML	TS99
CASKIN1	5.71214e-10	LAML	TS99
CASKIN2	3.65139e-29	LAML	TS99
CBFA2T3	1.97973e-08	LAML	TS99
CBX4	2.58698e-23	LAML	TS99
CBX8	1.13619e-20	LAML	TS99
CCDC108	3.38707e-14	LAML	TS99
CCDC37	2.63461e-08	LAML	TS99
CCDC87	1.10306e-10	LAML	TS99
CCDC9	3.89157e-09	LAML	TS99
CCDC92	5.91551e-08	LAML	TS99
CCS	3.03128e-46	LAML	TS99
CD248	5.44173e-09	LAML	TS99
CD300LG	1.73804e-46	LAML	TS99
CD93	4.81451e-14	LAML	TS99
CDC42BPB	1.22372e-08	LAML	TS99
CDC42EP1	2.10981e-16	LAML	TS99
CDH22	1.9254e-18	LAML	TS99
CDH24	9.76665e-56	LAML	TS99
CDH5	7.50304e-34	LAML	TS99
CDK20	2.53539e-08	LAML	TS99
CDX2	1.97941e-11	LAML	TS99
CECR1	1.84789e-41	LAML	TS99
CELSR1	2.23001e-09	LAML	TS99
CEP164	1.26513e-11	LAML	TS99
CERK	5.85999e-14	LAML	TS99
CHD5	1.33881e-08	LAML	TS99
CHERP	5.95475e-30	LAML	TS99
CHST3	7.23357e-09	LAML	TS99
CHSY1	1.88337e-29	LAML	TS99
CHURC1	1.80399e-52	LAML	TS99
CIB3	1.21498e-11	LAML	TS99
CIC	4.61247e-28	LAML	TS99
CIITA	1.78129e-37	LAML	TS99
CKLF	1.65125e-26	LAML	TS99
CLDN5	2.28483e-10	LAML	TS99
CLPB	1.44611e-07	LAML	TS99
CNKSR1	2.28167e-16	LAML	TS99
CNNM2	1.88566e-09	LAML	TS99
CNTLN	8.57347e-24	LAML	TS99
COBL	3.49229e-27	LAML	TS99
COIL	1.17511e-14	LAML	TS99
COL11A1	3.06562e-20	LAML	TS99
COL11A2	7.96105e-18	LAML	TS99
COL5A1	9.91641e-35	LAML	TS99
COL8A1	1.56062e-16	LAML	TS99
COL9A2	1.66116e-16	LAML	TS99
COLEC12	2.90691e-22	LAML	TS99
CORO6	5.26326e-08	LAML	TS99
CPAMD8	2.58963e-46	LAML	TS99
CPZ	4.01021e-13	LAML	TS99
CRTC1	6.73236e-43	LAML	TS99
CRYGA	2.27915e-27	LAML	TS99
CSF3R	2.37033e-14	LAML	TS99
CST1	1.44588e-33	LAML	TS99
CST4	2.63555e-58	LAML	TS99
CTAGE5	1.24342e-07	LAML	TS99
CTIF	5.13949e-37	LAML	TS99
CTSA	1.11352e-18	LAML	TS99
CTSD	8.32186e-41	LAML	TS99
CYC1	2.92776e-34	LAML	TS99
CYP27B1	1.2113e-09	LAML	TS99
CYP2D6	4.41041e-27	LAML	TS99
DAB2IP	1.62427e-45	LAML	TS99
DAPK1	1.061e-13	LAML	TS99
DDB1	1.26205e-47	LAML	TS99
DDIT4	3.16056e-13	LAML	TS99
DDR1	4.91922e-23	LAML	TS99
DDX17	1.70182e-08	LAML	TS99
DEDD2	5.2042e-32	LAML	TS99
DGKD	1.94892e-18	LAML	TS99
DHX37	1.39664e-12	LAML	TS99
DISP2	2.74168e-29	LAML	TS99
DLG5	1.47356e-39	LAML	TS99
DLGAP3	1.20962e-45	LAML	TS99
DLL1	2.40984e-19	LAML	TS99
DMPK	3.21086e-51	LAML	TS99
DNAJB2	2.03431e-09	LAML	TS99
DNM2	3.29853e-16	LAML	TS99
DOC2A	5.27556e-19	LAML	TS99
DPEP2	6.27909e-08	LAML	TS99
DVL2	3.15772e-32	LAML	TS99
DVL3	7.10781e-27	LAML	TS99
DYSF	2.26858e-48	LAML	TS99
E2F7	9.82255e-20	LAML	TS99
EDAR	4.1221e-10	LAML	TS99
EFNA4	5.92385e-14	LAML	TS99
EFNB3	1.33095e-20	LAML	TS99
EGFLAM	1.25954e-07	LAML	TS99
EGR1	2.09788e-67	LAML	TS99
EID2B	4.39984e-13	LAML	TS99
EIF3B	4.24144e-15	LAML	TS99
EIF3G	8.66193e-13	LAML	TS99
EIF4B	1.95718e-15	LAML	TS99
EIF4G2	4.90883e-20	LAML	TS99
EIF4G3	2.35339e-57	LAML	TS99
EIF4H	8.15743e-47	LAML	TS99
ELK3	2.63579e-58	LAML	TS99
ELMSAN1	6.08879e-45	LAML	TS99
EMILIN1	1.6091e-21	LAML	TS99
EMILIN3	1.48748e-45	LAML	TS99
EML3	1.52673e-33	LAML	TS99
ENKD1	5.692e-11	LAML	TS99
EPHB6	4.97992e-16	LAML	TS99
EPHX1	3.35665e-12	LAML	TS99
EPHX4	9.07039e-38	LAML	TS99
EPS8L1	4.76369e-22	LAML	TS99
EPS8L2	4.74979e-10	LAML	TS99
ERG	9.69667e-16	LAML	TS99
F2RL3	6.27176e-08	LAML	TS99
FAHD2A	6.6589e-24	LAML	TS99
FAHD2B	1.49756e-23	LAML	TS99
FAM117B	1.19463e-12	LAML	TS99
FAM155A	2.23762e-11	LAML	TS99
FAM155B	2.25879e-16	LAML	TS99
FAM214B	1.01114e-45	LAML	TS99
FAM219A	3.09361e-46	LAML	TS99
FAM83E	5.0038e-67	LAML	TS99
FAM84A	3.54982e-15	LAML	TS99
FAM98C	2.86446e-09	LAML	TS99
FANCE	2.2628e-48	LAML	TS99
FARSA	4.02829e-14	LAML	TS99
FASTKD5	2.20017e-10	LAML	TS99
FAT2	2.23916e-25	LAML	TS99
FBN3	1.35892e-44	LAML	TS99
FETUB	2.73292e-29	LAML	TS99
FGD1	6.861e-09	LAML	TS99
FGF22	1.1376e-09	LAML	TS99
FGFR3	6.22103e-30	LAML	TS99
FGGY	1.22952e-48	LAML	TS99
FIGN	1.31026e-26	LAML	TS99
FKBP10	6.24159e-19	LAML	TS99
FLCN	2.00627e-92	LAML	TS99
FLNB	5.92179e-11	LAML	TS99
FLT4	2.11412e-17	LAML	TS99
FN3KRP	1.03319e-15	LAML	TS99
FNDC4	1.00625e-28	LAML	TS99
FOXM1	3.50792e-08	LAML	TS99
FOXN3	2.00215e-32	LAML	TS99
FOXO4	2.31975e-30	LAML	TS99
FSTL4	9.24976e-13	LAML	TS99
GAB1	4.18608e-10	LAML	TS99
GABRD	6.66789e-18	LAML	TS99
GALNT16	2.22653e-16	LAML	TS99
GAS6	1.49476e-21	LAML	TS99
GATA3	1.03928e-31	LAML	TS99
GATC	7.45067e-30	LAML	TS99
GBP7	3.03509e-32	LAML	TS99
GCNT4	9.81343e-47	LAML	TS99
GDF5	2.44131e-27	LAML	TS99
GIGYF1	2.72464e-55	LAML	TS99
GIPC3	1.06232e-25	LAML	TS99
GLI1	4.26467e-62	LAML	TS99
GLIS2	1.63538e-22	LAML	TS99
GLT8D1	1.35558e-37	LAML	TS99
GNAZ	4.74451e-64	LAML	TS99
GRIN2B	2.79178e-38	LAML	TS99
GRINA	2.19396e-10	LAML	TS99
GRM8	4.06284e-15	LAML	TS99
GSE1	2.5674e-42	LAML	TS99
GTF3C1	1.18025e-48	LAML	TS99
GTPBP2	9.96143e-11	LAML	TS99
GYG2	9.88576e-33	LAML	TS99
GYLTL1B	5.96115e-37	LAML	TS99
H3F3B	1.3972e-16	LAML	TS99
H6PD	6.3668e-08	LAML	TS99
HAND2	1.09622e-08	LAML	TS99
HAPLN2	4.38072e-12	LAML	TS99
HCFC1	5.08161e-16	LAML	TS99
HCFC1R1	6.49134e-20	LAML	TS99
HCRTR2	1.79999e-12	LAML	TS99
HDAC4	3.26105e-15	LAML	TS99
HDAC6	2.37864e-24	LAML	TS99
HDAC7	1.06562e-07	LAML	TS99
HES6	9.14095e-13	LAML	TS99
HEXDC	7.06826e-15	LAML	TS99
HGS	3.88516e-16	LAML	TS99
HIVEP3	6.2026e-19	LAML	TS99
HNF1A	1.36409e-45	LAML	TS99
HNF1B	2.70714e-11	LAML	TS99
HNRNPL	1.69187e-63	LAML	TS99
HOXA3	7.18922e-20	LAML	TS99
HOXB3	2.50282e-74	LAML	TS99
HOXC6	1.36026e-10	LAML	TS99
HSPB8	2.07095e-18	LAML	TS99
HSPG2	7.98833e-24	LAML	TS99
HTRA2	3.66016e-21	LAML	TS99
ICAM3	4.69776e-13	LAML	TS99
IFFO1	4.55327e-43	LAML	TS99
IGDCC4	6.0513e-67	LAML	TS99
IGFBP5	1.98997e-23	LAML	TS99
IGSF8	3.29661e-43	LAML	TS99
IL17C	9.22767e-25	LAML	TS99
IL2RG	1.90617e-63	LAML	TS99
ILF3	9.22233e-43	LAML	TS99
INADL	5.82086e-24	LAML	TS99
INPPL1	1.007e-32	LAML	TS99
IRS1	2.03654e-63	LAML	TS99
ISLR2	1.37645e-25	LAML	TS99
ITGA10	1.6777e-45	LAML	TS99
ITGA3	5.26675e-09	LAML	TS99
ITSN1	3.65926e-12	LAML	TS99
JAK1	1.10654e-08	LAML	TS99
JARID2	1.60001e-28	LAML	TS99
KBTBD4	6.88294e-12	LAML	TS99
KBTBD6	2.10227e-49	LAML	TS99
KCNB1	7.88773e-19	LAML	TS99
KCNH2	7.46621e-34	LAML	TS99
KCNH4	4.14957e-22	LAML	TS99
KCNK13	5.62308e-28	LAML	TS99
KCNK15	5.45397e-11	LAML	TS99
KCNK4	2.46404e-09	LAML	TS99
KCTD19	5.14849e-44	LAML	TS99
KIAA0195	9.44208e-17	LAML	TS99
KIAA0226	1.02128e-30	LAML	TS99
KIAA0513	1.1733e-08	LAML	TS99
KIAA1211	5.16066e-35	LAML	TS99
KIF3C	2.36987e-17	LAML	TS99
KISS1	5.01437e-08	LAML	TS99
KLHDC1	8.44693e-45	LAML	TS99
KLHDC9	8.48409e-37	LAML	TS99
KLHL26	6.37225e-12	LAML	TS99
KLHL34	2.12373e-13	LAML	TS99
KRT23	1.30449e-07	LAML	TS99
KRT79	3.13227e-13	LAML	TS99
LARP1	1.03741e-17	LAML	TS99
LDLRAP1	2.80357e-47	LAML	TS99
LETM1	3.48063e-50	LAML	TS99
LMNB1	7.59079e-13	LAML	TS99
LMNB2	3.30657e-20	LAML	TS99
LPIN3	3.80489e-08	LAML	TS99
LRIG2	3.37765e-15	LAML	TS99
LRIT1	4.22842e-13	LAML	TS99
LRP1	3.88535e-34	LAML	TS99
LRRC16B	1.30289e-32	LAML	TS99
LRRC43	1.66227e-21	LAML	TS99
LRRC8C	1.27868e-34	LAML	TS99
LSR	1.4143e-22	LAML	TS99
LTBP3	3.68215e-11	LAML	TS99
MAMSTR	6.52922e-65	LAML	TS99
MAN1B1	1.42387e-23	LAML	TS99
MAP1A	2.57148e-14	LAML	TS99
MAP3K12	3.90621e-12	LAML	TS99
MAP7D1	2.30776e-40	LAML	TS99
MAP7D3	7.42893e-31	LAML	TS99
MAPKAPK3	6.22142e-57	LAML	TS99
MARVELD3	6.46328e-39	LAML	TS99
MASP1	4.15291e-11	LAML	TS99
MAZ	3.29382e-15	LAML	TS99
MBD2	5.77305e-23	LAML	TS99
MBD6	4.12934e-25	LAML	TS99
MED25	5.46369e-24	LAML	TS99
MEGF6	4.89951e-17	LAML	TS99
MEN1	1.37365e-15	LAML	TS99
MFRP	1.38335e-36	LAML	TS99
MFSD9	5.14624e-27	LAML	TS99
MIF	3.55244e-26	LAML	TS99
MKL1	1.97027e-12	LAML	TS99
MKRN3	1.07909e-11	LAML	TS99
MOCS2	6.54249e-09	LAML	TS99
MPRIP	1.63824e-11	LAML	TS99
MRPL12	2.25206e-13	LAML	TS99
MRPL24	1.14378e-23	LAML	TS99
MSI1	2.796e-41	LAML	TS99
MTMR3	8.64402e-11	LAML	TS99
MTMR4	2.50014e-10	LAML	TS99
MYCN	4.07002e-25	LAML	TS99
MYEOV	1.1603e-17	LAML	TS99
MYH3	1.43097e-47	LAML	TS99
MYO15A	1.19796e-08	LAML	TS99
MYOCD	7.74375e-44	LAML	TS99
MYOM3	2.75034e-09	LAML	TS99
MYRF	5.13844e-58	LAML	TS99
NAGPA	3.26436e-08	LAML	TS99
NCAPD3	6.25775e-39	LAML	TS99
NCOR2	1.25682e-28	LAML	TS99
NDUFA10	9.2326e-15	LAML	TS99
NDUFA13	2.09756e-11	LAML	TS99
NECAB3	5.69004e-09	LAML	TS99
NF1	1.3268e-09	LAML	TS99
NFATC2	1.893e-25	LAML	TS99
NFATC4	8.34263e-28	LAML	TS99
NFE2L1	5.41424e-36	LAML	TS99
NKD1	5.64445e-50	LAML	TS99
NKX2.1	1.05648e-15	LAML	TS99
NKX6	8.65425e-08	LAML	TS99
NLRX1	7.19595e-28	LAML	TS99
NOD2	3.80853e-35	LAML	TS99
NOL4L	2.50338e-19	LAML	TS99
NOS1	2.1882e-24	LAML	TS99
NOS3	5.93348e-14	LAML	TS99
NOTCH3	4.93477e-38	LAML	TS99
NOTUM	1.76859e-15	LAML	TS99
NR1H3	1.4528e-40	LAML	TS99
NR4A2	1.53948e-45	LAML	TS99
NRXN2	2.70228e-20	LAML	TS99
NT5M	1.33537e-15	LAML	TS99
NTHL1	1.12987e-40	LAML	TS99
NUP214	1.06143e-29	LAML	TS99
NUPL2	4.43588e-25	LAML	TS99
NYAP1	1.67442e-35	LAML	TS99
OSBPL2	3.44945e-28	LAML	TS99
OVGP1	1.29863e-22	LAML	TS99
P4HTM	2.76616e-11	LAML	TS99
PABPC4	2.84512e-40	LAML	TS99
PAFAH1B1	1.28494e-07	LAML	TS99
PAX2	1.01831e-48	LAML	TS99
PAX6	1.13804e-41	LAML	TS99
PBXIP1	5.13521e-11	LAML	TS99
PCBP2	2.83441e-08	LAML	TS99
PCDH1	2.28725e-10	LAML	TS99
PCDH10	1.37645e-53	LAML	TS99
PCDH12	1.01263e-16	LAML	TS99
PCDH19	1.71122e-23	LAML	TS99
PCDHA2	6.02955e-24	LAML	TS99
PCOLCE	1.23328e-29	LAML	TS99
PCSK4	1.40884e-08	LAML	TS99
PDE3A	2.13265e-32	LAML	TS99
PDPN	7.03431e-16	LAML	TS99
PDZD2	1.60695e-08	LAML	TS99
PFAS	1.01352e-50	LAML	TS99
PFKP	5.87416e-38	LAML	TS99
PHF1	6.13533e-40	LAML	TS99
PHF13	1.60449e-21	LAML	TS99
PHF21A	1.99857e-17	LAML	TS99
PIAS3	2.73352e-42	LAML	TS99
PIGO	4.41421e-23	LAML	TS99
PIGT	3.83023e-25	LAML	TS99
PIGZ	2.4451e-26	LAML	TS99
PIM2	1.32106e-07	LAML	TS99
PIP4K2A	1.0855e-17	LAML	TS99
PIP4K2C	1.15245e-07	LAML	TS99
PKN1	1.9776e-21	LAML	TS99
PLA2G15	4.98219e-66	LAML	TS99
PLAU	1.22767e-17	LAML	TS99
PLEKHA4	4.51651e-08	LAML	TS99
PLEKHG2	2.50783e-09	LAML	TS99
PLOD3	8.83955e-45	LAML	TS99
PLSCR3	2.29158e-11	LAML	TS99
PLXND1	2.58196e-15	LAML	TS99
PMEPA1	1.19608e-60	LAML	TS99
PNMA3	6.37926e-10	LAML	TS99
PNPLA5	2.35709e-32	LAML	TS99
POLM	4.72686e-38	LAML	TS99
POLR2A	1.53311e-15	LAML	TS99
POLR3E	1.14316e-10	LAML	TS99
PPL	1.75076e-30	LAML	TS99
PPP1R26	2.89718e-13	LAML	TS99
PPP5C	6.4709e-16	LAML	TS99
PPP6R2	4.17133e-20	LAML	TS99
PPRC1	6.39279e-23	LAML	TS99
PRKAB1	2.49788e-16	LAML	TS99
PRKAR1B	1.35355e-11	LAML	TS99
PRPF6	4.47228e-09	LAML	TS99
PRRG3	6.14682e-62	LAML	TS99
PRRT2	2.82101e-17	LAML	TS99
PRSS36	2.11694e-18	LAML	TS99
PRSS53	5.11908e-33	LAML	TS99
PSD	9.54905e-34	LAML	TS99
PTCH1	1.01261e-14	LAML	TS99
PTCHD2	3.44266e-33	LAML	TS99
PTCHD3	8.06166e-13	LAML	TS99
PTPN5	3.64878e-20	LAML	TS99
PTPRS	4.02531e-09	LAML	TS99
PTRH1	1.46432e-14	LAML	TS99
PVRIG	8.83887e-15	LAML	TS99
PYGO2	2.81863e-16	LAML	TS99
R3HDM2	8.5412e-08	LAML	TS99
RAB20	2.00465e-15	LAML	TS99
RAB40C	1.73366e-55	LAML	TS99
RAB42	5.01078e-13	LAML	TS99
RADIL	2.19829e-10	LAML	TS99
RANBP3	6.15999e-09	LAML	TS99
RAPH1	2.37129e-22	LAML	TS99
RBM15B	2.34169e-31	LAML	TS99
RCC1	3.72556e-14	LAML	TS99
RCOR2	4.35205e-16	LAML	TS99
RDH5	2.96671e-32	LAML	TS99
REV3L	7.65212e-15	LAML	TS99
RFX5	2.32227e-10	LAML	TS99
RGS9BP	1.86297e-21	LAML	TS99
RNF128	2.03862e-16	LAML	TS99
RPS19BP1	1.26314e-10	LAML	TS99
RSBN1	2.10747e-33	LAML	TS99
RTN2	3.99002e-23	LAML	TS99
RTN4RL2	1.15163e-15	LAML	TS99
RTP5	4.80146e-19	LAML	TS99
RUSC1	4.42374e-31	LAML	TS99
RYR1	2.88405e-28	LAML	TS99
SAFB	2.52444e-36	LAML	TS99
SAFB2	1.04482e-38	LAML	TS99
SALL2	2.80203e-42	LAML	TS99
SALL4	9.27077e-14	LAML	TS99
SAMD4B	8.7664e-39	LAML	TS99
SBF1	4.8882e-33	LAML	TS99
SCAF1	1.5816e-35	LAML	TS99
SCYL1	1.41761e-10	LAML	TS99
SEMA4A	7.2994e-09	LAML	TS99
SERINC1	8.77755e-10	LAML	TS99
SETD1A	3.45251e-14	LAML	TS99
SETD7	2.17427e-39	LAML	TS99
SF3B4	4.04629e-48	LAML	TS99
SH2B1	1.16879e-41	LAML	TS99
SH3BP1	3.22563e-39	LAML	TS99
SH3GLB2	9.06724e-13	LAML	TS99
SH3PXD2A	6.38005e-80	LAML	TS99
SHC1	1.61337e-57	LAML	TS99
SHROOM4	1.16383e-29	LAML	TS99
SIPA1	5.30408e-10	LAML	TS99
SIPA1L3	1.55981e-36	LAML	TS99
SLC12A7	2.03206e-12	LAML	TS99
SLC12A9	2.7714e-11	LAML	TS99
SLC16A1	3.51147e-41	LAML	TS99
SLC16A6	2.59194e-57	LAML	TS99
SLC18A2	8.1246e-09	LAML	TS99
SLC23A1	7.26696e-17	LAML	TS99
SLC30A6	5.02234e-12	LAML	TS99
SLC45A4	5.69461e-13	LAML	TS99
SLC4A3	9.7199e-40	LAML	TS99
SLC6A3	6.39542e-28	LAML	TS99
SLC7A10	7.47598e-20	LAML	TS99
SLITRK2	2.53499e-49	LAML	TS99
SLPI	3.69026e-16	LAML	TS99
SMARCA4	1.24157e-07	LAML	TS99
SMG5	2.15736e-35	LAML	TS99
SNAPC2	2.69257e-11	LAML	TS99
SND1	1.50041e-15	LAML	TS99
SNX27	1.58426e-13	LAML	TS99
SOGA3	2.86828e-10	LAML	TS99
SORBS2	2.39716e-19	LAML	TS99
SORBS3	8.73019e-10	LAML	TS99
SPATA2L	2.27678e-11	LAML	TS99
SPATC1	1.25682e-31	LAML	TS99
SPDEF	2.4004e-17	LAML	TS99
SPEG	7.548e-38	LAML	TS99
SPG7	2.50605e-13	LAML	TS99
SPRED3	2.41189e-15	LAML	TS99
SREBF2	2.55999e-10	LAML	TS99
SRGAP3	7.97797e-32	LAML	TS99
SRP72	4.28023e-11	LAML	TS99
SSH1	6.11578e-11	LAML	TS99
ST6GALNAC6	1.39176e-33	LAML	TS99
STAB1	1.24289e-28	LAML	TS99
STAT6	5.59232e-30	LAML	TS99
STK32B	7.49462e-09	LAML	TS99
STX5	4.3208e-13	LAML	TS99
SULF1	1.22264e-24	LAML	TS99
SUV420H2	1.95043e-08	LAML	TS99
SVIL	2.51834e-13	LAML	TS99
SYN1	2.84976e-13	LAML	TS99
SYTL2	2.07411e-29	LAML	TS99
SYVN1	1.79885e-13	LAML	TS99
TACC2	5.37905e-12	LAML	TS99
TACC3	3.96846e-10	LAML	TS99
TAF15	6.86315e-28	LAML	TS99
TAF1C	1.75564e-41	LAML	TS99
TAL1	2.03109e-43	LAML	TS99
TBC1D10A	9.2933e-19	LAML	TS99
TBC1D22A	9.23301e-13	LAML	TS99
TBC1D22B	1.09769e-28	LAML	TS99
TBX10	1.35839e-10	LAML	TS99
TBX6	3.97831e-16	LAML	TS99
TEP1	2.34909e-18	LAML	TS99
TGDS	9.35223e-09	LAML	TS99
THAP4	1.17013e-12	LAML	TS99
TICAM1	1.9732e-32	LAML	TS99
TIMM17B	3.19643e-48	LAML	TS99
TIMP3	3.49104e-14	LAML	TS99
TJP3	4.71346e-20	LAML	TS99
TLDC1	1.69415e-24	LAML	TS99
TLR3	1.5403e-10	LAML	TS99
TM9SF4	7.49452e-33	LAML	TS99
TMEM108	7.50818e-36	LAML	TS99
TMEM132A	3.35635e-18	LAML	TS99
TMEM132D	1.91012e-30	LAML	TS99
TMEM143	2.22876e-22	LAML	TS99
TMEM79	3.23528e-23	LAML	TS99
TMPRSS6	1.81487e-39	LAML	TS99
TNFRSF14	4.98759e-13	LAML	TS99
TNFSF13	1.1461e-12	LAML	TS99
TNK2	1.31505e-35	LAML	TS99
TNRC6A	4.06779e-12	LAML	TS99
TOP3A	1.16992e-32	LAML	TS99
TOR2A	1.0254e-08	LAML	TS99
TP53INP2	1.49802e-14	LAML	TS99
TPO	2.96479e-11	LAML	TS99
TRAM1L1	8.83205e-11	LAML	TS99
TREX1	2.17217e-24	LAML	TS99
TRIM17	3.47863e-33	LAML	TS99
TRIM33	2.02166e-09	LAML	TS99
TRIM46	1.79729e-59	LAML	TS99
TRIO	6.5302e-19	LAML	TS99
TRIOBP	2.76215e-11	LAML	TS99
TRIP10	6.92391e-19	LAML	TS99
TRIP6	3.32737e-14	LAML	TS99
TRMT112	3.11805e-22	LAML	TS99
TRPM8	3.27161e-12	LAML	TS99
TRUB1	4.48914e-22	LAML	TS99
TSC22D1	1.68355e-16	LAML	TS99
TSHZ3	9.34087e-31	LAML	TS99
TSPAN7	4.6359e-21	LAML	TS99
TTBK1	1.13357e-22	LAML	TS99
TULP4	1.04331e-36	LAML	TS99
TYK2	1.43769e-50	LAML	TS99
U2AF2	2.75835e-43	LAML	TS99
UBASH3B	1.901e-08	LAML	TS99
UBB	2.79718e-15	LAML	TS99
UBE2O	4.76765e-09	LAML	TS99
UBR4	1.45728e-16	LAML	TS99
UMOD	3.4903e-13	LAML	TS99
USP13	8.86325e-13	LAML	TS99
USP19	1.30978e-44	LAML	TS99
USP35	8.64327e-71	LAML	TS99
USP36	2.0984e-12	LAML	TS99
VAMP2	7.95423e-20	LAML	TS99
VCPIP1	1.22011e-15	LAML	TS99
VILL	9.68565e-25	LAML	TS99
VPS37B	8.84974e-28	LAML	TS99
VRTN	1.8703e-19	LAML	TS99
VSIG2	2.79297e-17	LAML	TS99
VWCE	6.5988e-39	LAML	TS99
VWF	3.67767e-09	LAML	TS99
WBP1	3.51202e-56	LAML	TS99
WBP11	6.21659e-21	LAML	TS99
WDR5	4.19797e-11	LAML	TS99
WDR6	1.67744e-68	LAML	TS99
WDR77	5.46529e-10	LAML	TS99
WIZ	4.11258e-16	LAML	TS99
WNK4	1.24252e-48	LAML	TS99
WNT16	3.72454e-53	LAML	TS99
XYLT2	4.18734e-17	LAML	TS99
YIF1A	3.04615e-27	LAML	TS99
ZBTB20	1.82148e-18	LAML	TS99
ZC3H18	2.71544e-19	LAML	TS99
ZC3H3	5.29225e-26	LAML	TS99
ZC3H4	8.08219e-16	LAML	TS99
ZEB1	1.27853e-08	LAML	TS99
ZFHX3	2.0538e-08	LAML	TS99
ZFP64	9.07049e-26	LAML	TS99
ZMYM3	3.21189e-25	LAML	TS99
ZMYND19	6.83509e-28	LAML	TS99
ZNF142	8.61846e-12	LAML	TS99
ZNF341	3.40462e-34	LAML	TS99
ZNF362	5.77561e-46	LAML	TS99
ZNF395	8.2095e-12	LAML	TS99
ZNF449	2.0919e-13	LAML	TS99
ZNF48	4.05097e-20	LAML	TS99
ZNF688	3.47924e-08	LAML	TS99
ZNF831	1.90818e-40	LAML	TS99
G2E3	5.69046e-10	LIHC	TS99
GRK4	1.15614e-08	LIHC	TS99
KCNQ3	5.90953e-08	LIHC	TS99
KIAA2018	7.17712e-12	LIHC	TS99
LTN1	6.64442e-13	LIHC	TS99
MNS1	2.81498e-12	LIHC	TS99
PEX1	3.59763e-13	LIHC	TS99
PRR11	5.23761e-09	LIHC	TS99
RTN4	4.43076e-12	LIHC	TS99
SEC63	5.89258e-13	LIHC	TS99
TFAM	2.19968e-12	LIHC	TS99
ZXDA	1.10829e-07	LIHC	TS99
AAMP	2.7356e-19	OV	TS99
ABCA1	5.98608e-15	OV	TS99
ABCA4	5.54335e-22	OV	TS99
ABR	2.87015e-15	OV	TS99
ACTRT2	1.25417e-10	OV	TS99
ADAM11	1.90108e-17	OV	TS99
ADAM23	3.82375e-55	OV	TS99
ADGRA2	4.55234e-28	OV	TS99
ADGRB2	1.67145e-09	OV	TS99
ADGRG5	5.96992e-23	OV	TS99
ADM	2.05518e-36	OV	TS99
ADNP2	1.93504e-11	OV	TS99
ADSSL1	8.29742e-24	OV	TS99
AFF3	1.19883e-22	OV	TS99
AGO1	7.191e-16	OV	TS99
AGPAT4	2.24102e-25	OV	TS99
AGXT	1.91327e-11	OV	TS99
AHDC1	9.35104e-14	OV	TS99
AHRR	1.7238e-08	OV	TS99
AK8	1.29957e-07	OV	TS99
AKAP8	1.31377e-07	OV	TS99
AKAP9	1.68942e-24	OV	TS99
AKT1S1	6.66907e-11	OV	TS99
ALDH1L1	1.17808e-11	OV	TS99
ALDH4A1	4.53314e-38	OV	TS99
ALG12	1.83036e-44	OV	TS99
AMDHD2	7.72438e-12	OV	TS99
AMHR2	1.83257e-11	OV	TS99
AMMECR1L	1.05472e-07	OV	TS99
ANGPTL6	4.3878e-26	OV	TS99
ANK2	9.71179e-09	OV	TS99
AP1G2	1.0508e-49	OV	TS99
APITD1	6.18687e-24	OV	TS99
APOA1	1.0651e-10	OV	TS99
ARAP1	4.83537e-10	OV	TS99
ARAP3	2.75492e-14	OV	TS99
AREG	2.33508e-09	OV	TS99
ARFGEF1	6.44491e-27	OV	TS99
ARHGAP17	1.18087e-39	OV	TS99
ARHGAP33	2.19728e-24	OV	TS99
ARHGEF17	7.06001e-16	OV	TS99
ARHGEF40	1.38453e-16	OV	TS99
ARSA	1.3536e-14	OV	TS99
ART5	1.36047e-08	OV	TS99
ASAP2	7.12031e-29	OV	TS99
ASXL1	1.04949e-10	OV	TS99
ATG9B	1.29709e-24	OV	TS99
ATP10D	3.36002e-11	OV	TS99
ATP2A1	2.38018e-25	OV	TS99
ATP6V1B1	5.26452e-22	OV	TS99
ATXN2L	1.58385e-15	OV	TS99
ATXN7	5.35335e-20	OV	TS99
AXIN2	2.12562e-54	OV	TS99
AXL	4.37108e-08	OV	TS99
BCKDHA	1.73089e-27	OV	TS99
BCL11A	3.69563e-14	OV	TS99
BCL6B	6.50076e-16	OV	TS99
BCL7C	5.29576e-34	OV	TS99
BCL9L	2.21297e-10	OV	TS99
BEGAIN	2.03841e-08	OV	TS99
BFAR	4.66976e-12	OV	TS99
BMP1	4.07142e-24	OV	TS99
BRCA1	1.05003e-22	OV	TS99
BRCA2	4.06325e-13	OV	TS99
BRD3	5.03758e-17	OV	TS99
BRD8	1.35281e-40	OV	TS99
BRPF1	3.10546e-21	OV	TS99
BSCL2	6.14731e-35	OV	TS99
BSN	2.19823e-09	OV	TS99
C14orf28	4.29051e-53	OV	TS99
C15orf39	2.61099e-17	OV	TS99
C15orf52	1.34484e-19	OV	TS99
C19orf12	2.45516e-10	OV	TS99
C19orf26	1.01639e-22	OV	TS99
C1QTNF5	1.55876e-51	OV	TS99
C1orf122	1.17094e-30	OV	TS99
C20orf85	3.02553e-15	OV	TS99
C3	2.49801e-13	OV	TS99
CAD	6.17681e-14	OV	TS99
CARD10	7.45198e-08	OV	TS99
CARD11	4.71062e-34	OV	TS99
CASKIN2	4.77778e-28	OV	TS99
CBX4	3.75051e-18	OV	TS99
CBX8	2.54911e-15	OV	TS99
CCDC108	5.23758e-15	OV	TS99
CCDC37	4.35381e-09	OV	TS99
CCDC92	4.57995e-14	OV	TS99
CCS	5.3466e-32	OV	TS99
CD300LG	2.34053e-37	OV	TS99
CD93	1.76129e-17	OV	TS99
CDC42EP1	9.55854e-15	OV	TS99
CDH24	4.27136e-56	OV	TS99
CDH5	2.16591e-15	OV	TS99
CDK20	6.43288e-10	OV	TS99
CECR1	2.7884e-27	OV	TS99
CELSR3	1.8764e-11	OV	TS99
CEP164	9.46645e-14	OV	TS99
CHERP	4.16051e-11	OV	TS99
CHST14	3.8751e-10	OV	TS99
CHSY1	2.08623e-11	OV	TS99
CHURC1	3.31114e-40	OV	TS99
CIB3	2.96302e-11	OV	TS99
CIC	1.37513e-29	OV	TS99
CIITA	5.7476e-28	OV	TS99
CKLF	3.27338e-13	OV	TS99
CLDN5	1.94402e-08	OV	TS99
CNKSR1	9.18809e-18	OV	TS99
CNTLN	3.36529e-15	OV	TS99
COBL	5.34836e-22	OV	TS99
COL11A2	5.01091e-18	OV	TS99
COL4A2	1.36156e-16	OV	TS99
COL5A1	1.22202e-29	OV	TS99
COL9A2	8.58471e-20	OV	TS99
COLEC12	8.09949e-09	OV	TS99
CPAMD8	9.40567e-64	OV	TS99
CPZ	2.56491e-12	OV	TS99
CRAT	4.22742e-10	OV	TS99
CRTC1	7.44758e-29	OV	TS99
CRYGA	4.2539e-24	OV	TS99
CST1	6.59287e-27	OV	TS99
CST4	3.71393e-29	OV	TS99
CTIF	2.40669e-27	OV	TS99
CTSD	8.17865e-20	OV	TS99
CYC1	6.72813e-23	OV	TS99
CYP2D6	3.08477e-28	OV	TS99
DAB2IP	2.13784e-64	OV	TS99
DAPK1	6.21924e-11	OV	TS99
DDB1	3.608e-34	OV	TS99
DDIT4	1.77521e-09	OV	TS99
DDR1	2.17764e-22	OV	TS99
DEDD2	2.50009e-18	OV	TS99
DGKD	1.34601e-09	OV	TS99
DHX37	8.19023e-10	OV	TS99
DISP2	1.24997e-19	OV	TS99
DLG5	2.74813e-22	OV	TS99
DLGAP3	1.49532e-70	OV	TS99
DLL1	1.475e-13	OV	TS99
DMPK	6.21867e-19	OV	TS99
DMTN	4.07589e-12	OV	TS99
DNAJB2	2.35659e-09	OV	TS99
DNAJC4	1.70725e-08	OV	TS99
DOC2A	2.15644e-19	OV	TS99
DPEP2	1.64574e-10	OV	TS99
DVL2	1.05515e-25	OV	TS99
DVL3	2.49779e-15	OV	TS99
DYRK1B	2.05668e-08	OV	TS99
DYSF	1.90336e-51	OV	TS99
EFNB3	9.44752e-10	OV	TS99
EGR1	3.2583e-41	OV	TS99
EID2B	1.56403e-10	OV	TS99
EIF3B	4.26096e-17	OV	TS99
EIF3G	6.39852e-11	OV	TS99
EIF4G3	3.06615e-36	OV	TS99
EIF4H	9.89451e-27	OV	TS99
ELK3	1.22241e-33	OV	TS99
ELMSAN1	3.19493e-34	OV	TS99
EMILIN1	2.33947e-13	OV	TS99
EMILIN3	5.89575e-25	OV	TS99
EML3	3.50489e-21	OV	TS99
EPHB6	2.22635e-29	OV	TS99
EPHX1	1.26524e-08	OV	TS99
EPHX4	3.30572e-21	OV	TS99
EPS8L2	2.45816e-12	OV	TS99
ETV4	1.09772e-16	OV	TS99
FAHD2A	3.53869e-12	OV	TS99
FAHD2B	1.20986e-12	OV	TS99
FAM109B	3.12611e-19	OV	TS99
FAM117B	5.23911e-08	OV	TS99
FAM151A	2.12184e-30	OV	TS99
FAM155A	1.17158e-10	OV	TS99
FAM155B	1.54451e-10	OV	TS99
FAM214B	2.79136e-45	OV	TS99
FAM219A	2.24147e-27	OV	TS99
FAM57B	7.29365e-15	OV	TS99
FAM83E	2.42676e-58	OV	TS99
FAM83H	3.76599e-09	OV	TS99
FAM84A	7.70368e-15	OV	TS99
FAM98C	3.27753e-08	OV	TS99
FANCE	2.32101e-28	OV	TS99
FARSA	5.3039e-10	OV	TS99
FASTKD5	6.36862e-08	OV	TS99
FAT2	1.77188e-16	OV	TS99
FBN3	1.58822e-66	OV	TS99
FETUB	2.22222e-36	OV	TS99
FGD1	7.09809e-36	OV	TS99
FGFR3	6.93949e-22	OV	TS99
FGGY	3.77151e-22	OV	TS99
FIGN	4.51625e-18	OV	TS99
FKBP10	8.97016e-15	OV	TS99
FLCN	4.75543e-45	OV	TS99
FLT4	1.44829e-07	OV	TS99
FNDC4	1.63671e-40	OV	TS99
FOXN3	4.21578e-24	OV	TS99
FOXO4	1.27231e-13	OV	TS99
FSTL4	2.33138e-08	OV	TS99
GABRD	1.49477e-10	OV	TS99
GALNT16	4.70837e-17	OV	TS99
GATA3	3.14376e-19	OV	TS99
GATC	7.4534e-22	OV	TS99
GBP7	3.64716e-31	OV	TS99
GCNT4	1.67568e-20	OV	TS99
GDF5	1.37586e-23	OV	TS99
GIGYF1	1.42954e-56	OV	TS99
GIPC3	1.11651e-32	OV	TS99
GLI1	6.80109e-44	OV	TS99
GLIS2	2.24004e-13	OV	TS99
GLT8D1	2.65218e-28	OV	TS99
GNAZ	3.19677e-39	OV	TS99
GRIN2B	9.44766e-26	OV	TS99
GSE1	2.10726e-26	OV	TS99
GTF3C1	2.25159e-33	OV	TS99
GYG2	1.13951e-34	OV	TS99
GYLTL1B	2.12999e-35	OV	TS99
H3F3B	7.59569e-08	OV	TS99
H6PD	3.04485e-09	OV	TS99
HCFC1R1	1.89532e-15	OV	TS99
HDAC6	2.22678e-16	OV	TS99
HDAC7	3.63997e-10	OV	TS99
HEXDC	2.65593e-31	OV	TS99
HGS	1.78645e-16	OV	TS99
HIC2	8.68884e-10	OV	TS99
HIVEP3	1.13338e-12	OV	TS99
HNF1A	7.94193e-83	OV	TS99
HNRNPL	4.29006e-59	OV	TS99
HOXA3	1.55809e-23	OV	TS99
HOXB3	8.49185e-63	OV	TS99
HOXC11	2.62044e-09	OV	TS99
HSPB8	1.60852e-10	OV	TS99
HSPE1	3.65495e-08	OV	TS99
HSPG2	5.46324e-19	OV	TS99
HTRA2	1.58288e-09	OV	TS99
IFFO1	4.31601e-48	OV	TS99
IGDCC4	1.42468e-52	OV	TS99
IGFBP5	2.28239e-08	OV	TS99
IGSF8	2.73846e-47	OV	TS99
IL17C	2.53065e-16	OV	TS99
IL2RG	4.40941e-38	OV	TS99
ILF3	1.20723e-21	OV	TS99
INPPL1	2.56935e-37	OV	TS99
IRS1	1.63489e-67	OV	TS99
ISLR2	5.33318e-12	OV	TS99
ITGA10	4.57975e-28	OV	TS99
ITGA3	1.19814e-09	OV	TS99
ITSN1	2.56485e-09	OV	TS99
JARID2	2.48307e-31	OV	TS99
KBTBD4	2.68598e-12	OV	TS99
KBTBD6	2.32251e-38	OV	TS99
KCNB1	6.71602e-13	OV	TS99
KCNH2	2.58276e-24	OV	TS99
KCNH4	1.06866e-22	OV	TS99
KCNK13	4.94165e-15	OV	TS99
KCNK15	3.64092e-09	OV	TS99
KCTD19	4.30968e-41	OV	TS99
KIAA0195	7.80093e-15	OV	TS99
KIAA0226	6.40341e-11	OV	TS99
KIAA1211	1.61238e-20	OV	TS99
KIAA1522	1.27609e-11	OV	TS99
KIF3C	2.72767e-14	OV	TS99
KIF7	9.49838e-10	OV	TS99
KLHDC1	1.27983e-13	OV	TS99
KLHDC9	3.3805e-26	OV	TS99
KLHL34	6.02453e-32	OV	TS99
KLK1	3.70796e-10	OV	TS99
KRT23	4.12051e-08	OV	TS99
KRT78	5.70923e-12	OV	TS99
KRT79	2.26611e-17	OV	TS99
LAMC3	3.37377e-09	OV	TS99
LARP1	5.62389e-08	OV	TS99
LDLRAP1	7.84238e-44	OV	TS99
LETM1	9.65257e-52	OV	TS99
LMNB1	1.29018e-07	OV	TS99
LMNB2	3.35766e-10	OV	TS99
LPIN3	1.00884e-24	OV	TS99
LRIG2	1.38082e-09	OV	TS99
LRIT1	1.834e-10	OV	TS99
LRP1	3.05224e-51	OV	TS99
LRRC16B	3.45873e-30	OV	TS99
LRRC43	2.51014e-16	OV	TS99
LSR	2.51607e-22	OV	TS99
LZTR1	3.81925e-09	OV	TS99
MAMSTR	3.18775e-54	OV	TS99
MAN1B1	4.86854e-23	OV	TS99
MAP1A	6.59834e-08	OV	TS99
MAP3K12	1.99071e-09	OV	TS99
MAP7D1	1.69294e-51	OV	TS99
MAP7D3	1.11867e-18	OV	TS99
MAPK8IP1	1.25991e-10	OV	TS99
MAPKAPK3	3.69014e-30	OV	TS99
MARVELD3	1.06831e-26	OV	TS99
MASP1	5.13101e-09	OV	TS99
MAZ	3.70786e-13	OV	TS99
MBD6	1.78564e-22	OV	TS99
MCM3AP	1.1558e-13	OV	TS99
MED12L	1.83998e-11	OV	TS99
MED25	3.54921e-12	OV	TS99
MEGF6	2.21189e-11	OV	TS99
MEN1	1.88211e-16	OV	TS99
MEPCE	6.97431e-16	OV	TS99
MFRP	1.45133e-29	OV	TS99
MFSD9	3.12543e-19	OV	TS99
MIF	1.05339e-14	OV	TS99
MKL1	1.05513e-11	OV	TS99
MKRN3	6.52693e-14	OV	TS99
MPRIP	1.35186e-10	OV	TS99
MRPL12	7.42315e-14	OV	TS99
MRPL24	7.60177e-20	OV	TS99
MSI1	1.76484e-27	OV	TS99
MYCN	4.65387e-18	OV	TS99
MYEOV	2.98833e-20	OV	TS99
MYH3	2.52495e-31	OV	TS99
MYLPF	1.07074e-08	OV	TS99
MYO15A	6.40892e-08	OV	TS99
MYOCD	1.85714e-28	OV	TS99
MYOM3	3.46561e-13	OV	TS99
MYRF	9.29848e-46	OV	TS99
NCAPD3	2.87128e-28	OV	TS99
NCOR2	1.83176e-29	OV	TS99
NDUFA10	1.78515e-18	OV	TS99
NES	6.3693e-10	OV	TS99
NFATC2	4.21342e-15	OV	TS99
NFATC4	2.76844e-18	OV	TS99
NFE2L1	7.04174e-20	OV	TS99
NKD1	1.60637e-52	OV	TS99
NLRX1	5.77296e-25	OV	TS99
NOD2	2.15975e-22	OV	TS99
NOL4L	2.61457e-16	OV	TS99
NOS1	7.63474e-22	OV	TS99
NOS3	4.58486e-09	OV	TS99
NOTCH3	1.9083e-40	OV	TS99
NOTUM	3.11983e-08	OV	TS99
NR1H3	2.1678e-32	OV	TS99
NR4A2	5.0828e-25	OV	TS99
NRXN2	9.62508e-14	OV	TS99
NTHL1	2.39025e-24	OV	TS99
NUP214	3.16416e-17	OV	TS99
NUPL2	2.84748e-20	OV	TS99
NYAP1	5.26335e-21	OV	TS99
OSBP2	5.05689e-11	OV	TS99
OSBPL2	2.15931e-31	OV	TS99
OVGP1	1.70088e-18	OV	TS99
P4HTM	2.2456e-11	OV	TS99
PABPC4	5.18024e-36	OV	TS99
PAX2	1.22804e-31	OV	TS99
PAX6	1.38395e-27	OV	TS99
PCDH1	8.20509e-17	OV	TS99
PCDH10	4.81803e-28	OV	TS99
PCDH12	5.64288e-22	OV	TS99
PCDH19	8.57914e-24	OV	TS99
PCDHA2	1.95844e-23	OV	TS99
PCOLCE	9.59745e-32	OV	TS99
PDE3A	1.03453e-12	OV	TS99
PDPN	9.09859e-09	OV	TS99
PDZD2	1.00369e-14	OV	TS99
PFAS	2.67623e-46	OV	TS99
PFKP	3.87819e-29	OV	TS99
PHF1	9.87428e-32	OV	TS99
PHF12	2.67838e-10	OV	TS99
PHF13	2.94235e-10	OV	TS99
PHF21A	2.61865e-14	OV	TS99
PIAS3	2.90264e-32	OV	TS99
PIGO	6.33067e-36	OV	TS99
PIGT	5.10327e-17	OV	TS99
PIGZ	1.62147e-31	OV	TS99
PIP4K2C	1.43357e-07	OV	TS99
PKN1	5.22211e-12	OV	TS99
PLA2G15	1.95497e-29	OV	TS99
PLAU	7.35025e-15	OV	TS99
PLEKHA4	5.11231e-12	OV	TS99
PLEKHG2	3.83393e-13	OV	TS99
PLOD3	4.16286e-49	OV	TS99
PLSCR3	1.61055e-11	OV	TS99
PLXND1	1.38675e-24	OV	TS99
PMEPA1	6.0329e-49	OV	TS99
PNPLA5	1.40032e-27	OV	TS99
PNPLA7	9.25315e-13	OV	TS99
POLM	4.97414e-40	OV	TS99
POLR2A	9.20715e-10	OV	TS99
PPL	7.31212e-21	OV	TS99
PPP5C	6.69294e-08	OV	TS99
PPP6R2	3.45739e-22	OV	TS99
PPRC1	1.92346e-22	OV	TS99
PQBP1	1.77277e-08	OV	TS99
PRKAB1	2.52879e-08	OV	TS99
PRKAG2	3.52791e-11	OV	TS99
PRKAR1B	2.87851e-14	OV	TS99
PRPF6	1.94963e-18	OV	TS99
PRRG3	2.45121e-38	OV	TS99
PRSS36	4.49874e-14	OV	TS99
PRSS53	3.13936e-21	OV	TS99
PSD	9.67123e-28	OV	TS99
PTCH1	6.06889e-15	OV	TS99
PTCHD2	5.81923e-42	OV	TS99
PTCHD3	5.82854e-16	OV	TS99
PTPN23	1.22887e-08	OV	TS99
PTPN5	2.92601e-16	OV	TS99
PTPRS	5.45792e-10	OV	TS99
PTRH1	1.61896e-09	OV	TS99
PVRIG	7.21896e-23	OV	TS99
PYGO2	3.80998e-17	OV	TS99
R3HDM2	5.71069e-08	OV	TS99
RAB40C	6.01739e-62	OV	TS99
RAB42	6.98818e-17	OV	TS99
RADIL	3.53715e-09	OV	TS99
RAPH1	1.71637e-31	OV	TS99
RBM15B	1.08549e-26	OV	TS99
RCC1	7.482e-08	OV	TS99
RCOR2	1.07532e-07	OV	TS99
RDH5	1.87066e-22	OV	TS99
REC8	4.56042e-08	OV	TS99
RGS9BP	3.21738e-09	OV	TS99
RPS6KA1	4.41136e-12	OV	TS99
RSBN1	6.64116e-33	OV	TS99
RTN2	1.48096e-14	OV	TS99
RTN4RL2	4.36335e-12	OV	TS99
RTP5	4.77786e-13	OV	TS99
RUSC1	5.25328e-18	OV	TS99
RYR1	3.95631e-28	OV	TS99
SAFB	4.46315e-25	OV	TS99
SAFB2	1.19465e-21	OV	TS99
SALL2	1.11673e-29	OV	TS99
SALL3	4.9816e-08	OV	TS99
SAMD4B	4.90107e-31	OV	TS99
SBF1	1.00829e-23	OV	TS99
SCAF1	4.19704e-49	OV	TS99
SEMA4A	3.95195e-08	OV	TS99
SETD1A	5.23928e-12	OV	TS99
SETD7	1.21774e-32	OV	TS99
SF3B4	2.80063e-29	OV	TS99
SH2B1	5.85174e-45	OV	TS99
SH2D3A	1.4395e-08	OV	TS99
SH3BP1	4.97232e-17	OV	TS99
SH3GLB2	2.30936e-10	OV	TS99
SH3PXD2A	6.58035e-42	OV	TS99
SHC1	2.19725e-41	OV	TS99
SHKBP1	3.15178e-08	OV	TS99
SHROOM4	3.64743e-22	OV	TS99
SIPA1L3	2.16473e-21	OV	TS99
SLC12A9	1.38334e-09	OV	TS99
SLC16A1	3.00906e-28	OV	TS99
SLC16A6	7.31596e-45	OV	TS99
SLC27A3	5.87256e-13	OV	TS99
SLC4A3	1.04743e-47	OV	TS99
SLC6A3	6.47564e-09	OV	TS99
SLC7A10	3.25875e-18	OV	TS99
SLITRK2	3.46039e-24	OV	TS99
SLPI	7.97415e-08	OV	TS99
SMG5	4.53735e-19	OV	TS99
SNAPC2	9.2969e-16	OV	TS99
SND1	2.48019e-09	OV	TS99
SNX27	1.27183e-11	OV	TS99
SORBS2	6.297e-20	OV	TS99
SPATA2L	3.6448e-13	OV	TS99
SPATA5L1	8.12179e-09	OV	TS99
SPATC1	1.23588e-32	OV	TS99
SPDEF	3.7384e-13	OV	TS99
SPEG	1.24848e-34	OV	TS99
SPG7	2.05128e-22	OV	TS99
SPOCD1	1.13211e-07	OV	TS99
SPRED3	1.90283e-09	OV	TS99
SRGAP3	2.27327e-22	OV	TS99
ST6GALNAC6	2.61748e-19	OV	TS99
STAB1	3.52733e-37	OV	TS99
STAT6	8.16352e-24	OV	TS99
STX5	1.96368e-36	OV	TS99
SULF1	6.06277e-23	OV	TS99
SUV420H2	7.07509e-08	OV	TS99
SVIL	4.43196e-08	OV	TS99
SYVN1	1.643e-08	OV	TS99
TACC2	2.20372e-10	OV	TS99
TACC3	5.22096e-10	OV	TS99
TAF15	1.52049e-20	OV	TS99
TAF1C	1.45525e-36	OV	TS99
TAL1	1.14431e-17	OV	TS99
TARBP2	1.27045e-12	OV	TS99
TBC1D10A	8.00108e-19	OV	TS99
TBC1D10C	2.93892e-13	OV	TS99
TBC1D22B	1.57871e-17	OV	TS99
TBX10	4.57701e-11	OV	TS99
TBX6	1.94235e-24	OV	TS99
TEAD2	6.14023e-12	OV	TS99
TEP1	2.39867e-22	OV	TS99
TICAM1	3.14303e-14	OV	TS99
TIMM17B	1.36022e-40	OV	TS99
TIMP3	1.40274e-19	OV	TS99
TLDC1	2.98436e-31	OV	TS99
TLR3	8.55193e-13	OV	TS99
TM9SF4	1.02907e-19	OV	TS99
TMEM108	3.16218e-36	OV	TS99
TMEM132A	2.2184e-23	OV	TS99
TMEM132D	2.92392e-18	OV	TS99
TMEM143	4.00158e-21	OV	TS99
TMEM79	7.85236e-26	OV	TS99
TMPRSS6	4.19318e-19	OV	TS99
TNK2	2.94054e-35	OV	TS99
TNS1	3.83951e-08	OV	TS99
TNS2	3.14339e-16	OV	TS99
TOP3A	4.20913e-28	OV	TS99
TOR2A	7.18374e-10	OV	TS99
TPO	1.29362e-19	OV	TS99
TREX1	4.32192e-11	OV	TS99
TRIM17	6.04413e-38	OV	TS99
TRIM46	2.25207e-38	OV	TS99
TRIO	9.39515e-11	OV	TS99
TRIP10	1.47846e-08	OV	TS99
TRMT112	3.76594e-10	OV	TS99
TRPM2	1.06006e-20	OV	TS99
TRPM8	1.03094e-23	OV	TS99
TRUB1	1.55546e-11	OV	TS99
TSC22D1	8.55432e-14	OV	TS99
TSHZ3	2.28115e-16	OV	TS99
TTBK1	3.13889e-13	OV	TS99
TULP4	2.02007e-27	OV	TS99
TYK2	6.58025e-32	OV	TS99
U2AF2	2.17299e-39	OV	TS99
UBE2O	5.68588e-15	OV	TS99
UBR4	2.84874e-13	OV	TS99
UMOD	9.88211e-13	OV	TS99
USP13	1.16917e-07	OV	TS99
USP19	2.16074e-26	OV	TS99
USP35	4.04581e-57	OV	TS99
USP36	7.48593e-15	OV	TS99
VAMP2	1.42035e-11	OV	TS99
VCPIP1	4.334e-11	OV	TS99
VILL	1.00724e-26	OV	TS99
VPS37B	3.13728e-35	OV	TS99
VRTN	3.7424e-21	OV	TS99
VSIG2	2.55393e-14	OV	TS99
VWCE	9.65535e-27	OV	TS99
WBP1	1.6643e-25	OV	TS99
WDR5	1.76252e-15	OV	TS99
WDR6	2.45206e-55	OV	TS99
WNK4	2.98974e-26	OV	TS99
WNT16	1.05697e-43	OV	TS99
XYLT2	4.17971e-23	OV	TS99
YIF1A	1.72034e-21	OV	TS99
ZBTB20	1.98479e-11	OV	TS99
ZC3H18	3.53697e-16	OV	TS99
ZC3H3	1.90312e-11	OV	TS99
ZFP64	1.15572e-13	OV	TS99
ZMIZ1	2.40696e-08	OV	TS99
ZMYM3	2.82336e-53	OV	TS99
ZMYND19	7.01518e-19	OV	TS99
ZNF341	7.10444e-24	OV	TS99
ZNF362	3.54062e-35	OV	TS99
ZNF395	6.54229e-14	OV	TS99
ZNF48	3.09666e-11	OV	TS99
ZNF687	7.43031e-10	OV	TS99
ZNF831	4.56123e-45	OV	TS99
ANKRD49	1.7189e-08	READ	TS99
COBLL1	5.53473e-09	READ	TS99
ELMO3	2.76408e-08	READ	TS99
FETUB	2.89292e-13	READ	TS99
G2E3	7.2853e-16	READ	TS99
GRK4	8.8762e-24	READ	TS99
ISYNA1	1.28379e-10	READ	TS99
KCTD16	1.55425e-10	READ	TS99
KIAA1919	6.65626e-11	READ	TS99
KIAA2018	2.21002e-12	READ	TS99
MARS	1.34924e-12	READ	TS99
MCHR2	7.12732e-09	READ	TS99
MCPH1	9.27473e-12	READ	TS99
MYBPHL	1.38205e-07	READ	TS99
PEX1	4.10214e-19	READ	TS99
PRR11	6.00487e-12	READ	TS99
RTKN2	4.96795e-23	READ	TS99
RTN4	1.13077e-08	READ	TS99
SEC63	3.68229e-13	READ	TS99
TNKS2	2.25966e-09	READ	TS99
PTPRN2	5.64073e-12	SARC	TS99
TGFBR2	1.29128e-07	SARC	TS99
WNK1	4.98106e-12	SARC	TS99
KIAA0907	8.46544e-10	TGCT	TS99
TIAM2	2.7505e-09	UVM	TS99
